# Supplementary material for: ReporType: A Flexible Bioinformatics Tool for Targeted Loci Screening and Typing of Infectious Agents
Source: Int J Mol Sci. 2024 Mar 9;25(6):3172. doi: 10.3390/ijms25063172 (PMC10970366; doi:10.3390/ijms25063172)
Supplement: Supplementary file 1 [file ijms-25-03172-s001.zip › Table_S1.xlsx]

## Sheet: Folha1
Table S1. Summary of ReporType databases, as of 2023-12-23. Reference sequence details are provided in Table S2.
Pathogen	Database ID	Locus	N.º reference sequences	Classification	Source (database and/or literature)
Measles	measles	nucleoprotein (N)	28	24 genotypes (A,B1,B2,B3,C1,C2,D1,D10,D2,D3,D4,D5,D6,D7,D8,D9,E,F,G1,G2,G3,H1,H2,D11)	Manual for the Laboratory-based Surveillance of Measles, Rubella, and Congenital Rubella Syndrome
Newcastle Disease virus (NDV)	newcastle	fusion protein (F)	1959	67 genotypes	Dimitrov et al, 2019 (https://doi.org/10.1016/j.meegid.2019.103917)
Dengue virus (DENV)	dengue	polyprotein	145	19 genotypes (4 serotypes and respective subclasses) DENV_1 _I,DENV_1 _II,DENV_1 _III,DENV_1 _IV,DENV_1 _V,DENV_2 _I,DENV_2 _II,DENV_2 _III,DENV_2 _IV,DENV_2 _V,DENV_2 _VI,DENV_3_I,DENV_3_II,DENV_3_III,DENV_3_V,DENV_4_I,DENV_4_II,DENV_4_III,DENV_4_IV	Mendes et al, 2020 (https://doi.org/10.1099/mgen.0.000328; Table S7, S8, S9, S10 from https://doi.org/10.6084/m9.figshare.11316599.v1)
influenza	influenza	matrix protein (MP/M1), hemagglutinin (HA), neuraminidase (NA)	34	18 HA subtypes and 11 NA sub-types (influenza A); Yamagata and Victoria lineages (influenza B)	Borges et al, 2018 (https://doi.org/10.1186/s13073-018-0555-0)
Hepatitis C virus (HCV)*	HCV_complete	NS4B-NS5A (partial)	19	11 genotypes (1a,1b,2a,2b,3a,4a,4c,4d,5a,6a,2k_1b)	GenBank; Ramos et al, 2023 (https://doi.org/10.3390/pathogens12060754); HCV sequence collection of NRL of HIV and Hepatitis B and C, INSA, Portugal
	HCV_partial	NS5A (partial)	19	11 genotypes (1a,1b,2a,2b,3a,4a,4c,4d,5a,6a,2k_1b)	Ramos et al, 2023 (https://doi.org/10.3390/pathogens12060754); HCV sequence collection of NRL of HIV and Hepatitis B and C, INSA, Portugal
HTLV-1*	HTLV-1_LTR	5′ long-terminal repeat (LTR)	43	11 genotypes [a.A(Transcontinental),a.B(Japanese),a.C(WestAfrica/Caribbean),a.D(Senegal),a.D(North_Africa),a.E(Black_Peruvian),b,c,d,e,f]	GenBank; HTLV-1 sequence collection of NRL of HIV and Hepatitis B and C, INSA, Portugal
	HTLV-1_env	env	32	6 genotypes [a.A(Transcontinental),a.B(Japanese),a.C(WestAfrica/Caribbean),a.D(Senegal),b,c]	GenBank; HTLV-1 sequence collection of NRL of HIV and Hepatitis B and C, INSA, Portugal
Chlamydia trachomatis	ctrachomatis	ompA	29	A to L3 genotypes	Nunes et al, 2009 (10.1128/JB.00895-09); Borges et al, 2019 (https://doi.org/10.1099/mgen.0.000313)
Legionella pneumophila	lp_serogroup_typing	wzm and wzt	62	14 serogroups (1, 2, 3, 4, 5, 6, 7, 8, 9, 10, 12, 13, 14, 15)	Cazalet et al, 2018 (https://doi.org/10.1101/gr.7229808); Cao et al, 2013 (https://doi.org/10.1128/AEM.01957-13); Borges et al, 2016 (https://doi.org/10.1038/srep26261)
	lp_subspecies_prediction	gyrB, 5 subspecies markers	30	4 subspecies (pneumophila, fraseri, pascullei, raphaeli; possible_new_subspecies_D7708-like)	Kozak-Muiznieks et al, 2018 (https://doi.org/10.1016/j.meegid.2018.02.008)
	lp_dot_icm	dot/icm virulence genes	341	341 dot/icm virulence genes	Chien et al, 2004 (https://doi.org/10.1126/science.1099776); Schroederet al 2020; (https://doi.org/10.1128/JB.00778-10); Borges et al, 2016 (https://doi.org/10.1038/srep26261
*Neither the HCV or HTLV-1 databases reflect the huge virus genotype diversity, so they are not pre-packaged in the ReporType Github installation. In this study, their application focused on exploring the usage of ReporType to reduce the need for laborious sequence handling (through “manual” alignment or BLAST) or in facilitating the transition from Sanger- to NGS-based genotyping in the Portugue…
