# Supplementary material for: ReporType: A Flexible Bioinformatics Tool for Targeted Loci Screening and Typing of Infectious Agents
Source: Int J Mol Sci. 2024 Mar 9;25(6):3172. doi: 10.3390/ijms25063172 (PMC10970366; doi:10.3390/ijms25063172)
Supplement: Supplementary file 1 [file ijms-25-03172-s001.zip › Table_S2.xlsx]

## Sheet: Folha1
Table S2. Reference sequences that compose the ReporType databases, as of 2023-12-23.
Pathogen	Database ID	Locus	Classification	Accession
Measles	measles	nucleoprotein (N)	A	U03669
Measles	measles	nucleoprotein (N)	B1	AF079552
Measles	measles	nucleoprotein (N)	B2	L46753
Measles	measles	nucleoprotein (N)	B3	AJ239133
Measles	measles	nucleoprotein (N)	B3	L46752
Measles	measles	nucleoprotein (N)	C1	AY047365
Measles	measles	nucleoprotein (N)	C2	Z80808
Measles	measles	nucleoprotein (N)	C2	M81898
Measles	measles	nucleoprotein (N)	D1	Z80805
Measles	measles	nucleoprotein (N)	D10	AY923213
Measles	measles	nucleoprotein (N)	D2	AF085498
Measles	measles	nucleoprotein (N)	D3	M81895
Measles	measles	nucleoprotein (N)	D4	AF079554
Measles	measles	nucleoprotein (N)	D5	AF009575
Measles	measles	nucleoprotein (N)	D5	L46757
Measles	measles	nucleoprotein (N)	D6	L46749
Measles	measles	nucleoprotein (N)	D7	AY043461
Measles	measles	nucleoprotein (N)	D7	AF247202
Measles	measles	nucleoprotein (N)	D8	U29285
Measles	measles	nucleoprotein (N)	D9	AY127853
Measles	measles	nucleoprotein (N)	E	Z80797
Measles	measles	nucleoprotein (N)	F	Z80830
Measles	measles	nucleoprotein (N)	G1	AF079553
Measles	measles	nucleoprotein (N)	G2	AF171231
Measles	measles	nucleoprotein (N)	G3	AY184218
Measles	measles	nucleoprotein (N)	H1	AF045201
Measles	measles	nucleoprotein (N)	H2	AF045203
Measles	measles	nucleoprotein (N)	D11	GU440576
Newcastle Disease virus (NDV)	newcastle	fusion protein (F)	1.1.1	FJ487637
Newcastle Disease virus (NDV)	newcastle	fusion protein (F)	1.1.1	GQ245777
Newcastle Disease virus (NDV)	newcastle	fusion protein (F)	1.1.1	FJ597582
Newcastle Disease virus (NDV)	newcastle	fusion protein (F)	1.1.1	FJ597583
Newcastle Disease virus (NDV)	newcastle	fusion protein (F)	1.1.1	FJ597584
Newcastle Disease virus (NDV)	newcastle	fusion protein (F)	1.1.1	FJ597588
Newcastle Disease virus (NDV)	newcastle	fusion protein (F)	1.1.1	FJ597589
Newcastle Disease virus (NDV)	newcastle	fusion protein (F)	1.1.1	FJ597600
Newcastle Disease virus (NDV)	newcastle	fusion protein (F)	1.1.1	FJ597601
Newcastle Disease virus (NDV)	newcastle	fusion protein (F)	1.1.1	HQ398778
Newcastle Disease virus (NDV)	newcastle	fusion protein (F)	1.1.1	HQ398794
Newcastle Disease virus (NDV)	newcastle	fusion protein (F)	1.1.1	HQ398799
Newcastle Disease virus (NDV)	newcastle	fusion protein (F)	1.1.1	HQ398801
Newcastle Disease virus (NDV)	newcastle	fusion protein (F)	1.1.1	HQ398802
Newcastle Disease virus (NDV)	newcastle	fusion protein (F)	1.1.1	HQ398803
Newcastle Disease virus (NDV)	newcastle	fusion protein (F)	1.1.1	HQ398805
Newcastle Disease virus (NDV)	newcastle	fusion protein (F)	1.1.1	HQ398807
Newcastle Disease virus (NDV)	newcastle	fusion protein (F)	1.1.1	HQ398809
Newcastle Disease virus (NDV)	newcastle	fusion protein (F)	1.1.1	HQ398810
Newcastle Disease virus (NDV)	newcastle	fusion protein (F)	1.1.1	HQ398813
Newcastle Disease virus (NDV)	newcastle	fusion protein (F)	1.1.1	HQ398814
Newcastle Disease virus (NDV)	newcastle	fusion protein (F)	1.1.1	HQ997380
Newcastle Disease virus (NDV)	newcastle	fusion protein (F)	1.1.1	HQ997387
Newcastle Disease virus (NDV)	newcastle	fusion protein (F)	1.1.1	HQ997388
Newcastle Disease virus (NDV)	newcastle	fusion protein (F)	1.1.1	HQ997397
Newcastle Disease virus (NDV)	newcastle	fusion protein (F)	1.1.1	JN688862
Newcastle Disease virus (NDV)	newcastle	fusion protein (F)	1.1.1	JN688864
Newcastle Disease virus (NDV)	newcastle	fusion protein (F)	1.1.1	JN688865
Newcastle Disease virus (NDV)	newcastle	fusion protein (F)	1.1.2	HQ398788
Newcastle Disease virus (NDV)	newcastle	fusion protein (F)	1.1.2	HQ398795
Newcastle Disease virus (NDV)	newcastle	fusion protein (F)	1.1.2	HQ997378
Newcastle Disease virus (NDV)	newcastle	fusion protein (F)	1.1.2	HQ997379
Newcastle Disease virus (NDV)	newcastle	fusion protein (F)	1.1.2	HQ997382
Newcastle Disease virus (NDV)	newcastle	fusion protein (F)	1.1.2	HQ997383
Newcastle Disease virus (NDV)	newcastle	fusion protein (F)	1.1.2	HQ997389
Newcastle Disease virus (NDV)	newcastle	fusion protein (F)	1.1.2	HQ997390
Newcastle Disease virus (NDV)	newcastle	fusion protein (F)	1.1.2	HQ997391
Newcastle Disease virus (NDV)	newcastle	fusion protein (F)	1.1.2	HQ997392
Newcastle Disease virus (NDV)	newcastle	fusion protein (F)	1.1.2	HQ997393
Newcastle Disease virus (NDV)	newcastle	fusion protein (F)	1.1.2	HQ997394
Newcastle Disease virus (NDV)	newcastle	fusion protein (F)	1.1.2	HQ997398
Newcastle Disease virus (NDV)	newcastle	fusion protein (F)	1.1.2	AB858995
Newcastle Disease virus (NDV)	newcastle	fusion protein (F)	1.1.2	AB858996
Newcastle Disease virus (NDV)	newcastle	fusion protein (F)	1.1.2	AB858997
Newcastle Disease virus (NDV)	newcastle	fusion protein (F)	1.1.2	AB858998
Newcastle Disease virus (NDV)	newcastle	fusion protein (F)	1.1.2	AB858999
Newcastle Disease virus (NDV)	newcastle	fusion protein (F)	1.1.2	AB859000
Newcastle Disease virus (NDV)	newcastle	fusion protein (F)	1.1.2	AB859001
Newcastle Disease virus (NDV)	newcastle	fusion protein (F)	1.1.2	AB859002
Newcastle Disease virus (NDV)	newcastle	fusion protein (F)	1.1.2	KJ499462
Newcastle Disease virus (NDV)	newcastle	fusion protein (F)	1.1.2	KJ607171
Newcastle Disease virus (NDV)	newcastle	fusion protein (F)	1.1.2	KM669995
Newcastle Disease virus (NDV)	newcastle	fusion protein (F)	1.1.2	KM669996
Newcastle Disease virus (NDV)	newcastle	fusion protein (F)	1.1.2	KM885150
Newcastle Disease virus (NDV)	newcastle	fusion protein (F)	1.1.2	KM885151
Newcastle Disease virus (NDV)	newcastle	fusion protein (F)	1.1.2	KM885152
Newcastle Disease virus (NDV)	newcastle	fusion protein (F)	1.1.2	KM885153
Newcastle Disease virus (NDV)	newcastle	fusion protein (F)	1.1.2	KM885155
Newcastle Disease virus (NDV)	newcastle	fusion protein (F)	1.1.2	KM885156
Newcastle Disease virus (NDV)	newcastle	fusion protein (F)	1.1.2	KM885157
Newcastle Disease virus (NDV)	newcastle	fusion protein (F)	1.1.2	KM885159
Newcastle Disease virus (NDV)	newcastle	fusion protein (F)	1.1.2	KM885160
Newcastle Disease virus (NDV)	newcastle	fusion protein (F)	1.1.2	KM885161
Newcastle Disease virus (NDV)	newcastle	fusion protein (F)	1.1.2	KM885162
Newcastle Disease virus (NDV)	newcastle	fusion protein (F)	1.1.2	KM885163
Newcastle Disease virus (NDV)	newcastle	fusion protein (F)	1.1.2	KM885168
Newcastle Disease virus (NDV)	newcastle	fusion protein (F)	1.1.2	HQ398812
Newcastle Disease virus (NDV)	newcastle	fusion protein (F)	1.1.2	KT223818
Newcastle Disease virus (NDV)	newcastle	fusion protein (F)	1.1.2	KT892746
Newcastle Disease virus (NDV)	newcastle	fusion protein (F)	1.1.2	KT892748
Newcastle Disease virus (NDV)	newcastle	fusion protein (F)	1.1.2	KT381589
Newcastle Disease virus (NDV)	newcastle	fusion protein (F)	1.1.2	KT381588
Newcastle Disease virus (NDV)	newcastle	fusion protein (F)	1.1.2	KT381587
Newcastle Disease virus (NDV)	newcastle	fusion protein (F)	1.1.2	KT381586
Newcastle Disease virus (NDV)	newcastle	fusion protein (F)	1.1.2	KX602322
Newcastle Disease virus (NDV)	newcastle	fusion protein (F)	1.1.2	KX602323
Newcastle Disease virus (NDV)	newcastle	fusion protein (F)	1.1.2	KY788675
Newcastle Disease virus (NDV)	newcastle	fusion protein (F)	1.1.2	KY788674
Newcastle Disease virus (NDV)	newcastle	fusion protein (F)	1.2	FJ597580
Newcastle Disease virus (NDV)	newcastle	fusion protein (F)	1.2	FJ597581
Newcastle Disease virus (NDV)	newcastle	fusion protein (F)	1.2	FJ597585
Newcastle Disease virus (NDV)	newcastle	fusion protein (F)	1.2	FJ597586
Newcastle Disease virus (NDV)	newcastle	fusion protein (F)	1.2	FJ597587
Newcastle Disease virus (NDV)	newcastle	fusion protein (F)	1.2	HQ008337
Newcastle Disease virus (NDV)	newcastle	fusion protein (F)	1.2	HQ398777
Newcastle Disease virus (NDV)	newcastle	fusion protein (F)	1.2	HQ398780
Newcastle Disease virus (NDV)	newcastle	fusion protein (F)	1.2	HQ412767
Newcastle Disease virus (NDV)	newcastle	fusion protein (F)	1.2	JF893453
Newcastle Disease virus (NDV)	newcastle	fusion protein (F)	1.2	JX844030
Newcastle Disease virus (NDV)	newcastle	fusion protein (F)	1.2	AY034801
Newcastle Disease virus (NDV)	newcastle	fusion protein (F)	1.2	EU493451
Newcastle Disease virus (NDV)	newcastle	fusion protein (F)	1.2	EU493454
Newcastle Disease virus (NDV)	newcastle	fusion protein (F)	1.2	KC503412
Newcastle Disease virus (NDV)	newcastle	fusion protein (F)	1.2	KC503483
Newcastle Disease virus (NDV)	newcastle	fusion protein (F)	1.2	KF361507
Newcastle Disease virus (NDV)	newcastle	fusion protein (F)	1.2	AB871656
Newcastle Disease virus (NDV)	newcastle	fusion protein (F)	1.2	AB871657
Newcastle Disease virus (NDV)	newcastle	fusion protein (F)	1.2	KU366517
Newcastle Disease virus (NDV)	newcastle	fusion protein (F)	1.2	DQ097393
Newcastle Disease virus (NDV)	newcastle	fusion protein (F)	1.2	AY626266
Newcastle Disease virus (NDV)	newcastle	fusion protein (F)	1.2	AY626267
Newcastle Disease virus (NDV)	newcastle	fusion protein (F)	1.2	AY626268
Newcastle Disease virus (NDV)	newcastle	fusion protein (F)	1.2	EF612277
Newcastle Disease virus (NDV)	newcastle	fusion protein (F)	1.2	EF564813
Newcastle Disease virus (NDV)	newcastle	fusion protein (F)	1.2	EF564819
Newcastle Disease virus (NDV)	newcastle	fusion protein (F)	1.2	EF564820
Newcastle Disease virus (NDV)	newcastle	fusion protein (F)	1.2	EF564822
Newcastle Disease virus (NDV)	newcastle	fusion protein (F)	1.2	EF564823
Newcastle Disease virus (NDV)	newcastle	fusion protein (F)	1.2	EF564825
Newcastle Disease virus (NDV)	newcastle	fusion protein (F)	1.2	EF564827
Newcastle Disease virus (NDV)	newcastle	fusion protein (F)	1.2	EF564828
Newcastle Disease virus (NDV)	newcastle	fusion protein (F)	1.2	EF564829
Newcastle Disease virus (NDV)	newcastle	fusion protein (F)	1.2	EF564830
Newcastle Disease virus (NDV)	newcastle	fusion protein (F)	1.2	JN942004
Newcastle Disease virus (NDV)	newcastle	fusion protein (F)	1.2	JN942005
Newcastle Disease virus (NDV)	newcastle	fusion protein (F)	1.2	JN942006
Newcastle Disease virus (NDV)	newcastle	fusion protein (F)	1.2	JN942007
Newcastle Disease virus (NDV)	newcastle	fusion protein (F)	1.2	JN942008
Newcastle Disease virus (NDV)	newcastle	fusion protein (F)	1.2	JN942009
Newcastle Disease virus (NDV)	newcastle	fusion protein (F)	1.2	JN942010
Newcastle Disease virus (NDV)	newcastle	fusion protein (F)	1.2	JN942011
Newcastle Disease virus (NDV)	newcastle	fusion protein (F)	1.2	JN942012
Newcastle Disease virus (NDV)	newcastle	fusion protein (F)	1.2	JN942015
Newcastle Disease virus (NDV)	newcastle	fusion protein (F)	1.2	JN941987
Newcastle Disease virus (NDV)	newcastle	fusion protein (F)	1.2	KC503424
Newcastle Disease virus (NDV)	newcastle	fusion protein (F)	1.2	KC503426
Newcastle Disease virus (NDV)	newcastle	fusion protein (F)	1.2	KC503428
Newcastle Disease virus (NDV)	newcastle	fusion protein (F)	1.2	KC503429
Newcastle Disease virus (NDV)	newcastle	fusion protein (F)	1.2	KC503430
Newcastle Disease virus (NDV)	newcastle	fusion protein (F)	1.2	KC503435
Newcastle Disease virus (NDV)	newcastle	fusion protein (F)	1.2	KC503436
Newcastle Disease virus (NDV)	newcastle	fusion protein (F)	1.2	KC503438
Newcastle Disease virus (NDV)	newcastle	fusion protein (F)	1.2	KC503439
Newcastle Disease virus (NDV)	newcastle	fusion protein (F)	1.2	KC503440
Newcastle Disease virus (NDV)	newcastle	fusion protein (F)	1.2	KC503442
Newcastle Disease virus (NDV)	newcastle	fusion protein (F)	1.2	KC503443
Newcastle Disease virus (NDV)	newcastle	fusion protein (F)	1.2	KC503444
Newcastle Disease virus (NDV)	newcastle	fusion protein (F)	1.2	KC503446
Newcastle Disease virus (NDV)	newcastle	fusion protein (F)	1.2	KC503448
Newcastle Disease virus (NDV)	newcastle	fusion protein (F)	1.2	KC503449
Newcastle Disease virus (NDV)	newcastle	fusion protein (F)	1.2	KC503450
Newcastle Disease virus (NDV)	newcastle	fusion protein (F)	1.2	KC503456
Newcastle Disease virus (NDV)	newcastle	fusion protein (F)	1.2	KC503457
Newcastle Disease virus (NDV)	newcastle	fusion protein (F)	1.2	KC503460
Newcastle Disease virus (NDV)	newcastle	fusion protein (F)	1.2	KC503461
Newcastle Disease virus (NDV)	newcastle	fusion protein (F)	1.2	KC503462
Newcastle Disease virus (NDV)	newcastle	fusion protein (F)	1.2	KC503463
Newcastle Disease virus (NDV)	newcastle	fusion protein (F)	1.2	KC503464
Newcastle Disease virus (NDV)	newcastle	fusion protein (F)	1.2	KC503468
Newcastle Disease virus (NDV)	newcastle	fusion protein (F)	1.2	KC503470
Newcastle Disease virus (NDV)	newcastle	fusion protein (F)	1.2	KC503472
Newcastle Disease virus (NDV)	newcastle	fusion protein (F)	1.2	KC503475
Newcastle Disease virus (NDV)	newcastle	fusion protein (F)	1.2	KF444680
Newcastle Disease virus (NDV)	newcastle	fusion protein (F)	1.2	KF444681
Newcastle Disease virus (NDV)	newcastle	fusion protein (F)	1.2	KP780877
Newcastle Disease virus (NDV)	newcastle	fusion protein (F)	1.2	KP780878
Newcastle Disease virus (NDV)	newcastle	fusion protein (F)	1.2	KX857666
Newcastle Disease virus (NDV)	newcastle	fusion protein (F)	1.2	KX857668
Newcastle Disease virus (NDV)	newcastle	fusion protein (F)	1.2	KX857669
Newcastle Disease virus (NDV)	newcastle	fusion protein (F)	1.2	KX857670
Newcastle Disease virus (NDV)	newcastle	fusion protein (F)	1.2	KX857671
Newcastle Disease virus (NDV)	newcastle	fusion protein (F)	1.2	KX857672
Newcastle Disease virus (NDV)	newcastle	fusion protein (F)	1.2	KX857673
Newcastle Disease virus (NDV)	newcastle	fusion protein (F)	1.2	KX857674
Newcastle Disease virus (NDV)	newcastle	fusion protein (F)	1.2	KX857675
Newcastle Disease virus (NDV)	newcastle	fusion protein (F)	1.2	KX857676
Newcastle Disease virus (NDV)	newcastle	fusion protein (F)	1.2	KX857677
Newcastle Disease virus (NDV)	newcastle	fusion protein (F)	1.2	KX857678
Newcastle Disease virus (NDV)	newcastle	fusion protein (F)	1.2	KX857679
Newcastle Disease virus (NDV)	newcastle	fusion protein (F)	1.2	KX857680
Newcastle Disease virus (NDV)	newcastle	fusion protein (F)	1.2	KX857681
Newcastle Disease virus (NDV)	newcastle	fusion protein (F)	1.2	KX857682
Newcastle Disease virus (NDV)	newcastle	fusion protein (F)	1.2	KX857683
Newcastle Disease virus (NDV)	newcastle	fusion protein (F)	1.2	KX857684
Newcastle Disease virus (NDV)	newcastle	fusion protein (F)	1.2	KX857685
Newcastle Disease virus (NDV)	newcastle	fusion protein (F)	1.2	KX857686
Newcastle Disease virus (NDV)	newcastle	fusion protein (F)	1.2	KX857687
Newcastle Disease virus (NDV)	newcastle	fusion protein (F)	1.2	KX857689
Newcastle Disease virus (NDV)	newcastle	fusion protein (F)	1.2	KX857690
Newcastle Disease virus (NDV)	newcastle	fusion protein (F)	1.2	KX857691
Newcastle Disease virus (NDV)	newcastle	fusion protein (F)	1.2	KX857692
Newcastle Disease virus (NDV)	newcastle	fusion protein (F)	1.2	KX857693
Newcastle Disease virus (NDV)	newcastle	fusion protein (F)	1.2	KX857694
Newcastle Disease virus (NDV)	newcastle	fusion protein (F)	1.2	KX857695
Newcastle Disease virus (NDV)	newcastle	fusion protein (F)	1.2	KX857696
Newcastle Disease virus (NDV)	newcastle	fusion protein (F)	1.2	KU748779
Newcastle Disease virus (NDV)	newcastle	fusion protein (F)	UNCL9	EF564815
Newcastle Disease virus (NDV)	newcastle	fusion protein (F)	UNCL10	EF564831
Newcastle Disease virus (NDV)	newcastle	fusion protein (F)	UNCL11	KC503417
Newcastle Disease virus (NDV)	newcastle	fusion protein (F)	UNCL12	KC503421
Newcastle Disease virus (NDV)	newcastle	fusion protein (F)	1.2	EF564824
Newcastle Disease virus (NDV)	newcastle	fusion protein (F)	1.1	AB524405
Newcastle Disease virus (NDV)	newcastle	fusion protein (F)	1.1	HQ398796
Newcastle Disease virus (NDV)	newcastle	fusion protein (F)	1.1	HQ398797
Newcastle Disease virus (NDV)	newcastle	fusion protein (F)	UNCL14	EF564833
Newcastle Disease virus (NDV)	newcastle	fusion protein (F)	1.1.2	KY776595
Newcastle Disease virus (NDV)	newcastle	fusion protein (F)	1.1.2	MF100763
Newcastle Disease virus (NDV)	newcastle	fusion protein (F)	1.1.2	MF100761
Newcastle Disease virus (NDV)	newcastle	fusion protein (F)	1.1.2	MF100760
Newcastle Disease virus (NDV)	newcastle	fusion protein (F)	1.1.2	MF100759
Newcastle Disease virus (NDV)	newcastle	fusion protein (F)	1.1.2	MF100758
Newcastle Disease virus (NDV)	newcastle	fusion protein (F)	1.1.2	MF100757
Newcastle Disease virus (NDV)	newcastle	fusion protein (F)	1.1.2	MF100756
Newcastle Disease virus (NDV)	newcastle	fusion protein (F)	1.1.2	MF100755
Newcastle Disease virus (NDV)	newcastle	fusion protein (F)	1.1.2	MF100754
Newcastle Disease virus (NDV)	newcastle	fusion protein (F)	1.1.2	MF100753
Newcastle Disease virus (NDV)	newcastle	fusion protein (F)	1.1.2	MF100752
Newcastle Disease virus (NDV)	newcastle	fusion protein (F)	1.1.2	MF100751
Newcastle Disease virus (NDV)	newcastle	fusion protein (F)	1.1.2	MF100750
Newcastle Disease virus (NDV)	newcastle	fusion protein (F)	1.1.2	MF100749
Newcastle Disease virus (NDV)	newcastle	fusion protein (F)	1.1.2	MF100748
Newcastle Disease virus (NDV)	newcastle	fusion protein (F)	1.1.2	MF100747
Newcastle Disease virus (NDV)	newcastle	fusion protein (F)	1.1.2	MF100746
Newcastle Disease virus (NDV)	newcastle	fusion protein (F)	1.1.2	MF100745
Newcastle Disease virus (NDV)	newcastle	fusion protein (F)	1.1.2	MF100744
Newcastle Disease virus (NDV)	newcastle	fusion protein (F)	1.1.2	MF100743
Newcastle Disease virus (NDV)	newcastle	fusion protein (F)	1.1.2	MF100742
Newcastle Disease virus (NDV)	newcastle	fusion protein (F)	1.1.2	MF100741
Newcastle Disease virus (NDV)	newcastle	fusion protein (F)	1.1.2	MF100739
Newcastle Disease virus (NDV)	newcastle	fusion protein (F)	1.1.2	MF100738
Newcastle Disease virus (NDV)	newcastle	fusion protein (F)	1.1.2	MF100737
Newcastle Disease virus (NDV)	newcastle	fusion protein (F)	1.1.2	MF100736
Newcastle Disease virus (NDV)	newcastle	fusion protein (F)	1.1.2	MF100735
Newcastle Disease virus (NDV)	newcastle	fusion protein (F)	1.1.2	MF100734
Newcastle Disease virus (NDV)	newcastle	fusion protein (F)	1.1.2	MF100733
Newcastle Disease virus (NDV)	newcastle	fusion protein (F)	1.1.2	MF100732
Newcastle Disease virus (NDV)	newcastle	fusion protein (F)	1.1.2	MF100731
Newcastle Disease virus (NDV)	newcastle	fusion protein (F)	1.1.2	MF100730
Newcastle Disease virus (NDV)	newcastle	fusion protein (F)	1.1.2	MF100729
Newcastle Disease virus (NDV)	newcastle	fusion protein (F)	1.1.2	MF100728
Newcastle Disease virus (NDV)	newcastle	fusion protein (F)	1.1.2	MF100727
Newcastle Disease virus (NDV)	newcastle	fusion protein (F)	1.1.2	MK122776
Newcastle Disease virus (NDV)	newcastle	fusion protein (F)	UNCL13	KP123431
Newcastle Disease virus (NDV)	newcastle	fusion protein (F)	1.1.2	MH274991
Newcastle Disease virus (NDV)	newcastle	fusion protein (F)	1.1.2	MH274992
Newcastle Disease virus (NDV)	newcastle	fusion protein (F)	1.1.2	MH289953
Newcastle Disease virus (NDV)	newcastle	fusion protein (F)	1.1.2	MH289959
Newcastle Disease virus (NDV)	newcastle	fusion protein (F)	1.1.2	MH289960
Newcastle Disease virus (NDV)	newcastle	fusion protein (F)	1.1.2	MH289963
Newcastle Disease virus (NDV)	newcastle	fusion protein (F)	1.1.2	MH289966
Newcastle Disease virus (NDV)	newcastle	fusion protein (F)	1.1.2	MH289970
Newcastle Disease virus (NDV)	newcastle	fusion protein (F)	1.1.2	MH289932
Newcastle Disease virus (NDV)	newcastle	fusion protein (F)	1.1.2	MH289944
Newcastle Disease virus (NDV)	newcastle	fusion protein (F)	1.1.2	MH289946
Newcastle Disease virus (NDV)	newcastle	fusion protein (F)	1.1.2	MH289948
Newcastle Disease virus (NDV)	newcastle	fusion protein (F)	1.1.2	MH289949
Newcastle Disease virus (NDV)	newcastle	fusion protein (F)	1.1.2	MH289950
Newcastle Disease virus (NDV)	newcastle	fusion protein (F)	1.1.2	MH289913
Newcastle Disease virus (NDV)	newcastle	fusion protein (F)	1.1.2	MH289914
Newcastle Disease virus (NDV)	newcastle	fusion protein (F)	1.1.2	MH289917
Newcastle Disease virus (NDV)	newcastle	fusion protein (F)	1.1.2	MH289918
Newcastle Disease virus (NDV)	newcastle	fusion protein (F)	1.1.2	MH289919
Newcastle Disease virus (NDV)	newcastle	fusion protein (F)	1.1.2	MH289920
Newcastle Disease virus (NDV)	newcastle	fusion protein (F)	1.1.2	MH289921
Newcastle Disease virus (NDV)	newcastle	fusion protein (F)	1.1.2	MH289922
Newcastle Disease virus (NDV)	newcastle	fusion protein (F)	1.1.2	MH289930
Newcastle Disease virus (NDV)	newcastle	fusion protein (F)	1.1.2	MH289893
Newcastle Disease virus (NDV)	newcastle	fusion protein (F)	1.1.2	MH289894
Newcastle Disease virus (NDV)	newcastle	fusion protein (F)	1.1.2	MH289898
Newcastle Disease virus (NDV)	newcastle	fusion protein (F)	1.1.2	MH289899
Newcastle Disease virus (NDV)	newcastle	fusion protein (F)	1.1.2	MH289901
Newcastle Disease virus (NDV)	newcastle	fusion protein (F)	1.1.2	MH289905
Newcastle Disease virus (NDV)	newcastle	fusion protein (F)	1.1.2	MH289908
Newcastle Disease virus (NDV)	newcastle	fusion protein (F)	1.1.2	MH289910
Newcastle Disease virus (NDV)	newcastle	fusion protein (F)	1.1.2	MH289873
Newcastle Disease virus (NDV)	newcastle	fusion protein (F)	1.1.2	MH289874
Newcastle Disease virus (NDV)	newcastle	fusion protein (F)	1.1.2	MH289875
Newcastle Disease virus (NDV)	newcastle	fusion protein (F)	1.1.2	MH289876
Newcastle Disease virus (NDV)	newcastle	fusion protein (F)	1.1.2	MH289878
Newcastle Disease virus (NDV)	newcastle	fusion protein (F)	1.1.2	MH289879
Newcastle Disease virus (NDV)	newcastle	fusion protein (F)	1.1.2	MH289881
Newcastle Disease virus (NDV)	newcastle	fusion protein (F)	1.1.2	MH289882
Newcastle Disease virus (NDV)	newcastle	fusion protein (F)	1.1.2	MH289885
Newcastle Disease virus (NDV)	newcastle	fusion protein (F)	1.1.2	MH289890
Newcastle Disease virus (NDV)	newcastle	fusion protein (F)	1.1.2	MH289856
Newcastle Disease virus (NDV)	newcastle	fusion protein (F)	1.1.2	MH289857
Newcastle Disease virus (NDV)	newcastle	fusion protein (F)	1.1.2	MH289858
Newcastle Disease virus (NDV)	newcastle	fusion protein (F)	1.1.2	MH289861
Newcastle Disease virus (NDV)	newcastle	fusion protein (F)	1.1.2	MH289862
Newcastle Disease virus (NDV)	newcastle	fusion protein (F)	1.1.2	MH289864
Newcastle Disease virus (NDV)	newcastle	fusion protein (F)	1.1.2	MH289867
Newcastle Disease virus (NDV)	newcastle	fusion protein (F)	1.1.2	MH289868
Newcastle Disease virus (NDV)	newcastle	fusion protein (F)	1.1.2	MH289869
Newcastle Disease virus (NDV)	newcastle	fusion protein (F)	1.1.2	MH289870
Newcastle Disease virus (NDV)	newcastle	fusion protein (F)	I.1.1	AF217084
Newcastle Disease virus (NDV)	newcastle	fusion protein (F)	I.1.1	AY935490
Newcastle Disease virus (NDV)	newcastle	fusion protein (F)	I.1.1	AY935491
Newcastle Disease virus (NDV)	newcastle	fusion protein (F)	I.1.1	AY935492
Newcastle Disease virus (NDV)	newcastle	fusion protein (F)	I.1.1	AY935493
Newcastle Disease virus (NDV)	newcastle	fusion protein (F)	I.1.1	AY935494
Newcastle Disease virus (NDV)	newcastle	fusion protein (F)	I.1.1	AY935495
Newcastle Disease virus (NDV)	newcastle	fusion protein (F)	I.1.1	AY935496
Newcastle Disease virus (NDV)	newcastle	fusion protein (F)	I.1.1	AY935497
Newcastle Disease virus (NDV)	newcastle	fusion protein (F)	I.1.1	AY935498
Newcastle Disease virus (NDV)	newcastle	fusion protein (F)	I.1.1	GU332645
Newcastle Disease virus (NDV)	newcastle	fusion protein (F)	I.1.1	M24692
Newcastle Disease virus (NDV)	newcastle	fusion protein (F)	I.1.1	M24693
Newcastle Disease virus (NDV)	newcastle	fusion protein (F)	I.1.1	MG869263
Newcastle Disease virus (NDV)	newcastle	fusion protein (F)	I.1.2.1	EF564816
Newcastle Disease virus (NDV)	newcastle	fusion protein (F)	I.1.2.1	GQ918280
Newcastle Disease virus (NDV)	newcastle	fusion protein (F)	I.1.2.1	KC503478
Newcastle Disease virus (NDV)	newcastle	fusion protein (F)	I.1.2.1	KX352834
Newcastle Disease virus (NDV)	newcastle	fusion protein (F)	I.1.2.2	AB465607
Newcastle Disease virus (NDV)	newcastle	fusion protein (F)	I.1.2.2	EF564817
Newcastle Disease virus (NDV)	newcastle	fusion protein (F)	I.1.2.2	KC503476
Newcastle Disease virus (NDV)	newcastle	fusion protein (F)	I.1.2.2	KC503479
Newcastle Disease virus (NDV)	newcastle	fusion protein (F)	I.1.2.2	KX857711
Newcastle Disease virus (NDV)	newcastle	fusion protein (F)	I.2	AB871655
Newcastle Disease virus (NDV)	newcastle	fusion protein (F)	I.2	AY965077
Newcastle Disease virus (NDV)	newcastle	fusion protein (F)	I.2	AY965078
Newcastle Disease virus (NDV)	newcastle	fusion protein (F)	I.2	AY965079
Newcastle Disease virus (NDV)	newcastle	fusion protein (F)	I.2	AY972101
Newcastle Disease virus (NDV)	newcastle	fusion protein (F)	I.2	EF564821
Newcastle Disease virus (NDV)	newcastle	fusion protein (F)	I.2	FJ597603
Newcastle Disease virus (NDV)	newcastle	fusion protein (F)	I.2	FJ597604
Newcastle Disease virus (NDV)	newcastle	fusion protein (F)	I.2	FJ597605
Newcastle Disease virus (NDV)	newcastle	fusion protein (F)	I.2	FJ597606
Newcastle Disease virus (NDV)	newcastle	fusion protein (F)	I.2	FJ597607
Newcastle Disease virus (NDV)	newcastle	fusion protein (F)	I.2	FJ597608
Newcastle Disease virus (NDV)	newcastle	fusion protein (F)	I.2	FJ597609
Newcastle Disease virus (NDV)	newcastle	fusion protein (F)	I.2	FJ597610
Newcastle Disease virus (NDV)	newcastle	fusion protein (F)	I.2	FJ597611
Newcastle Disease virus (NDV)	newcastle	fusion protein (F)	I.2	FJ597612
Newcastle Disease virus (NDV)	newcastle	fusion protein (F)	I.2	FJ597613
Newcastle Disease virus (NDV)	newcastle	fusion protein (F)	I.2	FJ597614
Newcastle Disease virus (NDV)	newcastle	fusion protein (F)	I.2	FJ597615
Newcastle Disease virus (NDV)	newcastle	fusion protein (F)	I.2	FJ597616
Newcastle Disease virus (NDV)	newcastle	fusion protein (F)	I.2	FJ597617
Newcastle Disease virus (NDV)	newcastle	fusion protein (F)	I.2	FJ597618
Newcastle Disease virus (NDV)	newcastle	fusion protein (F)	I.2	FJ597619
Newcastle Disease virus (NDV)	newcastle	fusion protein (F)	I.2	FJ597620
Newcastle Disease virus (NDV)	newcastle	fusion protein (F)	I.2	FJ600539
Newcastle Disease virus (NDV)	newcastle	fusion protein (F)	I.2	HE972210
Newcastle Disease virus (NDV)	newcastle	fusion protein (F)	I.2	HE972213
Newcastle Disease virus (NDV)	newcastle	fusion protein (F)	I.2	HG326605
Newcastle Disease virus (NDV)	newcastle	fusion protein (F)	I.2	HG326606
Newcastle Disease virus (NDV)	newcastle	fusion protein (F)	I.2	HM063422
Newcastle Disease virus (NDV)	newcastle	fusion protein (F)	I.2	HM125898
Newcastle Disease virus (NDV)	newcastle	fusion protein (F)	I.2	JN653339
Newcastle Disease virus (NDV)	newcastle	fusion protein (F)	I.2	JN872169
Newcastle Disease virus (NDV)	newcastle	fusion protein (F)	I.2	JQ966077
Newcastle Disease virus (NDV)	newcastle	fusion protein (F)	I.2	JQ966078
Newcastle Disease virus (NDV)	newcastle	fusion protein (F)	I.2	JQ966082
Newcastle Disease virus (NDV)	newcastle	fusion protein (F)	I.2	JQ966083
Newcastle Disease virus (NDV)	newcastle	fusion protein (F)	I.2	JQ966084
Newcastle Disease virus (NDV)	newcastle	fusion protein (F)	I.2	JQ966085
Newcastle Disease virus (NDV)	newcastle	fusion protein (F)	I.2	JX193077
Newcastle Disease virus (NDV)	newcastle	fusion protein (F)	I.2	JX193078
Newcastle Disease virus (NDV)	newcastle	fusion protein (F)	I.2	JX193081
Newcastle Disease virus (NDV)	newcastle	fusion protein (F)	I.2	JX193083
Newcastle Disease virus (NDV)	newcastle	fusion protein (F)	I.2	JX401403
Newcastle Disease virus (NDV)	newcastle	fusion protein (F)	I.2	JX401404
Newcastle Disease virus (NDV)	newcastle	fusion protein (F)	I.2	JX401405
Newcastle Disease virus (NDV)	newcastle	fusion protein (F)	I.2	JX518873
Newcastle Disease virus (NDV)	newcastle	fusion protein (F)	I.2	JX518874
Newcastle Disease virus (NDV)	newcastle	fusion protein (F)	I.2	KC503411
Newcastle Disease virus (NDV)	newcastle	fusion protein (F)	I.2	KC503413
Newcastle Disease virus (NDV)	newcastle	fusion protein (F)	I.2	KC503422
Newcastle Disease virus (NDV)	newcastle	fusion protein (F)	I.2	KC503447
Newcastle Disease virus (NDV)	newcastle	fusion protein (F)	I.2	KC503453
Newcastle Disease virus (NDV)	newcastle	fusion protein (F)	I.2	KC503455
Newcastle Disease virus (NDV)	newcastle	fusion protein (F)	I.2	KC503467
Newcastle Disease virus (NDV)	newcastle	fusion protein (F)	I.2	KC503469
Newcastle Disease virus (NDV)	newcastle	fusion protein (F)	I.2	KC503471
Newcastle Disease virus (NDV)	newcastle	fusion protein (F)	I.2	KC503481
Newcastle Disease virus (NDV)	newcastle	fusion protein (F)	I.2	KC503482
Newcastle Disease virus (NDV)	newcastle	fusion protein (F)	I.2	KC750151
Newcastle Disease virus (NDV)	newcastle	fusion protein (F)	I.2	KC750152
Newcastle Disease virus (NDV)	newcastle	fusion protein (F)	I.2	KC894391
Newcastle Disease virus (NDV)	newcastle	fusion protein (F)	I.2	KF851269
Newcastle Disease virus (NDV)	newcastle	fusion protein (F)	I.2	KF851270
Newcastle Disease virus (NDV)	newcastle	fusion protein (F)	I.2	KJ920203
Newcastle Disease virus (NDV)	newcastle	fusion protein (F)	I.2	KM885166
Newcastle Disease virus (NDV)	newcastle	fusion protein (F)	I.2	KR869090
Newcastle Disease virus (NDV)	newcastle	fusion protein (F)	I.2	KT186351
Newcastle Disease virus (NDV)	newcastle	fusion protein (F)	I.2	KT380032
Newcastle Disease virus (NDV)	newcastle	fusion protein (F)	I.2	KT381598
Newcastle Disease virus (NDV)	newcastle	fusion protein (F)	I.2	KT381599
Newcastle Disease virus (NDV)	newcastle	fusion protein (F)	I.2	KT892753
Newcastle Disease virus (NDV)	newcastle	fusion protein (F)	I.2	KT892754
Newcastle Disease virus (NDV)	newcastle	fusion protein (F)	I.2	KT892755
Newcastle Disease virus (NDV)	newcastle	fusion protein (F)	I.2	KU601398
Newcastle Disease virus (NDV)	newcastle	fusion protein (F)	I.2	KU662357
Newcastle Disease virus (NDV)	newcastle	fusion protein (F)	I.2	KX352836
Newcastle Disease virus (NDV)	newcastle	fusion protein (F)	I.2	KX857698
Newcastle Disease virus (NDV)	newcastle	fusion protein (F)	I.2	KX857699
Newcastle Disease virus (NDV)	newcastle	fusion protein (F)	I.2	KX857700
Newcastle Disease virus (NDV)	newcastle	fusion protein (F)	I.2	KX857701
Newcastle Disease virus (NDV)	newcastle	fusion protein (F)	I.2	KX857703
Newcastle Disease virus (NDV)	newcastle	fusion protein (F)	I.2	KX857704
Newcastle Disease virus (NDV)	newcastle	fusion protein (F)	I.2	KX857705
Newcastle Disease virus (NDV)	newcastle	fusion protein (F)	I.2	KX857706
Newcastle Disease virus (NDV)	newcastle	fusion protein (F)	I.2	KX857707
Newcastle Disease virus (NDV)	newcastle	fusion protein (F)	I.2	KX857708
Newcastle Disease virus (NDV)	newcastle	fusion protein (F)	I.2	KX857709
Newcastle Disease virus (NDV)	newcastle	fusion protein (F)	I.2	KX857710
Newcastle Disease virus (NDV)	newcastle	fusion protein (F)	I.2	AY562991
Newcastle Disease virus (NDV)	newcastle	fusion protein (F)	I.2	KX765175
Newcastle Disease virus (NDV)	newcastle	fusion protein (F)	I.2	KX765176
Newcastle Disease virus (NDV)	newcastle	fusion protein (F)	I.2	MH675922
Newcastle Disease virus (NDV)	newcastle	fusion protein (F)	I.2	MH289831
Newcastle Disease virus (NDV)	newcastle	fusion protein (F)	I.2	MH289832
Newcastle Disease virus (NDV)	newcastle	fusion protein (F)	I.2	MH289833
Newcastle Disease virus (NDV)	newcastle	fusion protein (F)	I.2	MH289835
Newcastle Disease virus (NDV)	newcastle	fusion protein (F)	II	EU289028
Newcastle Disease virus (NDV)	newcastle	fusion protein (F)	II	AF077761
Newcastle Disease virus (NDV)	newcastle	fusion protein (F)	II	GU978777
Newcastle Disease virus (NDV)	newcastle	fusion protein (F)	II	JN863121
Newcastle Disease virus (NDV)	newcastle	fusion protein (F)	II	JN872151
Newcastle Disease virus (NDV)	newcastle	fusion protein (F)	II	KP939087
Newcastle Disease virus (NDV)	newcastle	fusion protein (F)	II	KP939088
Newcastle Disease virus (NDV)	newcastle	fusion protein (F)	II	KP939089
Newcastle Disease virus (NDV)	newcastle	fusion protein (F)	II	KP939090
Newcastle Disease virus (NDV)	newcastle	fusion protein (F)	II	KP939091
Newcastle Disease virus (NDV)	newcastle	fusion protein (F)	II	KP939092
Newcastle Disease virus (NDV)	newcastle	fusion protein (F)	II	KP939093
Newcastle Disease virus (NDV)	newcastle	fusion protein (F)	II	KP939094
Newcastle Disease virus (NDV)	newcastle	fusion protein (F)	II	KP939095
Newcastle Disease virus (NDV)	newcastle	fusion protein (F)	II	KP939096
Newcastle Disease virus (NDV)	newcastle	fusion protein (F)	II	KT445901
Newcastle Disease virus (NDV)	newcastle	fusion protein (F)	II	X04719
Newcastle Disease virus (NDV)	newcastle	fusion protein (F)	III	EF201805
Newcastle Disease virus (NDV)	newcastle	fusion protein (F)	III	DQ485259
Newcastle Disease virus (NDV)	newcastle	fusion protein (F)	III	GU182327
Newcastle Disease virus (NDV)	newcastle	fusion protein (F)	III	M24700
Newcastle Disease virus (NDV)	newcastle	fusion protein (F)	III	M24701
Newcastle Disease virus (NDV)	newcastle	fusion protein (F)	III	MH996904
Newcastle Disease virus (NDV)	newcastle	fusion protein (F)	IV	AY741404
Newcastle Disease virus (NDV)	newcastle	fusion protein (F)	IV	EU293914
Newcastle Disease virus (NDV)	newcastle	fusion protein (F)	IV	MH996898
Newcastle Disease virus (NDV)	newcastle	fusion protein (F)	IV	MH092820
Newcastle Disease virus (NDV)	newcastle	fusion protein (F)	IV	MH996897
Newcastle Disease virus (NDV)	newcastle	fusion protein (F)	IV	MH996899
Newcastle Disease virus (NDV)	newcastle	fusion protein (F)	IV	MH996900
Newcastle Disease virus (NDV)	newcastle	fusion protein (F)	IV	MH996952
Newcastle Disease virus (NDV)	newcastle	fusion protein (F)	IX	AF458009
Newcastle Disease virus (NDV)	newcastle	fusion protein (F)	IX	FJ436303
Newcastle Disease virus (NDV)	newcastle	fusion protein (F)	IX	FJ436305
Newcastle Disease virus (NDV)	newcastle	fusion protein (F)	IX	AY508514
Newcastle Disease virus (NDV)	newcastle	fusion protein (F)	IX	FJ436302
Newcastle Disease virus (NDV)	newcastle	fusion protein (F)	IX	MF278924
Newcastle Disease virus (NDV)	newcastle	fusion protein (F)	UNCL1	KT987209
Newcastle Disease virus (NDV)	newcastle	fusion protein (F)	UNCL2	GU187941
Newcastle Disease virus (NDV)	newcastle	fusion protein (F)	UNCL3	HQ011508
Newcastle Disease virus (NDV)	newcastle	fusion protein (F)	UNCL4	KM056353
Newcastle Disease virus (NDV)	newcastle	fusion protein (F)	UNCL5	JN872153
Newcastle Disease virus (NDV)	newcastle	fusion protein (F)	UNCL6	AB853926
Newcastle Disease virus (NDV)	newcastle	fusion protein (F)	UNCL7	Z12111
Newcastle Disease virus (NDV)	newcastle	fusion protein (F)	UNCL8	JX393313
Newcastle Disease virus (NDV)	newcastle	fusion protein (F)	V	AY562990
Newcastle Disease virus (NDV)	newcastle	fusion protein (F)	V	JN872155
Newcastle Disease virus (NDV)	newcastle	fusion protein (F)	V	JN967789
Newcastle Disease virus (NDV)	newcastle	fusion protein (F)	V	MH996901
Newcastle Disease virus (NDV)	newcastle	fusion protein (F)	V	MH996902
Newcastle Disease virus (NDV)	newcastle	fusion protein (F)	V	MH996903
Newcastle Disease virus (NDV)	newcastle	fusion protein (F)	V	KF767470
Newcastle Disease virus (NDV)	newcastle	fusion protein (F)	V	KJ123642
Newcastle Disease virus (NDV)	newcastle	fusion protein (F)	V	HG937571
Newcastle Disease virus (NDV)	newcastle	fusion protein (F)	V	HG937572
Newcastle Disease virus (NDV)	newcastle	fusion protein (F)	V	HG937573
Newcastle Disease virus (NDV)	newcastle	fusion protein (F)	V	HG937580
Newcastle Disease virus (NDV)	newcastle	fusion protein (F)	V	JQ217418
Newcastle Disease virus (NDV)	newcastle	fusion protein (F)	V	MG988405
Newcastle Disease virus (NDV)	newcastle	fusion protein (F)	V.1	AY288999
Newcastle Disease virus (NDV)	newcastle	fusion protein (F)	V.1	AY562987
Newcastle Disease virus (NDV)	newcastle	fusion protein (F)	V.1	EF520718
Newcastle Disease virus (NDV)	newcastle	fusion protein (F)	V.1	EU518677
Newcastle Disease virus (NDV)	newcastle	fusion protein (F)	V.1	EU518680
Newcastle Disease virus (NDV)	newcastle	fusion protein (F)	V.1	EU518681
Newcastle Disease virus (NDV)	newcastle	fusion protein (F)	V.1	JN872189
Newcastle Disease virus (NDV)	newcastle	fusion protein (F)	V.1	JN872192
Newcastle Disease virus (NDV)	newcastle	fusion protein (F)	V.1	JN872194
Newcastle Disease virus (NDV)	newcastle	fusion protein (F)	V.1	JN942028
Newcastle Disease virus (NDV)	newcastle	fusion protein (F)	V.1	JN942032
Newcastle Disease virus (NDV)	newcastle	fusion protein (F)	V.1	JN942039
Newcastle Disease virus (NDV)	newcastle	fusion protein (F)	V.1	JN942040
Newcastle Disease virus (NDV)	newcastle	fusion protein (F)	V.1	JN942042
Newcastle Disease virus (NDV)	newcastle	fusion protein (F)	V.1	JN942045
Newcastle Disease virus (NDV)	newcastle	fusion protein (F)	V.1	AY288993
Newcastle Disease virus (NDV)	newcastle	fusion protein (F)	V.1	JN872181
Newcastle Disease virus (NDV)	newcastle	fusion protein (F)	V.1	JN942027
Newcastle Disease virus (NDV)	newcastle	fusion protein (F)	V.2	EU518682
Newcastle Disease virus (NDV)	newcastle	fusion protein (F)	V.2	EU518683
Newcastle Disease virus (NDV)	newcastle	fusion protein (F)	V.2	EU518684
Newcastle Disease virus (NDV)	newcastle	fusion protein (F)	V.2	HM117720
Newcastle Disease virus (NDV)	newcastle	fusion protein (F)	V.2	JQ697743
Newcastle Disease virus (NDV)	newcastle	fusion protein (F)	V.2	JQ697744
Newcastle Disease virus (NDV)	newcastle	fusion protein (F)	V.2	JX974435
Newcastle Disease virus (NDV)	newcastle	fusion protein (F)	V.2	KC808508
Newcastle Disease virus (NDV)	newcastle	fusion protein (F)	V.2	KC808509
Newcastle Disease virus (NDV)	newcastle	fusion protein (F)	V.2	KC808510
Newcastle Disease virus (NDV)	newcastle	fusion protein (F)	V.2	KC808512
Newcastle Disease virus (NDV)	newcastle	fusion protein (F)	V.2	KF910963
Newcastle Disease virus (NDV)	newcastle	fusion protein (F)	V.2	KJ577136
Newcastle Disease virus (NDV)	newcastle	fusion protein (F)	V.2	KY284094
Newcastle Disease virus (NDV)	newcastle	fusion protein (F)	V.2	MH392218
Newcastle Disease virus (NDV)	newcastle	fusion protein (F)	VI.1	AF109885
Newcastle Disease virus (NDV)	newcastle	fusion protein (F)	VI.1	AJ880277
Newcastle Disease virus (NDV)	newcastle	fusion protein (F)	VI.1	AY734535
Newcastle Disease virus (NDV)	newcastle	fusion protein (F)	VI.1	EF520716
Newcastle Disease virus (NDV)	newcastle	fusion protein (F)	VI.1	FJ410145
Newcastle Disease virus (NDV)	newcastle	fusion protein (F)	VI.1	FJ410147
Newcastle Disease virus (NDV)	newcastle	fusion protein (F)	VI.1	FJ865434
Newcastle Disease virus (NDV)	newcastle	fusion protein (F)	VI.1	JN872173
Newcastle Disease virus (NDV)	newcastle	fusion protein (F)	VI.1	JN967787
Newcastle Disease virus (NDV)	newcastle	fusion protein (F)	VI.1	JN967788
Newcastle Disease virus (NDV)	newcastle	fusion protein (F)	VI.1	KU377528
Newcastle Disease virus (NDV)	newcastle	fusion protein (F)	VI.1	KU377531
Newcastle Disease virus (NDV)	newcastle	fusion protein (F)	VI.2.1	MH371057
Newcastle Disease virus (NDV)	newcastle	fusion protein (F)	VI.2.1	MH371091
Newcastle Disease virus (NDV)	newcastle	fusion protein (F)	VI.2.1	MH377247
Newcastle Disease virus (NDV)	newcastle	fusion protein (F)	VI.2.1	MH377302
Newcastle Disease virus (NDV)	newcastle	fusion protein (F)	VI.2.1.1.1	AY288995
Newcastle Disease virus (NDV)	newcastle	fusion protein (F)	VI.2.1.1.1	GQ429292
Newcastle Disease virus (NDV)	newcastle	fusion protein (F)	VI.2.1.1.1	GQ429293
Newcastle Disease virus (NDV)	newcastle	fusion protein (F)	VI.2.1.1.1	JN872183
Newcastle Disease virus (NDV)	newcastle	fusion protein (F)	VI.2.1.1.1	KJ736742
Newcastle Disease virus (NDV)	newcastle	fusion protein (F)	VI.2.1.1.1	EU477189
Newcastle Disease virus (NDV)	newcastle	fusion protein (F)	VI.2.1.1.1	JN872160
Newcastle Disease virus (NDV)	newcastle	fusion protein (F)	VI.2.1.1.1	JN872167
Newcastle Disease virus (NDV)	newcastle	fusion protein (F)	VI.2.1.1.1	JN872172
Newcastle Disease virus (NDV)	newcastle	fusion protein (F)	VI.2.1.1.1	JN872174
Newcastle Disease virus (NDV)	newcastle	fusion protein (F)	VI.2.1.1.1	JN872175
Newcastle Disease virus (NDV)	newcastle	fusion protein (F)	VI.2.1.1.1	JN872176
Newcastle Disease virus (NDV)	newcastle	fusion protein (F)	VI.2.1.1.1	JN872177
Newcastle Disease virus (NDV)	newcastle	fusion protein (F)	VI.2.1.1.1	JN872190
Newcastle Disease virus (NDV)	newcastle	fusion protein (F)	VI.2.1.1.1	JN941996
Newcastle Disease virus (NDV)	newcastle	fusion protein (F)	VI.2.1.1.1	JN941998
Newcastle Disease virus (NDV)	newcastle	fusion protein (F)	VI.2.1.1.1	JN941999
Newcastle Disease virus (NDV)	newcastle	fusion protein (F)	VI.2.1.1.1	JN942000
Newcastle Disease virus (NDV)	newcastle	fusion protein (F)	VI.2.1.1.1	JN942100
Newcastle Disease virus (NDV)	newcastle	fusion protein (F)	VI.2.1.1.1	JX901304
Newcastle Disease virus (NDV)	newcastle	fusion protein (F)	VI.2.1.1.1	JX901305
Newcastle Disease virus (NDV)	newcastle	fusion protein (F)	VI.2.1.1.1	JX901313
Newcastle Disease virus (NDV)	newcastle	fusion protein (F)	VI.2.1.1.1	JX901314
Newcastle Disease virus (NDV)	newcastle	fusion protein (F)	VI.2.1.1.1	JX901317
Newcastle Disease virus (NDV)	newcastle	fusion protein (F)	VI.2.1.1.1	JX901319
Newcastle Disease virus (NDV)	newcastle	fusion protein (F)	VI.2.1.1.1	JX901320
Newcastle Disease virus (NDV)	newcastle	fusion protein (F)	VI.2.1.1.1	JX901321
Newcastle Disease virus (NDV)	newcastle	fusion protein (F)	VI.2.1.1.1	JX901323
Newcastle Disease virus (NDV)	newcastle	fusion protein (F)	VI.2.1.1.1	JX901324
Newcastle Disease virus (NDV)	newcastle	fusion protein (F)	VI.2.1.1.1	JX901325
Newcastle Disease virus (NDV)	newcastle	fusion protein (F)	VI.2.1.1.1	JX901326
Newcastle Disease virus (NDV)	newcastle	fusion protein (F)	VI.2.1.1.1	JX901327
Newcastle Disease virus (NDV)	newcastle	fusion protein (F)	VI.2.1.1.1	JX901328
Newcastle Disease virus (NDV)	newcastle	fusion protein (F)	VI.2.1.1.1	JX901329
Newcastle Disease virus (NDV)	newcastle	fusion protein (F)	VI.2.1.1.1	JX901330
Newcastle Disease virus (NDV)	newcastle	fusion protein (F)	VI.2.1.1.1	JX901332
Newcastle Disease virus (NDV)	newcastle	fusion protein (F)	VI.2.1.1.1	JX901333
Newcastle Disease virus (NDV)	newcastle	fusion protein (F)	VI.2.1.1.1	JX901334
Newcastle Disease virus (NDV)	newcastle	fusion protein (F)	VI.2.1.1.1	JX901335
Newcastle Disease virus (NDV)	newcastle	fusion protein (F)	VI.2.1.1.1	JX901336
Newcastle Disease virus (NDV)	newcastle	fusion protein (F)	VI.2.1.1.1	JX901337
Newcastle Disease virus (NDV)	newcastle	fusion protein (F)	VI.2.1.1.1	JX901338
Newcastle Disease virus (NDV)	newcastle	fusion protein (F)	VI.2.1.1.1	JX901339
Newcastle Disease virus (NDV)	newcastle	fusion protein (F)	VI.2.1.1.1	JX901340
Newcastle Disease virus (NDV)	newcastle	fusion protein (F)	VI.2.1.1.1	JX901344
Newcastle Disease virus (NDV)	newcastle	fusion protein (F)	VI.2.1.1.1	JX901346
Newcastle Disease virus (NDV)	newcastle	fusion protein (F)	VI.2.1.1.1	JX901347
Newcastle Disease virus (NDV)	newcastle	fusion protein (F)	VI.2.1.1.1	JX901348
Newcastle Disease virus (NDV)	newcastle	fusion protein (F)	VI.2.1.1.1	JX901349
Newcastle Disease virus (NDV)	newcastle	fusion protein (F)	VI.2.1.1.1	JX901350
Newcastle Disease virus (NDV)	newcastle	fusion protein (F)	VI.2.1.1.1	JX901351
Newcastle Disease virus (NDV)	newcastle	fusion protein (F)	VI.2.1.1.1	JX901352
Newcastle Disease virus (NDV)	newcastle	fusion protein (F)	VI.2.1.1.1	JX901353
Newcastle Disease virus (NDV)	newcastle	fusion protein (F)	VI.2.1.1.1	JX901354
Newcastle Disease virus (NDV)	newcastle	fusion protein (F)	VI.2.1.1.1	JX901355
Newcastle Disease virus (NDV)	newcastle	fusion protein (F)	VI.2.1.1.1	JX901356
Newcastle Disease virus (NDV)	newcastle	fusion protein (F)	VI.2.1.1.1	JX901357
Newcastle Disease virus (NDV)	newcastle	fusion protein (F)	VI.2.1.1.1	JX901358
Newcastle Disease virus (NDV)	newcastle	fusion protein (F)	VI.2.1.1.1	JX901359
Newcastle Disease virus (NDV)	newcastle	fusion protein (F)	VI.2.1.1.1	JX901360
Newcastle Disease virus (NDV)	newcastle	fusion protein (F)	VI.2.1.1.1	JX901361
Newcastle Disease virus (NDV)	newcastle	fusion protein (F)	VI.2.1.1.1	JX901362
Newcastle Disease virus (NDV)	newcastle	fusion protein (F)	VI.2.1.1.1	JX901363
Newcastle Disease virus (NDV)	newcastle	fusion protein (F)	VI.2.1.1.1	JX901364
Newcastle Disease virus (NDV)	newcastle	fusion protein (F)	VI.2.1.1.1	JX901365
Newcastle Disease virus (NDV)	newcastle	fusion protein (F)	VI.2.1.1.1	JX901366
Newcastle Disease virus (NDV)	newcastle	fusion protein (F)	VI.2.1.1.1	JX901367
Newcastle Disease virus (NDV)	newcastle	fusion protein (F)	VI.2.1.1.1	JX901368
Newcastle Disease virus (NDV)	newcastle	fusion protein (F)	VI.2.1.1.1	JX901369
Newcastle Disease virus (NDV)	newcastle	fusion protein (F)	VI.2.1.1.1	JX901373
Newcastle Disease virus (NDV)	newcastle	fusion protein (F)	VI.2.1.1.1	JX901374
Newcastle Disease virus (NDV)	newcastle	fusion protein (F)	VI.2.1.1.1	JX901375
Newcastle Disease virus (NDV)	newcastle	fusion protein (F)	VI.2.1.1.1	JX901376
Newcastle Disease virus (NDV)	newcastle	fusion protein (F)	VI.2.1.1.1	JX901377
Newcastle Disease virus (NDV)	newcastle	fusion protein (F)	VI.2.1.1.1	KP780870
Newcastle Disease virus (NDV)	newcastle	fusion protein (F)	VI.2.1.1.1	KP780871
Newcastle Disease virus (NDV)	newcastle	fusion protein (F)	VI.2.1.1.1	KP780872
Newcastle Disease virus (NDV)	newcastle	fusion protein (F)	VI.2.1.1.1	KP780873
Newcastle Disease virus (NDV)	newcastle	fusion protein (F)	VI.2.1.1.1	KP780874
Newcastle Disease virus (NDV)	newcastle	fusion protein (F)	VI.2.1.1.1	KP780875
Newcastle Disease virus (NDV)	newcastle	fusion protein (F)	VI.2.1.1.1	KP780876
Newcastle Disease virus (NDV)	newcastle	fusion protein (F)	VI.2.1.1.1	KU059752
Newcastle Disease virus (NDV)	newcastle	fusion protein (F)	VI.2.1.1.1	MG018201
Newcastle Disease virus (NDV)	newcastle	fusion protein (F)	VI.2.1.1.1	MG018202
Newcastle Disease virus (NDV)	newcastle	fusion protein (F)	VI.2.1.1.1	MG018218
Newcastle Disease virus (NDV)	newcastle	fusion protein (F)	VI.2.1.1.1	EU477188
Newcastle Disease virus (NDV)	newcastle	fusion protein (F)	VI.2.1.1.1	EU477190
Newcastle Disease virus (NDV)	newcastle	fusion protein (F)	VI.2.1.1.1	EU477191
Newcastle Disease virus (NDV)	newcastle	fusion protein (F)	VI.2.1.1.1	EU477192
Newcastle Disease virus (NDV)	newcastle	fusion protein (F)	VI.2.1.1.1	EU477195
Newcastle Disease virus (NDV)	newcastle	fusion protein (F)	VI.2.1.1.1	JN872170
Newcastle Disease virus (NDV)	newcastle	fusion protein (F)	VI.2.1.1.1	JN872178
Newcastle Disease virus (NDV)	newcastle	fusion protein (F)	VI.2.1.1.1	JN872179
Newcastle Disease virus (NDV)	newcastle	fusion protein (F)	VI.2.1.1.1	JX901342
Newcastle Disease virus (NDV)	newcastle	fusion protein (F)	VI.2.1.1.1	MG018205
Newcastle Disease virus (NDV)	newcastle	fusion protein (F)	VI.2.1.1.1	MG018206
Newcastle Disease virus (NDV)	newcastle	fusion protein (F)	VI.2.1.1.1	MG018208
Newcastle Disease virus (NDV)	newcastle	fusion protein (F)	VI.2.1.1.1	MG018209
Newcastle Disease virus (NDV)	newcastle	fusion protein (F)	VI.2.1.1.1	MG018210
Newcastle Disease virus (NDV)	newcastle	fusion protein (F)	VI.2.1.1.1	MG018211
Newcastle Disease virus (NDV)	newcastle	fusion protein (F)	VI.2.1.1.1	MG018213
Newcastle Disease virus (NDV)	newcastle	fusion protein (F)	VI.2.1.1.2.1	KJ600777
Newcastle Disease virus (NDV)	newcastle	fusion protein (F)	VI.2.1.1.2.1	AY288996
Newcastle Disease virus (NDV)	newcastle	fusion protein (F)	VI.2.1.1.2.1	FJ766527
Newcastle Disease virus (NDV)	newcastle	fusion protein (F)	VI.2.1.1.2.1	GQ281085
Newcastle Disease virus (NDV)	newcastle	fusion protein (F)	VI.2.1.1.2.1	GQ281086
Newcastle Disease virus (NDV)	newcastle	fusion protein (F)	VI.2.1.1.2.1	GQ281087
Newcastle Disease virus (NDV)	newcastle	fusion protein (F)	VI.2.1.1.2.1	GQ281088
Newcastle Disease virus (NDV)	newcastle	fusion protein (F)	VI.2.1.1.2.1	GU551934
Newcastle Disease virus (NDV)	newcastle	fusion protein (F)	VI.2.1.1.2.1	HE972209
Newcastle Disease virus (NDV)	newcastle	fusion protein (F)	VI.2.1.1.2.1	HE972212
Newcastle Disease virus (NDV)	newcastle	fusion protein (F)	VI.2.1.1.2.1	HM063423
Newcastle Disease virus (NDV)	newcastle	fusion protein (F)	VI.2.1.1.2.1	HM063425
Newcastle Disease virus (NDV)	newcastle	fusion protein (F)	VI.2.1.1.2.1	HM625835
Newcastle Disease virus (NDV)	newcastle	fusion protein (F)	VI.2.1.1.2.1	HM748948
Newcastle Disease virus (NDV)	newcastle	fusion protein (F)	VI.2.1.1.2.1	JF713701
Newcastle Disease virus (NDV)	newcastle	fusion protein (F)	VI.2.1.1.2.1	JN941995
Newcastle Disease virus (NDV)	newcastle	fusion protein (F)	VI.2.1.1.2.1	JN986839
Newcastle Disease virus (NDV)	newcastle	fusion protein (F)	VI.2.1.1.2.1	JQ268609
Newcastle Disease virus (NDV)	newcastle	fusion protein (F)	VI.2.1.1.2.1	JX094510
Newcastle Disease virus (NDV)	newcastle	fusion protein (F)	VI.2.1.1.2.1	JX244789
Newcastle Disease virus (NDV)	newcastle	fusion protein (F)	VI.2.1.1.2.1	JX244798
Newcastle Disease virus (NDV)	newcastle	fusion protein (F)	VI.2.1.1.2.1	JX244799
Newcastle Disease virus (NDV)	newcastle	fusion protein (F)	VI.2.1.1.2.1	JX244800
Newcastle Disease virus (NDV)	newcastle	fusion protein (F)	VI.2.1.1.2.1	JX486550
Newcastle Disease virus (NDV)	newcastle	fusion protein (F)	VI.2.1.1.2.1	JX486551
Newcastle Disease virus (NDV)	newcastle	fusion protein (F)	VI.2.1.1.2.1	JX486553
Newcastle Disease virus (NDV)	newcastle	fusion protein (F)	VI.2.1.1.2.1	JX486554
Newcastle Disease virus (NDV)	newcastle	fusion protein (F)	VI.2.1.1.2.1	JX486555
Newcastle Disease virus (NDV)	newcastle	fusion protein (F)	VI.2.1.1.2.1	JX486557
Newcastle Disease virus (NDV)	newcastle	fusion protein (F)	VI.2.1.1.2.1	JX901109
Newcastle Disease virus (NDV)	newcastle	fusion protein (F)	VI.2.1.1.2.1	JX901110
Newcastle Disease virus (NDV)	newcastle	fusion protein (F)	VI.2.1.1.2.1	JX901111
Newcastle Disease virus (NDV)	newcastle	fusion protein (F)	VI.2.1.1.2.1	JX901119
Newcastle Disease virus (NDV)	newcastle	fusion protein (F)	VI.2.1.1.2.1	JX901121
Newcastle Disease virus (NDV)	newcastle	fusion protein (F)	VI.2.1.1.2.1	KJ525672
Newcastle Disease virus (NDV)	newcastle	fusion protein (F)	VI.2.1.1.2.1	KM374059
Newcastle Disease virus (NDV)	newcastle	fusion protein (F)	VI.2.1.1.2.1	KT381595
Newcastle Disease virus (NDV)	newcastle	fusion protein (F)	VI.2.1.1.2.1	KT381606
Newcastle Disease virus (NDV)	newcastle	fusion protein (F)	VI.2.1.1.2.1	KU377529
Newcastle Disease virus (NDV)	newcastle	fusion protein (F)	VI.2.1.1.2.1	KU377530
Newcastle Disease virus (NDV)	newcastle	fusion protein (F)	VI.2.1.1.2.1	KU377532
Newcastle Disease virus (NDV)	newcastle	fusion protein (F)	VI.2.1.1.2.1	KU377534
Newcastle Disease virus (NDV)	newcastle	fusion protein (F)	VI.2.1.1.2.1	KU377537
Newcastle Disease virus (NDV)	newcastle	fusion protein (F)	VI.2.1.1.2.1	KX247376
Newcastle Disease virus (NDV)	newcastle	fusion protein (F)	VI.2.1.1.2.1	KX761865
Newcastle Disease virus (NDV)	newcastle	fusion protein (F)	VI.2.1.1.2.1	MF681716
Newcastle Disease virus (NDV)	newcastle	fusion protein (F)	VI.2.1.1.2.1	MF681715
Newcastle Disease virus (NDV)	newcastle	fusion protein (F)	VI.2.1.1.2.1	MF681713
Newcastle Disease virus (NDV)	newcastle	fusion protein (F)	VI.2.1.1.2.1	MF681712
Newcastle Disease virus (NDV)	newcastle	fusion protein (F)	VI.2.1.1.2.1	MF681711
Newcastle Disease virus (NDV)	newcastle	fusion protein (F)	VI.2.1.1.2.2	JN872162
Newcastle Disease virus (NDV)	newcastle	fusion protein (F)	VI.2.1.1.2.2	JQ979176
Newcastle Disease virus (NDV)	newcastle	fusion protein (F)	VI.2.1.1.2.2	JQ993431
Newcastle Disease virus (NDV)	newcastle	fusion protein (F)	VI.2.1.1.2.2	JX486552
Newcastle Disease virus (NDV)	newcastle	fusion protein (F)	VI.2.1.1.2.2	JX901120
Newcastle Disease virus (NDV)	newcastle	fusion protein (F)	VI.2.1.1.2.2	JX901122
Newcastle Disease virus (NDV)	newcastle	fusion protein (F)	VI.2.1.1.2.2	JX901123
Newcastle Disease virus (NDV)	newcastle	fusion protein (F)	VI.2.1.1.2.2	JX901124
Newcastle Disease virus (NDV)	newcastle	fusion protein (F)	VI.2.1.1.2.2	KF828884
Newcastle Disease virus (NDV)	newcastle	fusion protein (F)	VI.2.1.1.2.2	KJ607165
Newcastle Disease virus (NDV)	newcastle	fusion protein (F)	VI.2.1.1.2.2	KJ607166
Newcastle Disease virus (NDV)	newcastle	fusion protein (F)	VI.2.1.1.2.2	KJ782376
Newcastle Disease virus (NDV)	newcastle	fusion protein (F)	VI.2.1.1.2.2	KJ808819
Newcastle Disease virus (NDV)	newcastle	fusion protein (F)	VI.2.1.1.2.2	KM374056
Newcastle Disease virus (NDV)	newcastle	fusion protein (F)	VI.2.1.1.2.2	KM374057
Newcastle Disease virus (NDV)	newcastle	fusion protein (F)	VI.2.1.1.2.2	KM374058
Newcastle Disease virus (NDV)	newcastle	fusion protein (F)	VI.2.1.1.2.2	KM374060
Newcastle Disease virus (NDV)	newcastle	fusion protein (F)	VI.2.1.1.2.2	KM374061
Newcastle Disease virus (NDV)	newcastle	fusion protein (F)	VI.2.1.1.2.2	KP861633
Newcastle Disease virus (NDV)	newcastle	fusion protein (F)	VI.2.1.1.2.2	KT163262
Newcastle Disease virus (NDV)	newcastle	fusion protein (F)	VI.2.1.1.2.2	KT381592
Newcastle Disease virus (NDV)	newcastle	fusion protein (F)	VI.2.1.1.2.2	KT381601
Newcastle Disease virus (NDV)	newcastle	fusion protein (F)	VI.2.1.1.2.2	KT381602
Newcastle Disease virus (NDV)	newcastle	fusion protein (F)	VI.2.1.1.2.2	KT381603
Newcastle Disease virus (NDV)	newcastle	fusion protein (F)	VI.2.1.1.2.2	KT381604
Newcastle Disease virus (NDV)	newcastle	fusion protein (F)	VI.2.1.1.2.2	KU522142
Newcastle Disease virus (NDV)	newcastle	fusion protein (F)	VI.2.1.1.2.2	KU527559
Newcastle Disease virus (NDV)	newcastle	fusion protein (F)	VI.2.1.1.2.2	KU527560
Newcastle Disease virus (NDV)	newcastle	fusion protein (F)	VI.2.1.1.2.2	KX710210
Newcastle Disease virus (NDV)	newcastle	fusion protein (F)	VI.2.1.1.2.2	KY788663
Newcastle Disease virus (NDV)	newcastle	fusion protein (F)	VI.2.1.1.2.2	KY788667
Newcastle Disease virus (NDV)	newcastle	fusion protein (F)	VI.2.1.1.2.2	MF580815
Newcastle Disease virus (NDV)	newcastle	fusion protein (F)	VI.2.1.1.2.2	MF580816
Newcastle Disease virus (NDV)	newcastle	fusion protein (F)	VI.2.1.1.2.2	MF580817
Newcastle Disease virus (NDV)	newcastle	fusion protein (F)	VI.2.1.1.2.2	MF580818
Newcastle Disease virus (NDV)	newcastle	fusion protein (F)	VI.2.1.1.2.2	MF580819
Newcastle Disease virus (NDV)	newcastle	fusion protein (F)	VI.2.1.1.2.2	MF580820
Newcastle Disease virus (NDV)	newcastle	fusion protein (F)	VI.2.1.1.2.2	MF580822
Newcastle Disease virus (NDV)	newcastle	fusion protein (F)	VI.2.1.1.2.2	MF580823
Newcastle Disease virus (NDV)	newcastle	fusion protein (F)	VI.2.1.1.2.2	MF580824
Newcastle Disease virus (NDV)	newcastle	fusion protein (F)	VI.2.1.1.2.2	MF580825
Newcastle Disease virus (NDV)	newcastle	fusion protein (F)	VI.2.1.1.2.2	MF580826
Newcastle Disease virus (NDV)	newcastle	fusion protein (F)	VI.2.1.1.2.2	MF580827
Newcastle Disease virus (NDV)	newcastle	fusion protein (F)	VI.2.1.1.2.2	MG840651
Newcastle Disease virus (NDV)	newcastle	fusion protein (F)	VI.2.1.1.2.2	MG840652
Newcastle Disease virus (NDV)	newcastle	fusion protein (F)	VI.2.1.1.2.2	MG840653
Newcastle Disease virus (NDV)	newcastle	fusion protein (F)	VI.2.1.1.2.2	MG840654
Newcastle Disease virus (NDV)	newcastle	fusion protein (F)	VI.2.1.1.2.2	MG840655
Newcastle Disease virus (NDV)	newcastle	fusion protein (F)	VI.2.1.1.2.2	MG840656
Newcastle Disease virus (NDV)	newcastle	fusion protein (F)	VI.2.1.1.2.2	MG840657
Newcastle Disease virus (NDV)	newcastle	fusion protein (F)	VI.2.1.1.2.2	MG840658
Newcastle Disease virus (NDV)	newcastle	fusion protein (F)	VI.2.1.1.2.2	MG840659
Newcastle Disease virus (NDV)	newcastle	fusion protein (F)	VI.2.1.1.2.2	MG840660
Newcastle Disease virus (NDV)	newcastle	fusion protein (F)	VI.2.1.1.2.2	MG878084
Newcastle Disease virus (NDV)	newcastle	fusion protein (F)	VI.2.1.2	HG326601
Newcastle Disease virus (NDV)	newcastle	fusion protein (F)	VI.2.1.2	HG326602
Newcastle Disease virus (NDV)	newcastle	fusion protein (F)	VI.2.1.2	HG326603
Newcastle Disease virus (NDV)	newcastle	fusion protein (F)	VI.2.1.2	HG326604
Newcastle Disease virus (NDV)	newcastle	fusion protein (F)	VI.2.1.2	JX518532
Newcastle Disease virus (NDV)	newcastle	fusion protein (F)	VI.2.1.2	HG424627
Newcastle Disease virus (NDV)	newcastle	fusion protein (F)	VI.2.1.2	JQ039387
Newcastle Disease virus (NDV)	newcastle	fusion protein (F)	VI.2.1.2	JQ039391
Newcastle Disease virus (NDV)	newcastle	fusion protein (F)	VI.2.1.2	AY734536
Newcastle Disease virus (NDV)	newcastle	fusion protein (F)	VI.2.1.2	KX097024
Newcastle Disease virus (NDV)	newcastle	fusion protein (F)	VI.2.1.2	MH996920
Newcastle Disease virus (NDV)	newcastle	fusion protein (F)	VI.2.1.2	MH996992
Newcastle Disease virus (NDV)	newcastle	fusion protein (F)	VI.2.2.1	JN872180
Newcastle Disease virus (NDV)	newcastle	fusion protein (F)	VI.2.2.1	JN872182
Newcastle Disease virus (NDV)	newcastle	fusion protein (F)	VI.2.2.1	JN942095
Newcastle Disease virus (NDV)	newcastle	fusion protein (F)	VI.2.2.1	JN942098
Newcastle Disease virus (NDV)	newcastle	fusion protein (F)	VI.2.2.1	JN942099
Newcastle Disease virus (NDV)	newcastle	fusion protein (F)	VI.2.2.1	JN967786
Newcastle Disease virus (NDV)	newcastle	fusion protein (F)	VI.2.2.1	JX901312
Newcastle Disease virus (NDV)	newcastle	fusion protein (F)	VI.2.2.1	JX901318
Newcastle Disease virus (NDV)	newcastle	fusion protein (F)	VI.2.2.1	JX901341
Newcastle Disease virus (NDV)	newcastle	fusion protein (F)	VI.2.2.1	JN872187
Newcastle Disease virus (NDV)	newcastle	fusion protein (F)	VI.2.2.1	JN872185
Newcastle Disease virus (NDV)	newcastle	fusion protein (F)	VI.2.2.1	JN872186
Newcastle Disease virus (NDV)	newcastle	fusion protein (F)	VI.2.2.1	JN872188
Newcastle Disease virus (NDV)	newcastle	fusion protein (F)	VI.2.2.1	FJ410148
Newcastle Disease virus (NDV)	newcastle	fusion protein (F)	VI.2.2.1	JN942022
Newcastle Disease virus (NDV)	newcastle	fusion protein (F)	VI.2.2.2	AY325798
Newcastle Disease virus (NDV)	newcastle	fusion protein (F)	VI.2.2.2	DQ417113
Newcastle Disease virus (NDV)	newcastle	fusion protein (F)	VI.2.2.2	FJ480825
Newcastle Disease virus (NDV)	newcastle	fusion protein (F)	VI.2.2.2	FJ480826
Newcastle Disease virus (NDV)	newcastle	fusion protein (F)	VI.2.2.2	FJ766528
Newcastle Disease virus (NDV)	newcastle	fusion protein (F)	VI.2.2.2	GQ338311
Newcastle Disease virus (NDV)	newcastle	fusion protein (F)	VI.2.2.2	JQ290284
Newcastle Disease virus (NDV)	newcastle	fusion protein (F)	VI.2.2.2	JX244794
Newcastle Disease virus (NDV)	newcastle	fusion protein (F)	VI.2.2.2	JX244801
Newcastle Disease virus (NDV)	newcastle	fusion protein (F)	VI.2.2.2	JX244803
Newcastle Disease virus (NDV)	newcastle	fusion protein (F)	VI.2.2.2	JX244805
Newcastle Disease virus (NDV)	newcastle	fusion protein (F)	VI.2.2.2	KJ607163
Newcastle Disease virus (NDV)	newcastle	fusion protein (F)	VI.2.2.2	KJ607164
Newcastle Disease virus (NDV)	newcastle	fusion protein (F)	VI.2.2.2	KJ808820
Newcastle Disease virus (NDV)	newcastle	fusion protein (F)	VI.2.2.2	KT381596
Newcastle Disease virus (NDV)	newcastle	fusion protein (F)	VI.2.2.2	KX710209
Newcastle Disease virus (NDV)	newcastle	fusion protein (F)	VI.2.2.2	AF358785
Newcastle Disease virus (NDV)	newcastle	fusion protein (F)	VII	U62620
Newcastle Disease virus (NDV)	newcastle	fusion protein (F)	VII.1.1	AF456443
Newcastle Disease virus (NDV)	newcastle	fusion protein (F)	VII.1.1	DQ227247
Newcastle Disease virus (NDV)	newcastle	fusion protein (F)	VII.1.1	DQ227249
Newcastle Disease virus (NDV)	newcastle	fusion protein (F)	VII.1.1	DQ228922
Newcastle Disease virus (NDV)	newcastle	fusion protein (F)	VII.1.1	DQ363530
Newcastle Disease virus (NDV)	newcastle	fusion protein (F)	VII.1.1	DQ363533
Newcastle Disease virus (NDV)	newcastle	fusion protein (F)	VII.1.1	DQ485231
Newcastle Disease virus (NDV)	newcastle	fusion protein (F)	VII.1.1	DQ485261
Newcastle Disease virus (NDV)	newcastle	fusion protein (F)	VII.1.1	DQ485271
Newcastle Disease virus (NDV)	newcastle	fusion protein (F)	VII.1.1	DQ485274
Newcastle Disease virus (NDV)	newcastle	fusion protein (F)	VII.1.1	DQ486859
Newcastle Disease virus (NDV)	newcastle	fusion protein (F)	VII.1.1	EF211814
Newcastle Disease virus (NDV)	newcastle	fusion protein (F)	VII.1.1	EF589132
Newcastle Disease virus (NDV)	newcastle	fusion protein (F)	VII.1.1	EF589133
Newcastle Disease virus (NDV)	newcastle	fusion protein (F)	VII.1.1	EF592500
Newcastle Disease virus (NDV)	newcastle	fusion protein (F)	VII.1.1	EF592501
Newcastle Disease virus (NDV)	newcastle	fusion protein (F)	VII.1.1	EF592503
Newcastle Disease virus (NDV)	newcastle	fusion protein (F)	VII.1.1	EF592505
Newcastle Disease virus (NDV)	newcastle	fusion protein (F)	VII.1.1	EF592506
Newcastle Disease virus (NDV)	newcastle	fusion protein (F)	VII.1.1	EF592507
Newcastle Disease virus (NDV)	newcastle	fusion protein (F)	VII.1.1	EF592509
Newcastle Disease virus (NDV)	newcastle	fusion protein (F)	VII.1.1	EF592510
Newcastle Disease virus (NDV)	newcastle	fusion protein (F)	VII.1.1	EU258658
Newcastle Disease virus (NDV)	newcastle	fusion protein (F)	VII.1.1	EU258661
Newcastle Disease virus (NDV)	newcastle	fusion protein (F)	VII.1.1	EU258662
Newcastle Disease virus (NDV)	newcastle	fusion protein (F)	VII.1.1	FJ480774
Newcastle Disease virus (NDV)	newcastle	fusion protein (F)	VII.1.1	FJ480775
Newcastle Disease virus (NDV)	newcastle	fusion protein (F)	VII.1.1	FJ480776
Newcastle Disease virus (NDV)	newcastle	fusion protein (F)	VII.1.1	FJ480779
Newcastle Disease virus (NDV)	newcastle	fusion protein (F)	VII.1.1	FJ480780
Newcastle Disease virus (NDV)	newcastle	fusion protein (F)	VII.1.1	FJ480781
Newcastle Disease virus (NDV)	newcastle	fusion protein (F)	VII.1.1	FJ480782
Newcastle Disease virus (NDV)	newcastle	fusion protein (F)	VII.1.1	FJ480784
Newcastle Disease virus (NDV)	newcastle	fusion protein (F)	VII.1.1	FJ480785
Newcastle Disease virus (NDV)	newcastle	fusion protein (F)	VII.1.1	FJ480787
Newcastle Disease virus (NDV)	newcastle	fusion protein (F)	VII.1.1	FJ480789
Newcastle Disease virus (NDV)	newcastle	fusion protein (F)	VII.1.1	FJ480796
Newcastle Disease virus (NDV)	newcastle	fusion protein (F)	VII.1.1	FJ480797
Newcastle Disease virus (NDV)	newcastle	fusion protein (F)	VII.1.1	FJ480800
Newcastle Disease virus (NDV)	newcastle	fusion protein (F)	VII.1.1	FJ480801
Newcastle Disease virus (NDV)	newcastle	fusion protein (F)	VII.1.1	FJ480802
Newcastle Disease virus (NDV)	newcastle	fusion protein (F)	VII.1.1	FJ480803
Newcastle Disease virus (NDV)	newcastle	fusion protein (F)	VII.1.1	FJ480804
Newcastle Disease virus (NDV)	newcastle	fusion protein (F)	VII.1.1	FJ480805
Newcastle Disease virus (NDV)	newcastle	fusion protein (F)	VII.1.1	FJ480807
Newcastle Disease virus (NDV)	newcastle	fusion protein (F)	VII.1.1	FJ480820
Newcastle Disease virus (NDV)	newcastle	fusion protein (F)	VII.1.1	FJ608335
Newcastle Disease virus (NDV)	newcastle	fusion protein (F)	VII.1.1	FJ608338
Newcastle Disease virus (NDV)	newcastle	fusion protein (F)	VII.1.1	FJ608348
Newcastle Disease virus (NDV)	newcastle	fusion protein (F)	VII.1.1	FJ608350
Newcastle Disease virus (NDV)	newcastle	fusion protein (F)	VII.1.1	FJ754271
Newcastle Disease virus (NDV)	newcastle	fusion protein (F)	VII.1.1	FJ882015
Newcastle Disease virus (NDV)	newcastle	fusion protein (F)	VII.1.1	GQ245796
Newcastle Disease virus (NDV)	newcastle	fusion protein (F)	VII.1.1	GQ245797
Newcastle Disease virus (NDV)	newcastle	fusion protein (F)	VII.1.1	GQ245798
Newcastle Disease virus (NDV)	newcastle	fusion protein (F)	VII.1.1	GQ245799
Newcastle Disease virus (NDV)	newcastle	fusion protein (F)	VII.1.1	GQ245800
Newcastle Disease virus (NDV)	newcastle	fusion protein (F)	VII.1.1	GQ245801
Newcastle Disease virus (NDV)	newcastle	fusion protein (F)	VII.1.1	GQ245802
Newcastle Disease virus (NDV)	newcastle	fusion protein (F)	VII.1.1	GQ245803
Newcastle Disease virus (NDV)	newcastle	fusion protein (F)	VII.1.1	GQ245804
Newcastle Disease virus (NDV)	newcastle	fusion protein (F)	VII.1.1	GQ245805
Newcastle Disease virus (NDV)	newcastle	fusion protein (F)	VII.1.1	GQ245806
Newcastle Disease virus (NDV)	newcastle	fusion protein (F)	VII.1.1	GQ245807
Newcastle Disease virus (NDV)	newcastle	fusion protein (F)	VII.1.1	GQ245808
Newcastle Disease virus (NDV)	newcastle	fusion protein (F)	VII.1.1	GQ245809
Newcastle Disease virus (NDV)	newcastle	fusion protein (F)	VII.1.1	GQ245810
Newcastle Disease virus (NDV)	newcastle	fusion protein (F)	VII.1.1	GQ245811
Newcastle Disease virus (NDV)	newcastle	fusion protein (F)	VII.1.1	GQ245812
Newcastle Disease virus (NDV)	newcastle	fusion protein (F)	VII.1.1	GQ245813
Newcastle Disease virus (NDV)	newcastle	fusion protein (F)	VII.1.1	GQ245814
Newcastle Disease virus (NDV)	newcastle	fusion protein (F)	VII.1.1	GQ245815
Newcastle Disease virus (NDV)	newcastle	fusion protein (F)	VII.1.1	GQ245816
Newcastle Disease virus (NDV)	newcastle	fusion protein (F)	VII.1.1	GQ245817
Newcastle Disease virus (NDV)	newcastle	fusion protein (F)	VII.1.1	GQ245818
Newcastle Disease virus (NDV)	newcastle	fusion protein (F)	VII.1.1	GQ245819
Newcastle Disease virus (NDV)	newcastle	fusion protein (F)	VII.1.1	GU564399
Newcastle Disease virus (NDV)	newcastle	fusion protein (F)	VII.1.1	HM188398
Newcastle Disease virus (NDV)	newcastle	fusion protein (F)	VII.1.1	HM188399
Newcastle Disease virus (NDV)	newcastle	fusion protein (F)	VII.1.1	HM188400
Newcastle Disease virus (NDV)	newcastle	fusion protein (F)	VII.1.1	HM188401
Newcastle Disease virus (NDV)	newcastle	fusion protein (F)	VII.1.1	HM188402
Newcastle Disease virus (NDV)	newcastle	fusion protein (F)	VII.1.1	HM748947
Newcastle Disease virus (NDV)	newcastle	fusion protein (F)	VII.1.1	HQ317395
Newcastle Disease virus (NDV)	newcastle	fusion protein (F)	VII.1.1	HQ717357
Newcastle Disease virus (NDV)	newcastle	fusion protein (F)	VII.1.1	JF343539
Newcastle Disease virus (NDV)	newcastle	fusion protein (F)	VII.1.1	JN400895
Newcastle Disease virus (NDV)	newcastle	fusion protein (F)	VII.1.1	JN400897
Newcastle Disease virus (NDV)	newcastle	fusion protein (F)	VII.1.1	JN631747
Newcastle Disease virus (NDV)	newcastle	fusion protein (F)	VII.1.1	JQ013855
Newcastle Disease virus (NDV)	newcastle	fusion protein (F)	VII.1.1	JQ013857
Newcastle Disease virus (NDV)	newcastle	fusion protein (F)	VII.1.1	JQ013858
Newcastle Disease virus (NDV)	newcastle	fusion protein (F)	VII.1.1	JQ013859
Newcastle Disease virus (NDV)	newcastle	fusion protein (F)	VII.1.1	JQ013863
Newcastle Disease virus (NDV)	newcastle	fusion protein (F)	VII.1.1	JQ013866
Newcastle Disease virus (NDV)	newcastle	fusion protein (F)	VII.1.1	JQ013867
Newcastle Disease virus (NDV)	newcastle	fusion protein (F)	VII.1.1	JQ013869
Newcastle Disease virus (NDV)	newcastle	fusion protein (F)	VII.1.1	JQ013874
Newcastle Disease virus (NDV)	newcastle	fusion protein (F)	VII.1.1	JQ013876
Newcastle Disease virus (NDV)	newcastle	fusion protein (F)	VII.1.1	JQ013879
Newcastle Disease virus (NDV)	newcastle	fusion protein (F)	VII.1.1	JX193076
Newcastle Disease virus (NDV)	newcastle	fusion protein (F)	VII.1.1	JX244790
Newcastle Disease virus (NDV)	newcastle	fusion protein (F)	VII.1.1	JX244791
Newcastle Disease virus (NDV)	newcastle	fusion protein (F)	VII.1.1	JX244792
Newcastle Disease virus (NDV)	newcastle	fusion protein (F)	VII.1.1	JX482550
Newcastle Disease virus (NDV)	newcastle	fusion protein (F)	VII.1.1	KC542892
Newcastle Disease virus (NDV)	newcastle	fusion protein (F)	VII.1.1	KC542893
Newcastle Disease virus (NDV)	newcastle	fusion protein (F)	VII.1.1	KC542899
Newcastle Disease virus (NDV)	newcastle	fusion protein (F)	VII.1.1	KC542903
Newcastle Disease virus (NDV)	newcastle	fusion protein (F)	VII.1.1	KC542908
Newcastle Disease virus (NDV)	newcastle	fusion protein (F)	VII.1.1	KC542909
Newcastle Disease virus (NDV)	newcastle	fusion protein (F)	VII.1.1	KC750149
Newcastle Disease virus (NDV)	newcastle	fusion protein (F)	VII.1.1	KC750156
Newcastle Disease virus (NDV)	newcastle	fusion protein (F)	VII.1.1	KC750157
Newcastle Disease virus (NDV)	newcastle	fusion protein (F)	VII.1.1	KF219498
Newcastle Disease virus (NDV)	newcastle	fusion protein (F)	VII.1.1	KJ184574
Newcastle Disease virus (NDV)	newcastle	fusion protein (F)	VII.1.1	KJ184591
Newcastle Disease virus (NDV)	newcastle	fusion protein (F)	VII.1.1	KJ184600
Newcastle Disease virus (NDV)	newcastle	fusion protein (F)	VII.1.1	KJ450977
Newcastle Disease virus (NDV)	newcastle	fusion protein (F)	VII.1.1	KJ525677
Newcastle Disease virus (NDV)	newcastle	fusion protein (F)	VII.1.1	KJ525678
Newcastle Disease virus (NDV)	newcastle	fusion protein (F)	VII.1.1	KJ525681
Newcastle Disease virus (NDV)	newcastle	fusion protein (F)	VII.1.1	KJ525682
Newcastle Disease virus (NDV)	newcastle	fusion protein (F)	VII.1.1	KJ525683
Newcastle Disease virus (NDV)	newcastle	fusion protein (F)	VII.1.1	KJ525684
Newcastle Disease virus (NDV)	newcastle	fusion protein (F)	VII.1.1	KJ525687
Newcastle Disease virus (NDV)	newcastle	fusion protein (F)	VII.1.1	KJ525697
Newcastle Disease virus (NDV)	newcastle	fusion protein (F)	VII.1.1	KJ525698
Newcastle Disease virus (NDV)	newcastle	fusion protein (F)	VII.1.1	KJ525709
Newcastle Disease virus (NDV)	newcastle	fusion protein (F)	VII.1.1	KJ525710
Newcastle Disease virus (NDV)	newcastle	fusion protein (F)	VII.1.1	KJ525716
Newcastle Disease virus (NDV)	newcastle	fusion protein (F)	VII.1.1	KJ525718
Newcastle Disease virus (NDV)	newcastle	fusion protein (F)	VII.1.1	KJ600786
Newcastle Disease virus (NDV)	newcastle	fusion protein (F)	VII.1.1	KJ607170
Newcastle Disease virus (NDV)	newcastle	fusion protein (F)	VII.1.1	KJ825877
Newcastle Disease virus (NDV)	newcastle	fusion protein (F)	VII.1.1	KP742770
Newcastle Disease virus (NDV)	newcastle	fusion protein (F)	VII.1.1	KT381593
Newcastle Disease virus (NDV)	newcastle	fusion protein (F)	VII.1.1	KT381594
Newcastle Disease virus (NDV)	newcastle	fusion protein (F)	VII.1.1	KU200252
Newcastle Disease virus (NDV)	newcastle	fusion protein (F)	VII.1.1	KU933951
Newcastle Disease virus (NDV)	newcastle	fusion protein (F)	VII.1.1	MF278935
Newcastle Disease virus (NDV)	newcastle	fusion protein (F)	VII.1.1	AF358787
Newcastle Disease virus (NDV)	newcastle	fusion protein (F)	VII.1.1	AF358788
Newcastle Disease virus (NDV)	newcastle	fusion protein (F)	VII.1.1	AF364835
Newcastle Disease virus (NDV)	newcastle	fusion protein (F)	VII.1.1	AF431744
Newcastle Disease virus (NDV)	newcastle	fusion protein (F)	VII.1.1	AF456436
Newcastle Disease virus (NDV)	newcastle	fusion protein (F)	VII.1.1	AF456438
Newcastle Disease virus (NDV)	newcastle	fusion protein (F)	VII.1.1	AF456442
Newcastle Disease virus (NDV)	newcastle	fusion protein (F)	VII.1.1	AF456444
Newcastle Disease virus (NDV)	newcastle	fusion protein (F)	VII.1.1	AF473851
Newcastle Disease virus (NDV)	newcastle	fusion protein (F)	VII.1.1	AY253912
Newcastle Disease virus (NDV)	newcastle	fusion protein (F)	VII.1.1	AY325797
Newcastle Disease virus (NDV)	newcastle	fusion protein (F)	VII.1.1	AY337464
Newcastle Disease virus (NDV)	newcastle	fusion protein (F)	VII.1.1	DQ080015
Newcastle Disease virus (NDV)	newcastle	fusion protein (F)	VII.1.1	DQ114478
Newcastle Disease virus (NDV)	newcastle	fusion protein (F)	VII.1.1	DQ227248
Newcastle Disease virus (NDV)	newcastle	fusion protein (F)	VII.1.1	DQ227251
Newcastle Disease virus (NDV)	newcastle	fusion protein (F)	VII.1.1	DQ227253
Newcastle Disease virus (NDV)	newcastle	fusion protein (F)	VII.1.1	DQ363531
Newcastle Disease virus (NDV)	newcastle	fusion protein (F)	VII.1.1	DQ363534
Newcastle Disease virus (NDV)	newcastle	fusion protein (F)	VII.1.1	DQ363535
Newcastle Disease virus (NDV)	newcastle	fusion protein (F)	VII.1.1	DQ363536
Newcastle Disease virus (NDV)	newcastle	fusion protein (F)	VII.1.1	DQ417110
Newcastle Disease virus (NDV)	newcastle	fusion protein (F)	VII.1.1	DQ485229
Newcastle Disease virus (NDV)	newcastle	fusion protein (F)	VII.1.1	DQ485269
Newcastle Disease virus (NDV)	newcastle	fusion protein (F)	VII.1.1	DQ839397
Newcastle Disease virus (NDV)	newcastle	fusion protein (F)	VII.1.1	EF128053
Newcastle Disease virus (NDV)	newcastle	fusion protein (F)	VII.1.1	EF128054
Newcastle Disease virus (NDV)	newcastle	fusion protein (F)	VII.1.1	EF128055
Newcastle Disease virus (NDV)	newcastle	fusion protein (F)	VII.1.1	EF175145
Newcastle Disease virus (NDV)	newcastle	fusion protein (F)	VII.1.1	EF211807
Newcastle Disease virus (NDV)	newcastle	fusion protein (F)	VII.1.1	EF211809
Newcastle Disease virus (NDV)	newcastle	fusion protein (F)	VII.1.1	EF211810
Newcastle Disease virus (NDV)	newcastle	fusion protein (F)	VII.1.1	EF211811
Newcastle Disease virus (NDV)	newcastle	fusion protein (F)	VII.1.1	EF211812
Newcastle Disease virus (NDV)	newcastle	fusion protein (F)	VII.1.1	EF211813
Newcastle Disease virus (NDV)	newcastle	fusion protein (F)	VII.1.1	EF521889
Newcastle Disease virus (NDV)	newcastle	fusion protein (F)	VII.1.1	EF540729
Newcastle Disease virus (NDV)	newcastle	fusion protein (F)	VII.1.1	EF579731
Newcastle Disease virus (NDV)	newcastle	fusion protein (F)	VII.1.1	EF579732
Newcastle Disease virus (NDV)	newcastle	fusion protein (F)	VII.1.1	EF579733
Newcastle Disease virus (NDV)	newcastle	fusion protein (F)	VII.1.1	EF579734
Newcastle Disease virus (NDV)	newcastle	fusion protein (F)	VII.1.1	EF592502
Newcastle Disease virus (NDV)	newcastle	fusion protein (F)	VII.1.1	EF592504
Newcastle Disease virus (NDV)	newcastle	fusion protein (F)	VII.1.1	EF592508
Newcastle Disease virus (NDV)	newcastle	fusion protein (F)	VII.1.1	EU140947
Newcastle Disease virus (NDV)	newcastle	fusion protein (F)	VII.1.1	EU140948
Newcastle Disease virus (NDV)	newcastle	fusion protein (F)	VII.1.1	EU140949
Newcastle Disease virus (NDV)	newcastle	fusion protein (F)	VII.1.1	EU140950
Newcastle Disease virus (NDV)	newcastle	fusion protein (F)	VII.1.1	EU258642
Newcastle Disease virus (NDV)	newcastle	fusion protein (F)	VII.1.1	EU583503
Newcastle Disease virus (NDV)	newcastle	fusion protein (F)	VII.1.1	EU597811
Newcastle Disease virus (NDV)	newcastle	fusion protein (F)	VII.1.1	FJ011441
Newcastle Disease virus (NDV)	newcastle	fusion protein (F)	VII.1.1	FJ011442
Newcastle Disease virus (NDV)	newcastle	fusion protein (F)	VII.1.1	FJ011443
Newcastle Disease virus (NDV)	newcastle	fusion protein (F)	VII.1.1	FJ011448
Newcastle Disease virus (NDV)	newcastle	fusion protein (F)	VII.1.1	FJ217665
Newcastle Disease virus (NDV)	newcastle	fusion protein (F)	VII.1.1	FJ217666
Newcastle Disease virus (NDV)	newcastle	fusion protein (F)	VII.1.1	FJ240168
Newcastle Disease virus (NDV)	newcastle	fusion protein (F)	VII.1.1	FJ426563
Newcastle Disease virus (NDV)	newcastle	fusion protein (F)	VII.1.1	FJ480777
Newcastle Disease virus (NDV)	newcastle	fusion protein (F)	VII.1.1	FJ480778
Newcastle Disease virus (NDV)	newcastle	fusion protein (F)	VII.1.1	FJ480783
Newcastle Disease virus (NDV)	newcastle	fusion protein (F)	VII.1.1	FJ480788
Newcastle Disease virus (NDV)	newcastle	fusion protein (F)	VII.1.1	FJ480790
Newcastle Disease virus (NDV)	newcastle	fusion protein (F)	VII.1.1	FJ480791
Newcastle Disease virus (NDV)	newcastle	fusion protein (F)	VII.1.1	FJ480792
Newcastle Disease virus (NDV)	newcastle	fusion protein (F)	VII.1.1	FJ480798
Newcastle Disease virus (NDV)	newcastle	fusion protein (F)	VII.1.1	FJ480799
Newcastle Disease virus (NDV)	newcastle	fusion protein (F)	VII.1.1	FJ480806
Newcastle Disease virus (NDV)	newcastle	fusion protein (F)	VII.1.1	FJ480809
Newcastle Disease virus (NDV)	newcastle	fusion protein (F)	VII.1.1	FJ480810
Newcastle Disease virus (NDV)	newcastle	fusion protein (F)	VII.1.1	FJ480812
Newcastle Disease virus (NDV)	newcastle	fusion protein (F)	VII.1.1	FJ480813
Newcastle Disease virus (NDV)	newcastle	fusion protein (F)	VII.1.1	FJ480818
Newcastle Disease virus (NDV)	newcastle	fusion protein (F)	VII.1.1	FJ480819
Newcastle Disease virus (NDV)	newcastle	fusion protein (F)	VII.1.1	FJ480824
Newcastle Disease virus (NDV)	newcastle	fusion protein (F)	VII.1.1	FJ608334
Newcastle Disease virus (NDV)	newcastle	fusion protein (F)	VII.1.1	FJ608336
Newcastle Disease virus (NDV)	newcastle	fusion protein (F)	VII.1.1	FJ608343
Newcastle Disease virus (NDV)	newcastle	fusion protein (F)	VII.1.1	FJ608345
Newcastle Disease virus (NDV)	newcastle	fusion protein (F)	VII.1.1	FJ608349
Newcastle Disease virus (NDV)	newcastle	fusion protein (F)	VII.1.1	FJ608351
Newcastle Disease virus (NDV)	newcastle	fusion protein (F)	VII.1.1	FJ754272
Newcastle Disease virus (NDV)	newcastle	fusion protein (F)	VII.1.1	FJ754273
Newcastle Disease virus (NDV)	newcastle	fusion protein (F)	VII.1.1	FJ872531
Newcastle Disease virus (NDV)	newcastle	fusion protein (F)	VII.1.1	GQ245780
Newcastle Disease virus (NDV)	newcastle	fusion protein (F)	VII.1.1	GQ245781
Newcastle Disease virus (NDV)	newcastle	fusion protein (F)	VII.1.1	GQ245782
Newcastle Disease virus (NDV)	newcastle	fusion protein (F)	VII.1.1	GQ245783
Newcastle Disease virus (NDV)	newcastle	fusion protein (F)	VII.1.1	GQ245784
Newcastle Disease virus (NDV)	newcastle	fusion protein (F)	VII.1.1	GQ245785
Newcastle Disease virus (NDV)	newcastle	fusion protein (F)	VII.1.1	GQ245786
Newcastle Disease virus (NDV)	newcastle	fusion protein (F)	VII.1.1	GQ245787
Newcastle Disease virus (NDV)	newcastle	fusion protein (F)	VII.1.1	GQ245788
Newcastle Disease virus (NDV)	newcastle	fusion protein (F)	VII.1.1	GQ245790
Newcastle Disease virus (NDV)	newcastle	fusion protein (F)	VII.1.1	GQ245791
Newcastle Disease virus (NDV)	newcastle	fusion protein (F)	VII.1.1	GQ245792
Newcastle Disease virus (NDV)	newcastle	fusion protein (F)	VII.1.1	GQ245793
Newcastle Disease virus (NDV)	newcastle	fusion protein (F)	VII.1.1	GQ245794
Newcastle Disease virus (NDV)	newcastle	fusion protein (F)	VII.1.1	GQ255639
Newcastle Disease virus (NDV)	newcastle	fusion protein (F)	VII.1.1	GQ849007
Newcastle Disease virus (NDV)	newcastle	fusion protein (F)	VII.1.1	GU166154
Newcastle Disease virus (NDV)	newcastle	fusion protein (F)	VII.1.1	GU227738
Newcastle Disease virus (NDV)	newcastle	fusion protein (F)	VII.1.1	GU227739
Newcastle Disease virus (NDV)	newcastle	fusion protein (F)	VII.1.1	HM188393
Newcastle Disease virus (NDV)	newcastle	fusion protein (F)	VII.1.1	HM188396
Newcastle Disease virus (NDV)	newcastle	fusion protein (F)	VII.1.1	HM748945
Newcastle Disease virus (NDV)	newcastle	fusion protein (F)	VII.1.1	HM748946
Newcastle Disease virus (NDV)	newcastle	fusion protein (F)	VII.1.1	JF340367
Newcastle Disease virus (NDV)	newcastle	fusion protein (F)	VII.1.1	JN599167
Newcastle Disease virus (NDV)	newcastle	fusion protein (F)	VII.1.1	JN872164
Newcastle Disease virus (NDV)	newcastle	fusion protein (F)	VII.1.1	JN986838
Newcastle Disease virus (NDV)	newcastle	fusion protein (F)	VII.1.1	JQ013861_
Newcastle Disease virus (NDV)	newcastle	fusion protein (F)	VII.1.1	JQ013862
Newcastle Disease virus (NDV)	newcastle	fusion protein (F)	VII.1.1	JQ013864
Newcastle Disease virus (NDV)	newcastle	fusion protein (F)	VII.1.1	JQ319052
Newcastle Disease virus (NDV)	newcastle	fusion protein (F)	VII.1.1	JQ697739
Newcastle Disease virus (NDV)	newcastle	fusion protein (F)	VII.1.1	JQ894778
Newcastle Disease virus (NDV)	newcastle	fusion protein (F)	VII.1.1	JX519467
Newcastle Disease virus (NDV)	newcastle	fusion protein (F)	VII.1.1	KC292514
Newcastle Disease virus (NDV)	newcastle	fusion protein (F)	VII.1.1	KC292517
Newcastle Disease virus (NDV)	newcastle	fusion protein (F)	VII.1.1	KC461214
Newcastle Disease virus (NDV)	newcastle	fusion protein (F)	VII.1.1	KC542895
Newcastle Disease virus (NDV)	newcastle	fusion protein (F)	VII.1.1	KC542897
Newcastle Disease virus (NDV)	newcastle	fusion protein (F)	VII.1.1	KC542898
Newcastle Disease virus (NDV)	newcastle	fusion protein (F)	VII.1.1	KC542902
Newcastle Disease virus (NDV)	newcastle	fusion protein (F)	VII.1.1	KC750150
Newcastle Disease virus (NDV)	newcastle	fusion protein (F)	VII.1.1	KC750154
Newcastle Disease virus (NDV)	newcastle	fusion protein (F)	VII.1.1	KC853019
Newcastle Disease virus (NDV)	newcastle	fusion protein (F)	VII.1.1	KF208469
Newcastle Disease virus (NDV)	newcastle	fusion protein (F)	VII.1.1	KF442615
Newcastle Disease virus (NDV)	newcastle	fusion protein (F)	VII.1.1	KF792023
Newcastle Disease virus (NDV)	newcastle	fusion protein (F)	VII.1.1	KJ450979
Newcastle Disease virus (NDV)	newcastle	fusion protein (F)	VII.1.1	KJ525676
Newcastle Disease virus (NDV)	newcastle	fusion protein (F)	VII.1.1	KJ525679
Newcastle Disease virus (NDV)	newcastle	fusion protein (F)	VII.1.1	KJ525680
Newcastle Disease virus (NDV)	newcastle	fusion protein (F)	VII.1.1	KJ525690
Newcastle Disease virus (NDV)	newcastle	fusion protein (F)	VII.1.1	KJ525702
Newcastle Disease virus (NDV)	newcastle	fusion protein (F)	VII.1.1	KJ525706
Newcastle Disease virus (NDV)	newcastle	fusion protein (F)	VII.1.1	KJ525717
Newcastle Disease virus (NDV)	newcastle	fusion protein (F)	VII.1.1	KJ600785
Newcastle Disease virus (NDV)	newcastle	fusion protein (F)	VII.1.1	KJ865694
Newcastle Disease virus (NDV)	newcastle	fusion protein (F)	VII.1.1	KJ865699
Newcastle Disease virus (NDV)	newcastle	fusion protein (F)	VII.1.1	KJ865700
Newcastle Disease virus (NDV)	newcastle	fusion protein (F)	VII.1.1	KJ865701
Newcastle Disease virus (NDV)	newcastle	fusion protein (F)	VII.1.1	KJ865706
Newcastle Disease virus (NDV)	newcastle	fusion protein (F)	VII.1.1	KJ865707
Newcastle Disease virus (NDV)	newcastle	fusion protein (F)	VII.1.1	KJ865713
Newcastle Disease virus (NDV)	newcastle	fusion protein (F)	VII.1.1	KJ865715
Newcastle Disease virus (NDV)	newcastle	fusion protein (F)	VII.1.1	KJ865717
Newcastle Disease virus (NDV)	newcastle	fusion protein (F)	VII.1.1	KJ914673
Newcastle Disease virus (NDV)	newcastle	fusion protein (F)	VII.1.1	KM885167
Newcastle Disease virus (NDV)	newcastle	fusion protein (F)	VII.1.1	KP189357
Newcastle Disease virus (NDV)	newcastle	fusion protein (F)	VII.1.1	KU140419
Newcastle Disease virus (NDV)	newcastle	fusion protein (F)	VII.1.1	KU200249
Newcastle Disease virus (NDV)	newcastle	fusion protein (F)	VII.1.1	KU200250
Newcastle Disease virus (NDV)	newcastle	fusion protein (F)	VII.1.1	KU200251
Newcastle Disease virus (NDV)	newcastle	fusion protein (F)	VII.1.1	KU295450
Newcastle Disease virus (NDV)	newcastle	fusion protein (F)	VII.1.1	KU295451
Newcastle Disease virus (NDV)	newcastle	fusion protein (F)	VII.1.1	KU295452
Newcastle Disease virus (NDV)	newcastle	fusion protein (F)	VII.1.1	KU295453
Newcastle Disease virus (NDV)	newcastle	fusion protein (F)	VII.1.1	KU295454
Newcastle Disease virus (NDV)	newcastle	fusion protein (F)	VII.1.1	KU295455
Newcastle Disease virus (NDV)	newcastle	fusion protein (F)	VII.1.1	KU710269
Newcastle Disease virus (NDV)	newcastle	fusion protein (F)	VII.1.1	KU710271
Newcastle Disease virus (NDV)	newcastle	fusion protein (F)	VII.1.1	KU710272
Newcastle Disease virus (NDV)	newcastle	fusion protein (F)	VII.1.1	KU710273
Newcastle Disease virus (NDV)	newcastle	fusion protein (F)	VII.1.1	KU710274
Newcastle Disease virus (NDV)	newcastle	fusion protein (F)	VII.1.1	KU710275
Newcastle Disease virus (NDV)	newcastle	fusion protein (F)	VII.1.1	KU710276
Newcastle Disease virus (NDV)	newcastle	fusion protein (F)	VII.1.1	KU710277
Newcastle Disease virus (NDV)	newcastle	fusion protein (F)	VII.1.1	KU710278
Newcastle Disease virus (NDV)	newcastle	fusion protein (F)	VII.1.1	KU710279
Newcastle Disease virus (NDV)	newcastle	fusion protein (F)	VII.1.1	KU726619
Newcastle Disease virus (NDV)	newcastle	fusion protein (F)	VII.1.1	KY404087
Newcastle Disease virus (NDV)	newcastle	fusion protein (F)	VII.1.1	AF162714
Newcastle Disease virus (NDV)	newcastle	fusion protein (F)	VII.1.1	AF358786
Newcastle Disease virus (NDV)	newcastle	fusion protein (F)	VII.1.1	AF456437
Newcastle Disease virus (NDV)	newcastle	fusion protein (F)	VII.1.1	AY325799
Newcastle Disease virus (NDV)	newcastle	fusion protein (F)	VII.1.1	DQ067447
Newcastle Disease virus (NDV)	newcastle	fusion protein (F)	VII.1.1	DQ363537
Newcastle Disease virus (NDV)	newcastle	fusion protein (F)	VII.1.1	DQ485256
Newcastle Disease virus (NDV)	newcastle	fusion protein (F)	VII.1.1	DQ485258
Newcastle Disease virus (NDV)	newcastle	fusion protein (F)	VII.1.1	EF589131
Newcastle Disease virus (NDV)	newcastle	fusion protein (F)	VII.1.1	GU332646
Newcastle Disease virus (NDV)	newcastle	fusion protein (F)	VII.1.1	GU332647
Newcastle Disease virus (NDV)	newcastle	fusion protein (F)	VII.1.1	JX193075
Newcastle Disease virus (NDV)	newcastle	fusion protein (F)	VII.1.1	KJ782375
Newcastle Disease virus (NDV)	newcastle	fusion protein (F)	VII.1.1	AB853329
Newcastle Disease virus (NDV)	newcastle	fusion protein (F)	VII.1.1	AB853927
Newcastle Disease virus (NDV)	newcastle	fusion protein (F)	VII.1.1	AB853929
Newcastle Disease virus (NDV)	newcastle	fusion protein (F)	VII.1.1	DQ659677
Newcastle Disease virus (NDV)	newcastle	fusion protein (F)	VII.1.1	FJ480822
Newcastle Disease virus (NDV)	newcastle	fusion protein (F)	VII.1.1	KJ528559
Newcastle Disease virus (NDV)	newcastle	fusion protein (F)	VII.1.1	KJ607169
Newcastle Disease virus (NDV)	newcastle	fusion protein (F)	VII.1.1	KU200243
Newcastle Disease virus (NDV)	newcastle	fusion protein (F)	VII.1.1	KU200244
Newcastle Disease virus (NDV)	newcastle	fusion protein (F)	VII.1.1	KU200245
Newcastle Disease virus (NDV)	newcastle	fusion protein (F)	VII.1.1	KU200246
Newcastle Disease virus (NDV)	newcastle	fusion protein (F)	VII.1.1	KU200247
Newcastle Disease virus (NDV)	newcastle	fusion protein (F)	VII.1.1	KU200248
Newcastle Disease virus (NDV)	newcastle	fusion protein (F)	VII.1.1	MF278925
Newcastle Disease virus (NDV)	newcastle	fusion protein (F)	VII.1.1	FJ882014
Newcastle Disease virus (NDV)	newcastle	fusion protein (F)	VII.1.1	JQ013856
Newcastle Disease virus (NDV)	newcastle	fusion protein (F)	VII.1.1	JQ013860
Newcastle Disease virus (NDV)	newcastle	fusion protein (F)	VII.1.1	JQ013865
Newcastle Disease virus (NDV)	newcastle	fusion protein (F)	VII.1.1	JQ013868
Newcastle Disease virus (NDV)	newcastle	fusion protein (F)	VII.1.1	JQ013870
Newcastle Disease virus (NDV)	newcastle	fusion protein (F)	VII.1.1	JQ013871
Newcastle Disease virus (NDV)	newcastle	fusion protein (F)	VII.1.1	JQ013873
Newcastle Disease virus (NDV)	newcastle	fusion protein (F)	VII.1.1	JQ013877
Newcastle Disease virus (NDV)	newcastle	fusion protein (F)	VII.1.1	JQ013878
Newcastle Disease virus (NDV)	newcastle	fusion protein (F)	VII.1.1	JQ015295
Newcastle Disease virus (NDV)	newcastle	fusion protein (F)	VII.1.1	JQ015296
Newcastle Disease virus (NDV)	newcastle	fusion protein (F)	VII.1.1	JQ015297
Newcastle Disease virus (NDV)	newcastle	fusion protein (F)	VII.1.1	JX840452
Newcastle Disease virus (NDV)	newcastle	fusion protein (F)	VII.1.1	JX840453
Newcastle Disease virus (NDV)	newcastle	fusion protein (F)	VII.1.1	JX840454
Newcastle Disease virus (NDV)	newcastle	fusion protein (F)	VII.1.1	JX840455
Newcastle Disease virus (NDV)	newcastle	fusion protein (F)	VII.1.1	KC020114
Newcastle Disease virus (NDV)	newcastle	fusion protein (F)	VII.1.1	KC292519
Newcastle Disease virus (NDV)	newcastle	fusion protein (F)	VII.1.1	KC484655
Newcastle Disease virus (NDV)	newcastle	fusion protein (F)	VII.1.1	KC489471
Newcastle Disease virus (NDV)	newcastle	fusion protein (F)	VII.1.1	KC542905
Newcastle Disease virus (NDV)	newcastle	fusion protein (F)	VII.1.1	KC542906
Newcastle Disease virus (NDV)	newcastle	fusion protein (F)	VII.1.1	KC542907
Newcastle Disease virus (NDV)	newcastle	fusion protein (F)	VII.1.1	KC542910
Newcastle Disease virus (NDV)	newcastle	fusion protein (F)	VII.1.1	KC542911
Newcastle Disease virus (NDV)	newcastle	fusion protein (F)	VII.1.1	KC542912
Newcastle Disease virus (NDV)	newcastle	fusion protein (F)	VII.1.1	KF055273
Newcastle Disease virus (NDV)	newcastle	fusion protein (F)	VII.1.1	KF306265
Newcastle Disease virus (NDV)	newcastle	fusion protein (F)	VII.1.1	KF771883
Newcastle Disease virus (NDV)	newcastle	fusion protein (F)	VII.1.1	KF792022
Newcastle Disease virus (NDV)	newcastle	fusion protein (F)	VII.1.1	KF935230
Newcastle Disease virus (NDV)	newcastle	fusion protein (F)	VII.1.1	KJ136258
Newcastle Disease virus (NDV)	newcastle	fusion protein (F)	VII.1.1	KJ136259
Newcastle Disease virus (NDV)	newcastle	fusion protein (F)	VII.1.1	KJ136260
Newcastle Disease virus (NDV)	newcastle	fusion protein (F)	VII.1.1	KJ136261
Newcastle Disease virus (NDV)	newcastle	fusion protein (F)	VII.1.1	KJ184575
Newcastle Disease virus (NDV)	newcastle	fusion protein (F)	VII.1.1	KJ184576
Newcastle Disease virus (NDV)	newcastle	fusion protein (F)	VII.1.1	KJ184577
Newcastle Disease virus (NDV)	newcastle	fusion protein (F)	VII.1.1	KJ184578
Newcastle Disease virus (NDV)	newcastle	fusion protein (F)	VII.1.1	KJ184581
Newcastle Disease virus (NDV)	newcastle	fusion protein (F)	VII.1.1	KJ184586
Newcastle Disease virus (NDV)	newcastle	fusion protein (F)	VII.1.1	KJ184587
Newcastle Disease virus (NDV)	newcastle	fusion protein (F)	VII.1.1	KJ184588
Newcastle Disease virus (NDV)	newcastle	fusion protein (F)	VII.1.1	KJ184589
Newcastle Disease virus (NDV)	newcastle	fusion protein (F)	VII.1.1	KJ184592
Newcastle Disease virus (NDV)	newcastle	fusion protein (F)	VII.1.1	KJ184593
Newcastle Disease virus (NDV)	newcastle	fusion protein (F)	VII.1.1	KJ184594
Newcastle Disease virus (NDV)	newcastle	fusion protein (F)	VII.1.1	KJ184595
Newcastle Disease virus (NDV)	newcastle	fusion protein (F)	VII.1.1	KJ184596
Newcastle Disease virus (NDV)	newcastle	fusion protein (F)	VII.1.1	KJ184597
Newcastle Disease virus (NDV)	newcastle	fusion protein (F)	VII.1.1	KJ450978
Newcastle Disease virus (NDV)	newcastle	fusion protein (F)	VII.1.1	KJ450980
Newcastle Disease virus (NDV)	newcastle	fusion protein (F)	VII.1.1	KJ525670
Newcastle Disease virus (NDV)	newcastle	fusion protein (F)	VII.1.1	KJ525686
Newcastle Disease virus (NDV)	newcastle	fusion protein (F)	VII.1.1	KJ525688
Newcastle Disease virus (NDV)	newcastle	fusion protein (F)	VII.1.1	KJ525689
Newcastle Disease virus (NDV)	newcastle	fusion protein (F)	VII.1.1	KJ525691
Newcastle Disease virus (NDV)	newcastle	fusion protein (F)	VII.1.1	KJ525693
Newcastle Disease virus (NDV)	newcastle	fusion protein (F)	VII.1.1	KJ525694
Newcastle Disease virus (NDV)	newcastle	fusion protein (F)	VII.1.1	KJ525695
Newcastle Disease virus (NDV)	newcastle	fusion protein (F)	VII.1.1	KJ525696
Newcastle Disease virus (NDV)	newcastle	fusion protein (F)	VII.1.1	KJ525699
Newcastle Disease virus (NDV)	newcastle	fusion protein (F)	VII.1.1	KJ525704
Newcastle Disease virus (NDV)	newcastle	fusion protein (F)	VII.1.1	KJ525705
Newcastle Disease virus (NDV)	newcastle	fusion protein (F)	VII.1.1	KJ525707
Newcastle Disease virus (NDV)	newcastle	fusion protein (F)	VII.1.1	KJ525708
Newcastle Disease virus (NDV)	newcastle	fusion protein (F)	VII.1.1	KJ525712
Newcastle Disease virus (NDV)	newcastle	fusion protein (F)	VII.1.1	KJ525714
Newcastle Disease virus (NDV)	newcastle	fusion protein (F)	VII.1.1	KJ525715
Newcastle Disease virus (NDV)	newcastle	fusion protein (F)	VII.1.1	KJ567597
Newcastle Disease virus (NDV)	newcastle	fusion protein (F)	VII.1.1	KJ825878
Newcastle Disease virus (NDV)	newcastle	fusion protein (F)	VII.1.1	KM016457
Newcastle Disease virus (NDV)	newcastle	fusion protein (F)	VII.1.1	KM016458
Newcastle Disease virus (NDV)	newcastle	fusion protein (F)	VII.1.1	KM016459
Newcastle Disease virus (NDV)	newcastle	fusion protein (F)	VII.1.1	KP064014
Newcastle Disease virus (NDV)	newcastle	fusion protein (F)	VII.1.1	KP064015
Newcastle Disease virus (NDV)	newcastle	fusion protein (F)	VII.1.1	KP064016
Newcastle Disease virus (NDV)	newcastle	fusion protein (F)	VII.1.1	KP064017
Newcastle Disease virus (NDV)	newcastle	fusion protein (F)	VII.1.1	KP064018
Newcastle Disease virus (NDV)	newcastle	fusion protein (F)	VII.1.1	KP064019
Newcastle Disease virus (NDV)	newcastle	fusion protein (F)	VII.1.1	KP064020
Newcastle Disease virus (NDV)	newcastle	fusion protein (F)	VII.1.1	KT804693
Newcastle Disease virus (NDV)	newcastle	fusion protein (F)	VII.1.1	KU200253
Newcastle Disease virus (NDV)	newcastle	fusion protein (F)	VII.1.1	KU365650
Newcastle Disease virus (NDV)	newcastle	fusion protein (F)	VII.1.1	KU365651
Newcastle Disease virus (NDV)	newcastle	fusion protein (F)	VII.1.1	KU365652
Newcastle Disease virus (NDV)	newcastle	fusion protein (F)	VII.1.1	KU365653
Newcastle Disease virus (NDV)	newcastle	fusion protein (F)	VII.1.1	KU933948
Newcastle Disease virus (NDV)	newcastle	fusion protein (F)	VII.1.1	KU933949
Newcastle Disease virus (NDV)	newcastle	fusion protein (F)	VII.1.1	KU933950
Newcastle Disease virus (NDV)	newcastle	fusion protein (F)	VII.1.1	KX580300
Newcastle Disease virus (NDV)	newcastle	fusion protein (F)	VII.1.1	KX686722
Newcastle Disease virus (NDV)	newcastle	fusion protein (F)	VII.1.1	KX686723
Newcastle Disease virus (NDV)	newcastle	fusion protein (F)	VII.1.1	KX686725
Newcastle Disease virus (NDV)	newcastle	fusion protein (F)	VII.1.1	KX686724
Newcastle Disease virus (NDV)	newcastle	fusion protein (F)	VII.1.1	KX686726
Newcastle Disease virus (NDV)	newcastle	fusion protein (F)	VII.1.1	KX686727
Newcastle Disease virus (NDV)	newcastle	fusion protein (F)	VII.1.1	KX686728
Newcastle Disease virus (NDV)	newcastle	fusion protein (F)	VII.1.1	KY073880
Newcastle Disease virus (NDV)	newcastle	fusion protein (F)	VII.1.1	KY075880
Newcastle Disease virus (NDV)	newcastle	fusion protein (F)	VII.1.1	KY075881
Newcastle Disease virus (NDV)	newcastle	fusion protein (F)	VII.1.1	KY075882
Newcastle Disease virus (NDV)	newcastle	fusion protein (F)	VII.1.1	KY075883
Newcastle Disease virus (NDV)	newcastle	fusion protein (F)	VII.1.1	KY075884
Newcastle Disease virus (NDV)	newcastle	fusion protein (F)	VII.1.1	KY075885
Newcastle Disease virus (NDV)	newcastle	fusion protein (F)	VII.1.1	KY075886
Newcastle Disease virus (NDV)	newcastle	fusion protein (F)	VII.1.1	KY075887
Newcastle Disease virus (NDV)	newcastle	fusion protein (F)	VII.1.1	KY075888
Newcastle Disease virus (NDV)	newcastle	fusion protein (F)	VII.1.1	KY075889
Newcastle Disease virus (NDV)	newcastle	fusion protein (F)	VII.1.1	KY075890
Newcastle Disease virus (NDV)	newcastle	fusion protein (F)	VII.1.1	KY075891
Newcastle Disease virus (NDV)	newcastle	fusion protein (F)	VII.1.1	KY075892
Newcastle Disease virus (NDV)	newcastle	fusion protein (F)	VII.1.1	KY075895
Newcastle Disease virus (NDV)	newcastle	fusion protein (F)	VII.1.1	KY510685
Newcastle Disease virus (NDV)	newcastle	fusion protein (F)	VII.1.1	KY510687
Newcastle Disease virus (NDV)	newcastle	fusion protein (F)	VII.1.1	KY510688
Newcastle Disease virus (NDV)	newcastle	fusion protein (F)	VII.1.1	KY510689
Newcastle Disease virus (NDV)	newcastle	fusion protein (F)	VII.1.1	KY968651
Newcastle Disease virus (NDV)	newcastle	fusion protein (F)	VII.1.1	MF049232
Newcastle Disease virus (NDV)	newcastle	fusion protein (F)	VII.1.1	MF686923
Newcastle Disease virus (NDV)	newcastle	fusion protein (F)	VII.1.1	KX268351
Newcastle Disease virus (NDV)	newcastle	fusion protein (F)	VII.1.1	KU201408
Newcastle Disease virus (NDV)	newcastle	fusion protein (F)	VII.1.1	U201409
Newcastle Disease virus (NDV)	newcastle	fusion protein (F)	VII.1.1	KU201410
Newcastle Disease virus (NDV)	newcastle	fusion protein (F)	VII.1.1	KU201411
Newcastle Disease virus (NDV)	newcastle	fusion protein (F)	VII.1.1	KU201412
Newcastle Disease virus (NDV)	newcastle	fusion protein (F)	VII.1.1	KU201413
Newcastle Disease virus (NDV)	newcastle	fusion protein (F)	VII.1.1	KU201414
Newcastle Disease virus (NDV)	newcastle	fusion protein (F)	VII.1.1	KU201415
Newcastle Disease virus (NDV)	newcastle	fusion protein (F)	VII.1.1	KY776610
Newcastle Disease virus (NDV)	newcastle	fusion protein (F)	VII.1.1	KY776609
Newcastle Disease virus (NDV)	newcastle	fusion protein (F)	VII.1.1	KY776608
Newcastle Disease virus (NDV)	newcastle	fusion protein (F)	VII.1.1	KY776607
Newcastle Disease virus (NDV)	newcastle	fusion protein (F)	VII.1.1	KY776606
Newcastle Disease virus (NDV)	newcastle	fusion protein (F)	VII.1.1	KY776605
Newcastle Disease virus (NDV)	newcastle	fusion protein (F)	VII.1.1	KY776601
Newcastle Disease virus (NDV)	newcastle	fusion protein (F)	VII.1.1	KY776600
Newcastle Disease virus (NDV)	newcastle	fusion protein (F)	VII.1.1	KY776593
Newcastle Disease virus (NDV)	newcastle	fusion protein (F)	VII.1.1	KY776592
Newcastle Disease virus (NDV)	newcastle	fusion protein (F)	VII.1.1	KY776591
Newcastle Disease virus (NDV)	newcastle	fusion protein (F)	VII.1.1	MG867723
Newcastle Disease virus (NDV)	newcastle	fusion protein (F)	VII.1.1	MG976930
Newcastle Disease virus (NDV)	newcastle	fusion protein (F)	VII.1.1	KX765177
Newcastle Disease virus (NDV)	newcastle	fusion protein (F)	VII.1.1	KX765178
Newcastle Disease virus (NDV)	newcastle	fusion protein (F)	VII.1.1	MG869266
Newcastle Disease virus (NDV)	newcastle	fusion protein (F)	VII.1.1	MG869267
Newcastle Disease virus (NDV)	newcastle	fusion protein (F)	VII.1.1	MH371022
Newcastle Disease virus (NDV)	newcastle	fusion protein (F)	VII.1.1	MH371023
Newcastle Disease virus (NDV)	newcastle	fusion protein (F)	VII.1.1	MH371025
Newcastle Disease virus (NDV)	newcastle	fusion protein (F)	VII.1.1	MH371028
Newcastle Disease virus (NDV)	newcastle	fusion protein (F)	VII.1.1	MH371032
Newcastle Disease virus (NDV)	newcastle	fusion protein (F)	VII.1.1	MH371033
Newcastle Disease virus (NDV)	newcastle	fusion protein (F)	VII.1.1	MH371038
Newcastle Disease virus (NDV)	newcastle	fusion protein (F)	VII.1.1	MH371039
Newcastle Disease virus (NDV)	newcastle	fusion protein (F)	VII.1.1	MH371040
Newcastle Disease virus (NDV)	newcastle	fusion protein (F)	VII.1.1	MH371044
Newcastle Disease virus (NDV)	newcastle	fusion protein (F)	VII.1.1	MH371045
Newcastle Disease virus (NDV)	newcastle	fusion protein (F)	VII.1.1	MH371047
Newcastle Disease virus (NDV)	newcastle	fusion protein (F)	VII.1.1	MH371048
Newcastle Disease virus (NDV)	newcastle	fusion protein (F)	VII.1.1	MH371061
Newcastle Disease virus (NDV)	newcastle	fusion protein (F)	VII.1.1	MH371063
Newcastle Disease virus (NDV)	newcastle	fusion protein (F)	VII.1.1	MH371064
Newcastle Disease virus (NDV)	newcastle	fusion protein (F)	VII.1.1	MH371065
Newcastle Disease virus (NDV)	newcastle	fusion protein (F)	VII.1.1	MH371068
Newcastle Disease virus (NDV)	newcastle	fusion protein (F)	VII.1.1	MH371069
Newcastle Disease virus (NDV)	newcastle	fusion protein (F)	VII.1.1	MH371071
Newcastle Disease virus (NDV)	newcastle	fusion protein (F)	VII.1.1	MH371073
Newcastle Disease virus (NDV)	newcastle	fusion protein (F)	VII.1.1	MH371075
Newcastle Disease virus (NDV)	newcastle	fusion protein (F)	VII.1.1	MH371078
Newcastle Disease virus (NDV)	newcastle	fusion protein (F)	VII.1.1	MH371079
Newcastle Disease virus (NDV)	newcastle	fusion protein (F)	VII.1.1	MH371081
Newcastle Disease virus (NDV)	newcastle	fusion protein (F)	VII.1.1	MH371084
Newcastle Disease virus (NDV)	newcastle	fusion protein (F)	VII.1.1	MH371100
Newcastle Disease virus (NDV)	newcastle	fusion protein (F)	VII.1.1	MH377246
Newcastle Disease virus (NDV)	newcastle	fusion protein (F)	VII.1.1	MH377250
Newcastle Disease virus (NDV)	newcastle	fusion protein (F)	VII.1.1	MH377251
Newcastle Disease virus (NDV)	newcastle	fusion protein (F)	VII.1.1	MH377252
Newcastle Disease virus (NDV)	newcastle	fusion protein (F)	VII.1.1	MH377253
Newcastle Disease virus (NDV)	newcastle	fusion protein (F)	VII.1.1	MH377254
Newcastle Disease virus (NDV)	newcastle	fusion protein (F)	VII.1.1	MH377255
Newcastle Disease virus (NDV)	newcastle	fusion protein (F)	VII.1.1	MH377257
Newcastle Disease virus (NDV)	newcastle	fusion protein (F)	VII.1.1	MH377258
Newcastle Disease virus (NDV)	newcastle	fusion protein (F)	VII.1.1	MH377259
Newcastle Disease virus (NDV)	newcastle	fusion protein (F)	VII.1.1	MH377260
Newcastle Disease virus (NDV)	newcastle	fusion protein (F)	VII.1.1	MH377261
Newcastle Disease virus (NDV)	newcastle	fusion protein (F)	VII.1.1	MH377262
Newcastle Disease virus (NDV)	newcastle	fusion protein (F)	VII.1.1	MH377264
Newcastle Disease virus (NDV)	newcastle	fusion protein (F)	VII.1.1	MH377265
Newcastle Disease virus (NDV)	newcastle	fusion protein (F)	VII.1.1	MH377268
Newcastle Disease virus (NDV)	newcastle	fusion protein (F)	VII.1.1	MH377270
Newcastle Disease virus (NDV)	newcastle	fusion protein (F)	VII.1.1	MH377271
Newcastle Disease virus (NDV)	newcastle	fusion protein (F)	VII.1.1	MH377272
Newcastle Disease virus (NDV)	newcastle	fusion protein (F)	VII.1.1	MH377273
Newcastle Disease virus (NDV)	newcastle	fusion protein (F)	VII.1.1	MH377274
Newcastle Disease virus (NDV)	newcastle	fusion protein (F)	VII.1.1	MH377275
Newcastle Disease virus (NDV)	newcastle	fusion protein (F)	VII.1.1	MH377276
Newcastle Disease virus (NDV)	newcastle	fusion protein (F)	VII.1.1	MH377277
Newcastle Disease virus (NDV)	newcastle	fusion protein (F)	VII.1.1	MH377279
Newcastle Disease virus (NDV)	newcastle	fusion protein (F)	VII.1.1	MH377280
Newcastle Disease virus (NDV)	newcastle	fusion protein (F)	VII.1.1	MH377283
Newcastle Disease virus (NDV)	newcastle	fusion protein (F)	VII.1.1	MH377284
Newcastle Disease virus (NDV)	newcastle	fusion protein (F)	VII.1.1	MH377286
Newcastle Disease virus (NDV)	newcastle	fusion protein (F)	VII.1.1	MH377287
Newcastle Disease virus (NDV)	newcastle	fusion protein (F)	VII.1.1	MH377288
Newcastle Disease virus (NDV)	newcastle	fusion protein (F)	VII.1.1	MH377291
Newcastle Disease virus (NDV)	newcastle	fusion protein (F)	VII.1.1	MH377293
Newcastle Disease virus (NDV)	newcastle	fusion protein (F)	VII.1.1	MH377294
Newcastle Disease virus (NDV)	newcastle	fusion protein (F)	VII.1.1	MH377296
Newcastle Disease virus (NDV)	newcastle	fusion protein (F)	VII.1.1	MH377297
Newcastle Disease virus (NDV)	newcastle	fusion protein (F)	VII.1.1	MH377301
Newcastle Disease virus (NDV)	newcastle	fusion protein (F)	VII.1.1	MH377305
Newcastle Disease virus (NDV)	newcastle	fusion protein (F)	VII.1.1	MH377306
Newcastle Disease virus (NDV)	newcastle	fusion protein (F)	VII.1.1	MH377307
Newcastle Disease virus (NDV)	newcastle	fusion protein (F)	VII.1.1	MH377308
Newcastle Disease virus (NDV)	newcastle	fusion protein (F)	VII.1.1	MH377309
Newcastle Disease virus (NDV)	newcastle	fusion protein (F)	VII.1.1	MH377310
Newcastle Disease virus (NDV)	newcastle	fusion protein (F)	VII.1.1	MH377312
Newcastle Disease virus (NDV)	newcastle	fusion protein (F)	VII.1.1	MH377313
Newcastle Disease virus (NDV)	newcastle	fusion protein (F)	VII.1.1	MH377314
Newcastle Disease virus (NDV)	newcastle	fusion protein (F)	VII.1.1	MH377315
Newcastle Disease virus (NDV)	newcastle	fusion protein (F)	VII.1.1	MH377317
Newcastle Disease virus (NDV)	newcastle	fusion protein (F)	VII.1.1	MH377325
Newcastle Disease virus (NDV)	newcastle	fusion protein (F)	VII.1.1	MK005975
Newcastle Disease virus (NDV)	newcastle	fusion protein (F)	VII.1.1	MK005976
Newcastle Disease virus (NDV)	newcastle	fusion protein (F)	VII.1.1	MK005979
Newcastle Disease virus (NDV)	newcastle	fusion protein (F)	VII.1.1	MK005980
Newcastle Disease virus (NDV)	newcastle	fusion protein (F)	VII.1.1	MK005981
Newcastle Disease virus (NDV)	newcastle	fusion protein (F)	VII.1.1	MK005982
Newcastle Disease virus (NDV)	newcastle	fusion protein (F)	VII.1.1	MK005983
Newcastle Disease virus (NDV)	newcastle	fusion protein (F)	VII.1.1	MK005985
Newcastle Disease virus (NDV)	newcastle	fusion protein (F)	VII.1.1	MK005986
Newcastle Disease virus (NDV)	newcastle	fusion protein (F)	VII.1.1	MK005987
Newcastle Disease virus (NDV)	newcastle	fusion protein (F)	VII.1.1	MK005988
Newcastle Disease virus (NDV)	newcastle	fusion protein (F)	VII.1.1	MK005989
Newcastle Disease virus (NDV)	newcastle	fusion protein (F)	VII.1.1	MK005991
Newcastle Disease virus (NDV)	newcastle	fusion protein (F)	VII.1.1	MK005992
Newcastle Disease virus (NDV)	newcastle	fusion protein (F)	VII.1.1	MK005993
Newcastle Disease virus (NDV)	newcastle	fusion protein (F)	VII.1.1	MK005995
Newcastle Disease virus (NDV)	newcastle	fusion protein (F)	VII.1.1	MK005996
Newcastle Disease virus (NDV)	newcastle	fusion protein (F)	VII.1.1	MK005997
Newcastle Disease virus (NDV)	newcastle	fusion protein (F)	VII.1.1	MK005998
Newcastle Disease virus (NDV)	newcastle	fusion protein (F)	VII.1.1	MG717683
Newcastle Disease virus (NDV)	newcastle	fusion protein (F)	VII.1.1	MG717684
Newcastle Disease virus (NDV)	newcastle	fusion protein (F)	VII.1.1	MG717686
Newcastle Disease virus (NDV)	newcastle	fusion protein (F)	VII.1.1	MH445410
Newcastle Disease virus (NDV)	newcastle	fusion protein (F)	VII.1.1	MG519856
Newcastle Disease virus (NDV)	newcastle	fusion protein (F)	VII.1.1	MG519857
Newcastle Disease virus (NDV)	newcastle	fusion protein (F)	VII.1.1	MF417546
Newcastle Disease virus (NDV)	newcastle	fusion protein (F)	VII.1.1	MH105251
Newcastle Disease virus (NDV)	newcastle	fusion protein (F)	VII.1.1	MH105250
Newcastle Disease virus (NDV)	newcastle	fusion protein (F)	VII.1.1	MH247187
Newcastle Disease virus (NDV)	newcastle	fusion protein (F)	VII.1.1	MH247186
Newcastle Disease virus (NDV)	newcastle	fusion protein (F)	VII.1.1	MH247185
Newcastle Disease virus (NDV)	newcastle	fusion protein (F)	VII.1.1	MH247184
Newcastle Disease virus (NDV)	newcastle	fusion protein (F)	VII.1.1	MH481363
Newcastle Disease virus (NDV)	newcastle	fusion protein (F)	VII.1.1	MH481362
Newcastle Disease virus (NDV)	newcastle	fusion protein (F)	VII.1.1	MH481361
Newcastle Disease virus (NDV)	newcastle	fusion protein (F)	VII.1.2	AF458010
Newcastle Disease virus (NDV)	newcastle	fusion protein (F)	VII.1.2	AY028995
Newcastle Disease virus (NDV)	newcastle	fusion protein (F)	VII.1.2	GQ338309
Newcastle Disease virus (NDV)	newcastle	fusion protein (F)	VII.1.2	GQ338310
Newcastle Disease virus (NDV)	newcastle	fusion protein (F)	VII.1.2	DQ227246
Newcastle Disease virus (NDV)	newcastle	fusion protein (F)	VII.1.2	DQ227254
Newcastle Disease virus (NDV)	newcastle	fusion protein (F)	VII.1.2	DQ858357
Newcastle Disease virus (NDV)	newcastle	fusion protein (F)	VII.2	JN986837
Newcastle Disease virus (NDV)	newcastle	fusion protein (F)	VII.2	HQ697255
Newcastle Disease virus (NDV)	newcastle	fusion protein (F)	VII.2	HQ697256
Newcastle Disease virus (NDV)	newcastle	fusion protein (F)	VII.2	HQ697261
Newcastle Disease virus (NDV)	newcastle	fusion protein (F)	VII.2	JX193074
Newcastle Disease virus (NDV)	newcastle	fusion protein (F)	VII.2	KF026013
Newcastle Disease virus (NDV)	newcastle	fusion protein (F)	VII.2	KR074404
Newcastle Disease virus (NDV)	newcastle	fusion protein (F)	VII.2	KR074405
Newcastle Disease virus (NDV)	newcastle	fusion protein (F)	VII.2	KR815908
Newcastle Disease virus (NDV)	newcastle	fusion protein (F)	VII.2	KT760568
Newcastle Disease virus (NDV)	newcastle	fusion protein (F)	VII.2	KT760569
Newcastle Disease virus (NDV)	newcastle	fusion protein (F)	VII.2	KU175230
Newcastle Disease virus (NDV)	newcastle	fusion protein (F)	VII.2	KU175232
Newcastle Disease virus (NDV)	newcastle	fusion protein (F)	VII.2	KU523524
Newcastle Disease virus (NDV)	newcastle	fusion protein (F)	VII.2	KU523526
Newcastle Disease virus (NDV)	newcastle	fusion protein (F)	VII.2	KU523528
Newcastle Disease virus (NDV)	newcastle	fusion protein (F)	VII.2	KU523529
Newcastle Disease virus (NDV)	newcastle	fusion protein (F)	VII.2	KU523531
Newcastle Disease virus (NDV)	newcastle	fusion protein (F)	VII.2	KU523533
Newcastle Disease virus (NDV)	newcastle	fusion protein (F)	VII.2	KX231366
Newcastle Disease virus (NDV)	newcastle	fusion protein (F)	VII.2	KX231368
Newcastle Disease virus (NDV)	newcastle	fusion protein (F)	VII.2	MF622034
Newcastle Disease virus (NDV)	newcastle	fusion protein (F)	VII.2	MF622035
Newcastle Disease virus (NDV)	newcastle	fusion protein (F)	VII.2	MF622036
Newcastle Disease virus (NDV)	newcastle	fusion protein (F)	VII.2	MF622037
Newcastle Disease virus (NDV)	newcastle	fusion protein (F)	VII.2	MF622038
Newcastle Disease virus (NDV)	newcastle	fusion protein (F)	VII.2	MF622039
Newcastle Disease virus (NDV)	newcastle	fusion protein (F)	VII.2	MF622040
Newcastle Disease virus (NDV)	newcastle	fusion protein (F)	VII.2	MF622041
Newcastle Disease virus (NDV)	newcastle	fusion protein (F)	VII.2	MF622042
Newcastle Disease virus (NDV)	newcastle	fusion protein (F)	VII.2	MF622043
Newcastle Disease virus (NDV)	newcastle	fusion protein (F)	VII.2	MF622044
Newcastle Disease virus (NDV)	newcastle	fusion protein (F)	VII.2	MF622045
Newcastle Disease virus (NDV)	newcastle	fusion protein (F)	VII.2	MF622047
Newcastle Disease virus (NDV)	newcastle	fusion protein (F)	VII.2	HQ697254
Newcastle Disease virus (NDV)	newcastle	fusion protein (F)	VII.2	HQ697257
Newcastle Disease virus (NDV)	newcastle	fusion protein (F)	VII.2	KF113339
Newcastle Disease virus (NDV)	newcastle	fusion protein (F)	VII.2	KF113341
Newcastle Disease virus (NDV)	newcastle	fusion protein (F)	VII.2	KF113342
Newcastle Disease virus (NDV)	newcastle	fusion protein (F)	VII.2	KF113343
Newcastle Disease virus (NDV)	newcastle	fusion protein (F)	VII.2	KF113345
Newcastle Disease virus (NDV)	newcastle	fusion protein (F)	VII.2	KF113349
Newcastle Disease virus (NDV)	newcastle	fusion protein (F)	VII.2	KF113350
Newcastle Disease virus (NDV)	newcastle	fusion protein (F)	VII.2	KF113351
Newcastle Disease virus (NDV)	newcastle	fusion protein (F)	VII.2	KF792019
Newcastle Disease virus (NDV)	newcastle	fusion protein (F)	VII.2	KF792021
Newcastle Disease virus (NDV)	newcastle	fusion protein (F)	VII.2	KM670337
Newcastle Disease virus (NDV)	newcastle	fusion protein (F)	VII.2	KP719224
Newcastle Disease virus (NDV)	newcastle	fusion protein (F)	VII.2	KP776462
Newcastle Disease virus (NDV)	newcastle	fusion protein (F)	VII.2	KP780878
Newcastle Disease virus (NDV)	newcastle	fusion protein (F)	VII.2	KR676389
Newcastle Disease virus (NDV)	newcastle	fusion protein (F)	VII.2	KR676391
Newcastle Disease virus (NDV)	newcastle	fusion protein (F)	VII.2	KR676392
Newcastle Disease virus (NDV)	newcastle	fusion protein (F)	VII.2	KR676396
Newcastle Disease virus (NDV)	newcastle	fusion protein (F)	VII.2	KR676397
Newcastle Disease virus (NDV)	newcastle	fusion protein (F)	VII.2	KR676398
Newcastle Disease virus (NDV)	newcastle	fusion protein (F)	VII.2	KR676402
Newcastle Disease virus (NDV)	newcastle	fusion protein (F)	VII.2	KR676403
Newcastle Disease virus (NDV)	newcastle	fusion protein (F)	VII.2	KR676404
Newcastle Disease virus (NDV)	newcastle	fusion protein (F)	VII.2	KU862287
Newcastle Disease virus (NDV)	newcastle	fusion protein (F)	VII.2	KU862288
Newcastle Disease virus (NDV)	newcastle	fusion protein (F)	VII.2	KU862291
Newcastle Disease virus (NDV)	newcastle	fusion protein (F)	VII.2	KU862292
Newcastle Disease virus (NDV)	newcastle	fusion protein (F)	VII.2	KU862293
Newcastle Disease virus (NDV)	newcastle	fusion protein (F)	VII.2	KU862294
Newcastle Disease virus (NDV)	newcastle	fusion protein (F)	VII.2	KU862295
Newcastle Disease virus (NDV)	newcastle	fusion protein (F)	VII.2	KU862296
Newcastle Disease virus (NDV)	newcastle	fusion protein (F)	VII.2	KX268689
Newcastle Disease virus (NDV)	newcastle	fusion protein (F)	VII.2	KX496962
Newcastle Disease virus (NDV)	newcastle	fusion protein (F)	VII.2	KX496963
Newcastle Disease virus (NDV)	newcastle	fusion protein (F)	VII.2	KX496964
Newcastle Disease virus (NDV)	newcastle	fusion protein (F)	VII.2	KX496967
Newcastle Disease virus (NDV)	newcastle	fusion protein (F)	VII.2	KX791183
Newcastle Disease virus (NDV)	newcastle	fusion protein (F)	VII.2	KX791184
Newcastle Disease virus (NDV)	newcastle	fusion protein (F)	VII.2	KX791185
Newcastle Disease virus (NDV)	newcastle	fusion protein (F)	VII.2	KX791186
Newcastle Disease virus (NDV)	newcastle	fusion protein (F)	VII.2	KX791187
Newcastle Disease virus (NDV)	newcastle	fusion protein (F)	VII.2	KY076031
Newcastle Disease virus (NDV)	newcastle	fusion protein (F)	VII.2	KY076032
Newcastle Disease virus (NDV)	newcastle	fusion protein (F)	VII.2	KY076035
Newcastle Disease virus (NDV)	newcastle	fusion protein (F)	VII.2	KY076039
Newcastle Disease virus (NDV)	newcastle	fusion protein (F)	VII.2	KY747479
Newcastle Disease virus (NDV)	newcastle	fusion protein (F)	VII.2	KY747480
Newcastle Disease virus (NDV)	newcastle	fusion protein (F)	VII.2	KY747481
Newcastle Disease virus (NDV)	newcastle	fusion protein (F)	VII.2	KY747482
Newcastle Disease virus (NDV)	newcastle	fusion protein (F)	VII.2	KY747483
Newcastle Disease virus (NDV)	newcastle	fusion protein (F)	VII.2	KY967611
Newcastle Disease virus (NDV)	newcastle	fusion protein (F)	VII.2	MF437287
Newcastle Disease virus (NDV)	newcastle	fusion protein (F)	VII.2	MG200021
Newcastle Disease virus (NDV)	newcastle	fusion protein (F)	VII.2	MG200022
Newcastle Disease virus (NDV)	newcastle	fusion protein (F)	VII.2	MG200024
Newcastle Disease virus (NDV)	newcastle	fusion protein (F)	VII.2	MG200025
Newcastle Disease virus (NDV)	newcastle	fusion protein (F)	VII.2	MG200026
Newcastle Disease virus (NDV)	newcastle	fusion protein (F)	VII.2	MG686589
Newcastle Disease virus (NDV)	newcastle	fusion protein (F)	VII.2	MG686590
Newcastle Disease virus (NDV)	newcastle	fusion protein (F)	VII.2	MG686591
Newcastle Disease virus (NDV)	newcastle	fusion protein (F)	VII.2	MG686592
Newcastle Disease virus (NDV)	newcastle	fusion protein (F)	VII.2	MG686593
Newcastle Disease virus (NDV)	newcastle	fusion protein (F)	VII.2	MG686594
Newcastle Disease virus (NDV)	newcastle	fusion protein (F)	VII.2	MG686595
Newcastle Disease virus (NDV)	newcastle	fusion protein (F)	VII.2	MG686596
Newcastle Disease virus (NDV)	newcastle	fusion protein (F)	VII.2	MG686597
Newcastle Disease virus (NDV)	newcastle	fusion protein (F)	VII.2	MG686598
Newcastle Disease virus (NDV)	newcastle	fusion protein (F)	VII.2	MG686599
Newcastle Disease virus (NDV)	newcastle	fusion protein (F)	VII.2	MG686600
Newcastle Disease virus (NDV)	newcastle	fusion protein (F)	VII.2	MG686601
Newcastle Disease virus (NDV)	newcastle	fusion protein (F)	VII.2	MG686603
Newcastle Disease virus (NDV)	newcastle	fusion protein (F)	VII.2	MG686604
Newcastle Disease virus (NDV)	newcastle	fusion protein (F)	VII.2	MG686605
Newcastle Disease virus (NDV)	newcastle	fusion protein (F)	VII.2	MG686606
Newcastle Disease virus (NDV)	newcastle	fusion protein (F)	VII.2	MG686608
Newcastle Disease virus (NDV)	newcastle	fusion protein (F)	VII.2	MG686609
Newcastle Disease virus (NDV)	newcastle	fusion protein (F)	VII.2	MG869268
Newcastle Disease virus (NDV)	newcastle	fusion protein (F)	VII.2	G869269
Newcastle Disease virus (NDV)	newcastle	fusion protein (F)	VII.2	MG871466
Newcastle Disease virus (NDV)	newcastle	fusion protein (F)	VII.2	MH120424
Newcastle Disease virus (NDV)	newcastle	fusion protein (F)	VII.2	MH371036
Newcastle Disease virus (NDV)	newcastle	fusion protein (F)	VII.2	MH371037
Newcastle Disease virus (NDV)	newcastle	fusion protein (F)	VII.2	MH371050
Newcastle Disease virus (NDV)	newcastle	fusion protein (F)	VII.2	MH371066
Newcastle Disease virus (NDV)	newcastle	fusion protein (F)	VII.2	MH371070
Newcastle Disease virus (NDV)	newcastle	fusion protein (F)	VII.2	MH371072
Newcastle Disease virus (NDV)	newcastle	fusion protein (F)	VII.2	MH371097
Newcastle Disease virus (NDV)	newcastle	fusion protein (F)	VII.2	MH377263
Newcastle Disease virus (NDV)	newcastle	fusion protein (F)	VII.2	MH377266
Newcastle Disease virus (NDV)	newcastle	fusion protein (F)	VII.2	MH377267
Newcastle Disease virus (NDV)	newcastle	fusion protein (F)	VII.2	MH377289
Newcastle Disease virus (NDV)	newcastle	fusion protein (F)	VII.2	MH377290
Newcastle Disease virus (NDV)	newcastle	fusion protein (F)	VII.2	MH377303
Newcastle Disease virus (NDV)	newcastle	fusion protein (F)	VII.2	MH377316
Newcastle Disease virus (NDV)	newcastle	fusion protein (F)	VII.2	MH377318
Newcastle Disease virus (NDV)	newcastle	fusion protein (F)	VII.2	MH377319
Newcastle Disease virus (NDV)	newcastle	fusion protein (F)	VII.2	MH377320
Newcastle Disease virus (NDV)	newcastle	fusion protein (F)	VII.2	MH377321
Newcastle Disease virus (NDV)	newcastle	fusion protein (F)	VII.2	MH377323
Newcastle Disease virus (NDV)	newcastle	fusion protein (F)	VII.2	MH432252
Newcastle Disease virus (NDV)	newcastle	fusion protein (F)	VII.2	MH614933
Newcastle Disease virus (NDV)	newcastle	fusion protein (F)	VII.2	MH717055
Newcastle Disease virus (NDV)	newcastle	fusion protein (F)	VII.2	MH717056
Newcastle Disease virus (NDV)	newcastle	fusion protein (F)	VII.2	MH717057
Newcastle Disease virus (NDV)	newcastle	fusion protein (F)	VII.2	MH717058
Newcastle Disease virus (NDV)	newcastle	fusion protein (F)	VII.2	MH717059
Newcastle Disease virus (NDV)	newcastle	fusion protein (F)	VII.2	MH717060
Newcastle Disease virus (NDV)	newcastle	fusion protein (F)	VII.2	MH717061
Newcastle Disease virus (NDV)	newcastle	fusion protein (F)	VII.2	MH717062
Newcastle Disease virus (NDV)	newcastle	fusion protein (F)	VII.2	MH717063
Newcastle Disease virus (NDV)	newcastle	fusion protein (F)	VII.2	MH717064
Newcastle Disease virus (NDV)	newcastle	fusion protein (F)	VII.2	MH717065
Newcastle Disease virus (NDV)	newcastle	fusion protein (F)	VII.2	MH717066
Newcastle Disease virus (NDV)	newcastle	fusion protein (F)	VII.2	MH717067
Newcastle Disease virus (NDV)	newcastle	fusion protein (F)	VII.2	MH717068
Newcastle Disease virus (NDV)	newcastle	fusion protein (F)	VII.2	MH717069
Newcastle Disease virus (NDV)	newcastle	fusion protein (F)	VII.2	MK006009
Newcastle Disease virus (NDV)	newcastle	fusion protein (F)	VII.2	MK006010
Newcastle Disease virus (NDV)	newcastle	fusion protein (F)	VII.2	MK006011
Newcastle Disease virus (NDV)	newcastle	fusion protein (F)	VII.2	MK006014
Newcastle Disease virus (NDV)	newcastle	fusion protein (F)	VII.2	MK006016
Newcastle Disease virus (NDV)	newcastle	fusion protein (F)	VII.2	MK006017
Newcastle Disease virus (NDV)	newcastle	fusion protein (F)	VII.2	MH105249
Newcastle Disease virus (NDV)	newcastle	fusion protein (F)	VII.2	MH105247
Newcastle Disease virus (NDV)	newcastle	fusion protein (F)	VII.2	MK069429
Newcastle Disease virus (NDV)	newcastle	fusion protein (F)	VII.2	MK069428
Newcastle Disease virus (NDV)	newcastle	fusion protein (F)	VII.2	KR074407
Newcastle Disease virus (NDV)	newcastle	fusion protein (F)	VIII	AF048763
Newcastle Disease virus (NDV)	newcastle	fusion protein (F)	VIII	AY734534
Newcastle Disease virus (NDV)	newcastle	fusion protein (F)	VIII	FJ751918
Newcastle Disease virus (NDV)	newcastle	fusion protein (F)	VIII	FJ751919
Newcastle Disease virus (NDV)	newcastle	fusion protein (F)	VIII	JX012096
Newcastle Disease virus (NDV)	newcastle	fusion protein (F)	VIII	MH715892
Newcastle Disease virus (NDV)	newcastle	fusion protein (F)	X	AY727881
Newcastle Disease virus (NDV)	newcastle	fusion protein (F)	X	AY727882
Newcastle Disease virus (NDV)	newcastle	fusion protein (F)	X	EF564826
Newcastle Disease virus (NDV)	newcastle	fusion protein (F)	X	FJ705468
Newcastle Disease virus (NDV)	newcastle	fusion protein (F)	X	JN872171
Newcastle Disease virus (NDV)	newcastle	fusion protein (F)	X	KX857713
Newcastle Disease virus (NDV)	newcastle	fusion protein (F)	X	KX857714
Newcastle Disease virus (NDV)	newcastle	fusion protein (F)	X	KX857715
Newcastle Disease virus (NDV)	newcastle	fusion protein (F)	X	KX857716
Newcastle Disease virus (NDV)	newcastle	fusion protein (F)	X	KX857717
Newcastle Disease virus (NDV)	newcastle	fusion protein (F)	X	EF564832
Newcastle Disease virus (NDV)	newcastle	fusion protein (F)	X	FJ705464
Newcastle Disease virus (NDV)	newcastle	fusion protein (F)	X	FJ705465
Newcastle Disease virus (NDV)	newcastle	fusion protein (F)	X	FJ705466
Newcastle Disease virus (NDV)	newcastle	fusion protein (F)	X	FJ705467
Newcastle Disease virus (NDV)	newcastle	fusion protein (F)	X	FJ705469
Newcastle Disease virus (NDV)	newcastle	fusion protein (F)	X	KX857718
Newcastle Disease virus (NDV)	newcastle	fusion protein (F)	X	KX857719
Newcastle Disease virus (NDV)	newcastle	fusion protein (F)	X	KX857720
Newcastle Disease virus (NDV)	newcastle	fusion protein (F)	X	KX857721
Newcastle Disease virus (NDV)	newcastle	fusion protein (F)	X	KX857723
Newcastle Disease virus (NDV)	newcastle	fusion protein (F)	X	MH392221
Newcastle Disease virus (NDV)	newcastle	fusion protein (F)	XI	HQ266602
Newcastle Disease virus (NDV)	newcastle	fusion protein (F)	XI	HQ266603
Newcastle Disease virus (NDV)	newcastle	fusion protein (F)	XI	HQ266604
Newcastle Disease virus (NDV)	newcastle	fusion protein (F)	XI	HQ266605
Newcastle Disease virus (NDV)	newcastle	fusion protein (F)	XI	JX518875
Newcastle Disease virus (NDV)	newcastle	fusion protein (F)	XI	JX518876
Newcastle Disease virus (NDV)	newcastle	fusion protein (F)	XI	JX518877
Newcastle Disease virus (NDV)	newcastle	fusion protein (F)	XI	JX518878
Newcastle Disease virus (NDV)	newcastle	fusion protein (F)	XI	JX518879
Newcastle Disease virus (NDV)	newcastle	fusion protein (F)	XI	JX518880
Newcastle Disease virus (NDV)	newcastle	fusion protein (F)	XI	JX518881
Newcastle Disease virus (NDV)	newcastle	fusion protein (F)	XI	JX518882
Newcastle Disease virus (NDV)	newcastle	fusion protein (F)	XI	JX518883
Newcastle Disease virus (NDV)	newcastle	fusion protein (F)	XI	JX518884
Newcastle Disease virus (NDV)	newcastle	fusion protein (F)	XII	MG869270
Newcastle Disease virus (NDV)	newcastle	fusion protein (F)	XII	MG869271
Newcastle Disease virus (NDV)	newcastle	fusion protein (F)	XII	_MG869272
Newcastle Disease virus (NDV)	newcastle	fusion protein (F)	XII.1	JN800306
Newcastle Disease virus (NDV)	newcastle	fusion protein (F)	XII.1	KJ865695
Newcastle Disease virus (NDV)	newcastle	fusion protein (F)	XII.1	KJ865696
Newcastle Disease virus (NDV)	newcastle	fusion protein (F)	XII.1	KR732614
Newcastle Disease virus (NDV)	newcastle	fusion protein (F)	XII.1	KU594613
Newcastle Disease virus (NDV)	newcastle	fusion protein (F)	XII.1	KU594614
Newcastle Disease virus (NDV)	newcastle	fusion protein (F)	XII.1	KU594615
Newcastle Disease virus (NDV)	newcastle	fusion protein (F)	XII.1	KU594616
Newcastle Disease virus (NDV)	newcastle	fusion protein (F)	XII.1	KU594617
Newcastle Disease virus (NDV)	newcastle	fusion protein (F)	XII.1	KU594618
Newcastle Disease virus (NDV)	newcastle	fusion protein (F)	XII.2	JN627504
Newcastle Disease virus (NDV)	newcastle	fusion protein (F)	XII.2	JN627507
Newcastle Disease virus (NDV)	newcastle	fusion protein (F)	XII.2	JN627508
Newcastle Disease virus (NDV)	newcastle	fusion protein (F)	XII.2	KC551967
Newcastle Disease virus (NDV)	newcastle	fusion protein (F)	XII.2	MF278926
Newcastle Disease virus (NDV)	newcastle	fusion protein (F)	XII.2	MF278927
Newcastle Disease virus (NDV)	newcastle	fusion protein (F)	XII.2	MF278928
Newcastle Disease virus (NDV)	newcastle	fusion protein (F)	XII.2	MF278929
Newcastle Disease virus (NDV)	newcastle	fusion protein (F)	XII.2	MF278930
Newcastle Disease virus (NDV)	newcastle	fusion protein (F)	XII.2	MF278933
Newcastle Disease virus (NDV)	newcastle	fusion protein (F)	XIII.1	JN942041
Newcastle Disease virus (NDV)	newcastle	fusion protein (F)	XIII.1.1	AY865652
Newcastle Disease virus (NDV)	newcastle	fusion protein (F)	XIII.1.1	GU585905
Newcastle Disease virus (NDV)	newcastle	fusion protein (F)	XIII.1.1	HQ589257
Newcastle Disease virus (NDV)	newcastle	fusion protein (F)	XIII.1.1	KF727980
Newcastle Disease virus (NDV)	newcastle	fusion protein (F)	XIII.1.1	KJ577585
Newcastle Disease virus (NDV)	newcastle	fusion protein (F)	XIII.1.1	FJ772491
Newcastle Disease virus (NDV)	newcastle	fusion protein (F)	XIII.1.1	FJ772494
Newcastle Disease virus (NDV)	newcastle	fusion protein (F)	XIII.1.1	JN942034
Newcastle Disease virus (NDV)	newcastle	fusion protein (F)	XIII.1.1	JN942043
Newcastle Disease virus (NDV)	newcastle	fusion protein (F)	XIII.1.1	JN942044
Newcastle Disease virus (NDV)	newcastle	fusion protein (F)	XIII.1.1	MF409241
Newcastle Disease virus (NDV)	newcastle	fusion protein (F)	XIII.1.2	JQ267579
Newcastle Disease virus (NDV)	newcastle	fusion protein (F)	XIII.1.2	JQ267580
Newcastle Disease virus (NDV)	newcastle	fusion protein (F)	XIII.1.2	JQ267581
Newcastle Disease virus (NDV)	newcastle	fusion protein (F)	XIII.1.2	JQ267582
Newcastle Disease virus (NDV)	newcastle	fusion protein (F)	XIII.1.2	JQ267583
Newcastle Disease virus (NDV)	newcastle	fusion protein (F)	XIII.1.2	JQ267584
Newcastle Disease virus (NDV)	newcastle	fusion protein (F)	XIII.1.2	JQ267585
Newcastle Disease virus (NDV)	newcastle	fusion protein (F)	XIII.2	KT734766
Newcastle Disease virus (NDV)	newcastle	fusion protein (F)	XIII.2	KY828161
Newcastle Disease virus (NDV)	newcastle	fusion protein (F)	XIII.2	KY828160
Newcastle Disease virus (NDV)	newcastle	fusion protein (F)	XIII.2	KY828159
Newcastle Disease virus (NDV)	newcastle	fusion protein (F)	XIII.2	KY828158
Newcastle Disease virus (NDV)	newcastle	fusion protein (F)	XIII.2	KY828157
Newcastle Disease virus (NDV)	newcastle	fusion protein (F)	XIII.2	KY828156
Newcastle Disease virus (NDV)	newcastle	fusion protein (F)	XIII.2	KY828155
Newcastle Disease virus (NDV)	newcastle	fusion protein (F)	XIII.2	MF422123
Newcastle Disease virus (NDV)	newcastle	fusion protein (F)	XIII.2.1	GU182323
Newcastle Disease virus (NDV)	newcastle	fusion protein (F)	XIII.2.1	GU182331
Newcastle Disease virus (NDV)	newcastle	fusion protein (F)	XIII.2.1	JN682184
Newcastle Disease virus (NDV)	newcastle	fusion protein (F)	XIII.2.1	JN682186
Newcastle Disease virus (NDV)	newcastle	fusion protein (F)	XIII.2.1	JN682187
Newcastle Disease virus (NDV)	newcastle	fusion protein (F)	XIII.2.1	JN682189
Newcastle Disease virus (NDV)	newcastle	fusion protein (F)	XIII.2.1	JN682190
Newcastle Disease virus (NDV)	newcastle	fusion protein (F)	XIII.2.1	JN682191
Newcastle Disease virus (NDV)	newcastle	fusion protein (F)	XIII.2.1	JN682211
Newcastle Disease virus (NDV)	newcastle	fusion protein (F)	XIII.2.1	JQ517285
Newcastle Disease virus (NDV)	newcastle	fusion protein (F)	XIII.2.1	JX436344
Newcastle Disease virus (NDV)	newcastle	fusion protein (F)	XIII.2.1	KF113338
Newcastle Disease virus (NDV)	newcastle	fusion protein (F)	XIII.2.1	MH019281
Newcastle Disease virus (NDV)	newcastle	fusion protein (F)	XIII.2.1	MH392222
Newcastle Disease virus (NDV)	newcastle	fusion protein (F)	XIII.2.1	MH392223
Newcastle Disease virus (NDV)	newcastle	fusion protein (F)	XIII.2.2	KF740478
Newcastle Disease virus (NDV)	newcastle	fusion protein (F)	XIII.2.2	KM056344
Newcastle Disease virus (NDV)	newcastle	fusion protein (F)	XIII.2.2	KM056345
Newcastle Disease virus (NDV)	newcastle	fusion protein (F)	XIII.2.2	KM056346
Newcastle Disease virus (NDV)	newcastle	fusion protein (F)	XIII.2.2	KM056347
Newcastle Disease virus (NDV)	newcastle	fusion protein (F)	XIII.2.2	KM056348
Newcastle Disease virus (NDV)	newcastle	fusion protein (F)	XIII.2.2	KM056349
Newcastle Disease virus (NDV)	newcastle	fusion protein (F)	XIII.2.2	KM056350
Newcastle Disease virus (NDV)	newcastle	fusion protein (F)	XIII.2.2	KM056352
Newcastle Disease virus (NDV)	newcastle	fusion protein (F)	XIII.2.2	KP089979
Newcastle Disease virus (NDV)	newcastle	fusion protein (F)	XIII.2.2	KT734767
Newcastle Disease virus (NDV)	newcastle	fusion protein (F)	XIII.2.2	KX061544
Newcastle Disease virus (NDV)	newcastle	fusion protein (F)	XIII.2.2	KX242342
Newcastle Disease virus (NDV)	newcastle	fusion protein (F)	XIII.2.2	KX372707
Newcastle Disease virus (NDV)	newcastle	fusion protein (F)	XIII.2.2	KX372708
Newcastle Disease virus (NDV)	newcastle	fusion protein (F)	XIII.2.2	KT734765
Newcastle Disease virus (NDV)	newcastle	fusion protein (F)	XIII.2.2	MF362983
Newcastle Disease virus (NDV)	newcastle	fusion protein (F)	XIII.2.2	MF362984
Newcastle Disease virus (NDV)	newcastle	fusion protein (F)	XIII.2.2	MF362985
Newcastle Disease virus (NDV)	newcastle	fusion protein (F)	XIII.2.2	MF362986
Newcastle Disease virus (NDV)	newcastle	fusion protein (F)	XIII.2.2	MF362988
Newcastle Disease virus (NDV)	newcastle	fusion protein (F)	XIII.2.2	MF422124
Newcastle Disease virus (NDV)	newcastle	fusion protein (F)	XIII.2.2	MF422125
Newcastle Disease virus (NDV)	newcastle	fusion protein (F)	XIII.2.2	MF422126
Newcastle Disease virus (NDV)	newcastle	fusion protein (F)	XIII.2.2	MF422127
Newcastle Disease virus (NDV)	newcastle	fusion protein (F)	XIII.2.2	MF422128
Newcastle Disease virus (NDV)	newcastle	fusion protein (F)	XIII.2.2	MF422129
Newcastle Disease virus (NDV)	newcastle	fusion protein (F)	XIV	JF966386
Newcastle Disease virus (NDV)	newcastle	fusion protein (F)	XIV.1	FJ772452
Newcastle Disease virus (NDV)	newcastle	fusion protein (F)	XIV.1	HF969131
Newcastle Disease virus (NDV)	newcastle	fusion protein (F)	XIV.1	HF969136
Newcastle Disease virus (NDV)	newcastle	fusion protein (F)	XIV.1	HF969139
Newcastle Disease virus (NDV)	newcastle	fusion protein (F)	XIV.1	HF969144
Newcastle Disease virus (NDV)	newcastle	fusion protein (F)	XIV.1	HF969150
Newcastle Disease virus (NDV)	newcastle	fusion protein (F)	XIV.1	HF969155
Newcastle Disease virus (NDV)	newcastle	fusion protein (F)	XIV.1	HF969167
Newcastle Disease virus (NDV)	newcastle	fusion protein (F)	XIV.1	HF969186
Newcastle Disease virus (NDV)	newcastle	fusion protein (F)	XIV.1	HF969193
Newcastle Disease virus (NDV)	newcastle	fusion protein (F)	XIV.1	HF969200
Newcastle Disease virus (NDV)	newcastle	fusion protein (F)	XIV.1	HF969205
Newcastle Disease virus (NDV)	newcastle	fusion protein (F)	XIV.1	JN872165
Newcastle Disease virus (NDV)	newcastle	fusion protein (F)	XIV.1	JQ039386
Newcastle Disease virus (NDV)	newcastle	fusion protein (F)	XIV.2	HF969133
Newcastle Disease virus (NDV)	newcastle	fusion protein (F)	XIV.2	HF969141
Newcastle Disease virus (NDV)	newcastle	fusion protein (F)	XIV.2	HF969142
Newcastle Disease virus (NDV)	newcastle	fusion protein (F)	XIV.2	HF969143
Newcastle Disease virus (NDV)	newcastle	fusion protein (F)	XIV.2	HF969145
Newcastle Disease virus (NDV)	newcastle	fusion protein (F)	XIV.2	HF969146
Newcastle Disease virus (NDV)	newcastle	fusion protein (F)	XIV.2	HF969149
Newcastle Disease virus (NDV)	newcastle	fusion protein (F)	XIV.2	HF969151
Newcastle Disease virus (NDV)	newcastle	fusion protein (F)	XIV.2	HF969157
Newcastle Disease virus (NDV)	newcastle	fusion protein (F)	XIV.2	HF969161
Newcastle Disease virus (NDV)	newcastle	fusion protein (F)	XIV.2	HF969162
Newcastle Disease virus (NDV)	newcastle	fusion protein (F)	XIV.2	HF969163
Newcastle Disease virus (NDV)	newcastle	fusion protein (F)	XIV.2	HF969164
Newcastle Disease virus (NDV)	newcastle	fusion protein (F)	XIV.2	HF969165
Newcastle Disease virus (NDV)	newcastle	fusion protein (F)	XIV.2	HF969166
Newcastle Disease virus (NDV)	newcastle	fusion protein (F)	XIV.2	HF969169
Newcastle Disease virus (NDV)	newcastle	fusion protein (F)	XIV.2	HF969170
Newcastle Disease virus (NDV)	newcastle	fusion protein (F)	XIV.2	HF969172
Newcastle Disease virus (NDV)	newcastle	fusion protein (F)	XIV.2	HF969173
Newcastle Disease virus (NDV)	newcastle	fusion protein (F)	XIV.2	HF969177
Newcastle Disease virus (NDV)	newcastle	fusion protein (F)	XIV.2	HF969178
Newcastle Disease virus (NDV)	newcastle	fusion protein (F)	XIV.2	HF969187
Newcastle Disease virus (NDV)	newcastle	fusion protein (F)	XIV.2	HF969190
Newcastle Disease virus (NDV)	newcastle	fusion protein (F)	XIV.2	HF969198
Newcastle Disease virus (NDV)	newcastle	fusion protein (F)	XIV.2	HF969202
Newcastle Disease virus (NDV)	newcastle	fusion protein (F)	XIV.2	HF969203
Newcastle Disease virus (NDV)	newcastle	fusion protein (F)	XIV.2	HF969210
Newcastle Disease virus (NDV)	newcastle	fusion protein (F)	XIV.2	HF969211
Newcastle Disease virus (NDV)	newcastle	fusion protein (F)	XIV.2	HF969212
Newcastle Disease virus (NDV)	newcastle	fusion protein (F)	XIV.2	HF969213
Newcastle Disease virus (NDV)	newcastle	fusion protein (F)	XIV.2	HF969214
Newcastle Disease virus (NDV)	newcastle	fusion protein (F)	XIV.2	JQ039390
Newcastle Disease virus (NDV)	newcastle	fusion protein (F)	XIV.2	JX546245
Newcastle Disease virus (NDV)	newcastle	fusion protein (F)	XIV.2	KC568206
Newcastle Disease virus (NDV)	newcastle	fusion protein (F)	XIV.2	KT948996
Newcastle Disease virus (NDV)	newcastle	fusion protein (F)	XIV.2	KY171989
Newcastle Disease virus (NDV)	newcastle	fusion protein (F)	XIV.2	KY171990
Newcastle Disease virus (NDV)	newcastle	fusion protein (F)	XIV.2	KY171993
Newcastle Disease virus (NDV)	newcastle	fusion protein (F)	XIV.2	KY171994
Newcastle Disease virus (NDV)	newcastle	fusion protein (F)	XIV.2	MH996919
Newcastle Disease virus (NDV)	newcastle	fusion protein (F)	XIV.2	MH996922
Newcastle Disease virus (NDV)	newcastle	fusion protein (F)	XIV.2	MH996923
Newcastle Disease virus (NDV)	newcastle	fusion protein (F)	XIV.2	MH996927
Newcastle Disease virus (NDV)	newcastle	fusion protein (F)	XIV.2	MH996930
Newcastle Disease virus (NDV)	newcastle	fusion protein (F)	XIV.2	MH996938
Newcastle Disease virus (NDV)	newcastle	fusion protein (F)	XIV.2	MH996941
Newcastle Disease virus (NDV)	newcastle	fusion protein (F)	XIV.2	MH996942
Newcastle Disease virus (NDV)	newcastle	fusion protein (F)	XIV.2	MH996943
Newcastle Disease virus (NDV)	newcastle	fusion protein (F)	XIV.2	MH996945
Newcastle Disease virus (NDV)	newcastle	fusion protein (F)	XIV.2	MH996946
Newcastle Disease virus (NDV)	newcastle	fusion protein (F)	XIV.2	MH996954
Newcastle Disease virus (NDV)	newcastle	fusion protein (F)	XIV.2	MH996955
Newcastle Disease virus (NDV)	newcastle	fusion protein (F)	XIV.2	MH996956
Newcastle Disease virus (NDV)	newcastle	fusion protein (F)	XIV.2	MH996957
Newcastle Disease virus (NDV)	newcastle	fusion protein (F)	XIV.2	MH996958
Newcastle Disease virus (NDV)	newcastle	fusion protein (F)	XIV.2	MH996959
Newcastle Disease virus (NDV)	newcastle	fusion protein (F)	XIV.2	MH996960
Newcastle Disease virus (NDV)	newcastle	fusion protein (F)	XIV.2	MH996980
Newcastle Disease virus (NDV)	newcastle	fusion protein (F)	XIV.2	MH996981
Newcastle Disease virus (NDV)	newcastle	fusion protein (F)	XIV.2	MH996986
Newcastle Disease virus (NDV)	newcastle	fusion protein (F)	XIV.2	MH996987
Newcastle Disease virus (NDV)	newcastle	fusion protein (F)	XIV.2	MH996989
Newcastle Disease virus (NDV)	newcastle	fusion protein (F)	XIX.1	FJ705456
Newcastle Disease virus (NDV)	newcastle	fusion protein (F)	XIX.1	FJ705457
Newcastle Disease virus (NDV)	newcastle	fusion protein (F)	XIX.1	FJ705458
Newcastle Disease virus (NDV)	newcastle	fusion protein (F)	XIX.1	FJ705459
Newcastle Disease virus (NDV)	newcastle	fusion protein (F)	XIX.1	FJ705460
Newcastle Disease virus (NDV)	newcastle	fusion protein (F)	XIX.1	FJ705461
Newcastle Disease virus (NDV)	newcastle	fusion protein (F)	XIX.1	FJ705463
Newcastle Disease virus (NDV)	newcastle	fusion protein (F)	XIX.1	GU332655
Newcastle Disease virus (NDV)	newcastle	fusion protein (F)	XIX.1	GU332662
Newcastle Disease virus (NDV)	newcastle	fusion protein (F)	XIX.1	GU332663
Newcastle Disease virus (NDV)	newcastle	fusion protein (F)	XIX.1	JN255775
Newcastle Disease virus (NDV)	newcastle	fusion protein (F)	XIX.1	JN255777
Newcastle Disease virus (NDV)	newcastle	fusion protein (F)	XIX.1	JN255778
Newcastle Disease virus (NDV)	newcastle	fusion protein (F)	XIX.1	JN255779
Newcastle Disease virus (NDV)	newcastle	fusion protein (F)	XIX.1	JN255781
Newcastle Disease virus (NDV)	newcastle	fusion protein (F)	XIX.1	JN255782
Newcastle Disease virus (NDV)	newcastle	fusion protein (F)	XIX.1	JN255784
Newcastle Disease virus (NDV)	newcastle	fusion protein (F)	XIX.1	JN255785
Newcastle Disease virus (NDV)	newcastle	fusion protein (F)	XIX.1	JN872159
Newcastle Disease virus (NDV)	newcastle	fusion protein (F)	XIX.1	JN872161
Newcastle Disease virus (NDV)	newcastle	fusion protein (F)	XIX.1	JN941988
Newcastle Disease virus (NDV)	newcastle	fusion protein (F)	XIX.1	JN941991
Newcastle Disease virus (NDV)	newcastle	fusion protein (F)	XIX.1	JN941993
Newcastle Disease virus (NDV)	newcastle	fusion protein (F)	XIX.1	JN942020
Newcastle Disease virus (NDV)	newcastle	fusion protein (F)	XIX.1	JN942023
Newcastle Disease virus (NDV)	newcastle	fusion protein (F)	XIX.1	JN942024
Newcastle Disease virus (NDV)	newcastle	fusion protein (F)	XIX.1	JN942026
Newcastle Disease virus (NDV)	newcastle	fusion protein (F)	XIX.1	JN942029
Newcastle Disease virus (NDV)	newcastle	fusion protein (F)	XIX.1	JN942030
Newcastle Disease virus (NDV)	newcastle	fusion protein (F)	XIX.1	JN942035
Newcastle Disease virus (NDV)	newcastle	fusion protein (F)	XIX.1	JN942036
Newcastle Disease virus (NDV)	newcastle	fusion protein (F)	XIX.1	JN942038
Newcastle Disease virus (NDV)	newcastle	fusion protein (F)	XIX.1	JN942097
Newcastle Disease virus (NDV)	newcastle	fusion protein (F)	XIX.1	KC130083
Newcastle Disease virus (NDV)	newcastle	fusion protein (F)	XIX.1	KC433530
Newcastle Disease virus (NDV)	newcastle	fusion protein (F)	XIX.1	KC433532
Newcastle Disease virus (NDV)	newcastle	fusion protein (F)	XIX.1	MH392216
Newcastle Disease virus (NDV)	newcastle	fusion protein (F)	XVI	JX119193
Newcastle Disease virus (NDV)	newcastle	fusion protein (F)	XVI	JX186997
Newcastle Disease virus (NDV)	newcastle	fusion protein (F)	XVI	JX915242
Newcastle Disease virus (NDV)	newcastle	fusion protein (F)	XVI	JX915243
Newcastle Disease virus (NDV)	newcastle	fusion protein (F)	XVII	HF969125
Newcastle Disease virus (NDV)	newcastle	fusion protein (F)	XVII	HF969180
Newcastle Disease virus (NDV)	newcastle	fusion protein (F)	XVII	HF969182
Newcastle Disease virus (NDV)	newcastle	fusion protein (F)	XVII	KU058680
Newcastle Disease virus (NDV)	newcastle	fusion protein (F)	XVII	FJ772449
Newcastle Disease virus (NDV)	newcastle	fusion protein (F)	XVII	FJ772458
Newcastle Disease virus (NDV)	newcastle	fusion protein (F)	XVII	FJ772463
Newcastle Disease virus (NDV)	newcastle	fusion protein (F)	XVII	FJ772469
Newcastle Disease virus (NDV)	newcastle	fusion protein (F)	XVII	FJ772472
Newcastle Disease virus (NDV)	newcastle	fusion protein (F)	XVII	FJ772475
Newcastle Disease virus (NDV)	newcastle	fusion protein (F)	XVII	FJ772478
Newcastle Disease virus (NDV)	newcastle	fusion protein (F)	XVII	FJ772481
Newcastle Disease virus (NDV)	newcastle	fusion protein (F)	XVII	FJ772484
Newcastle Disease virus (NDV)	newcastle	fusion protein (F)	XVII	FJ772486
Newcastle Disease virus (NDV)	newcastle	fusion protein (F)	XVII	HF969129
Newcastle Disease virus (NDV)	newcastle	fusion protein (F)	XVII	HF969130
Newcastle Disease virus (NDV)	newcastle	fusion protein (F)	XVII	HF969132
Newcastle Disease virus (NDV)	newcastle	fusion protein (F)	XVII	HF969134
Newcastle Disease virus (NDV)	newcastle	fusion protein (F)	XVII	HF969135
Newcastle Disease virus (NDV)	newcastle	fusion protein (F)	XVII	HF969138
Newcastle Disease virus (NDV)	newcastle	fusion protein (F)	XVII	HF969140
Newcastle Disease virus (NDV)	newcastle	fusion protein (F)	XVII	HF969148
Newcastle Disease virus (NDV)	newcastle	fusion protein (F)	XVII	HF969152
Newcastle Disease virus (NDV)	newcastle	fusion protein (F)	XVII	HF969168
Newcastle Disease virus (NDV)	newcastle	fusion protein (F)	XVII	HF969174
Newcastle Disease virus (NDV)	newcastle	fusion protein (F)	XVII	HF969175
Newcastle Disease virus (NDV)	newcastle	fusion protein (F)	XVII	HF969176
Newcastle Disease virus (NDV)	newcastle	fusion protein (F)	XVII	HF969184
Newcastle Disease virus (NDV)	newcastle	fusion protein (F)	XVII	HF969185
Newcastle Disease virus (NDV)	newcastle	fusion protein (F)	XVII	HF969188
Newcastle Disease virus (NDV)	newcastle	fusion protein (F)	XVII	HF969191
Newcastle Disease virus (NDV)	newcastle	fusion protein (F)	XVII	HF969192
Newcastle Disease virus (NDV)	newcastle	fusion protein (F)	XVII	HF969195
Newcastle Disease virus (NDV)	newcastle	fusion protein (F)	XVII	HF969197
Newcastle Disease virus (NDV)	newcastle	fusion protein (F)	XVII	HF969199
Newcastle Disease virus (NDV)	newcastle	fusion protein (F)	XVII	HF969204
Newcastle Disease virus (NDV)	newcastle	fusion protein (F)	XVII	HF969207
Newcastle Disease virus (NDV)	newcastle	fusion protein (F)	XVII	HF969209
Newcastle Disease virus (NDV)	newcastle	fusion protein (F)	XVII	HF969215
Newcastle Disease virus (NDV)	newcastle	fusion protein (F)	XVII	JF966385
Newcastle Disease virus (NDV)	newcastle	fusion protein (F)	XVII	JQ039393
Newcastle Disease virus (NDV)	newcastle	fusion protein (F)	XVII	JQ039394
Newcastle Disease virus (NDV)	newcastle	fusion protein (F)	XVII	JX546247
Newcastle Disease virus (NDV)	newcastle	fusion protein (F)	XVII	KC568204
Newcastle Disease virus (NDV)	newcastle	fusion protein (F)	XVII	KC568208
Newcastle Disease virus (NDV)	newcastle	fusion protein (F)	XVII	Nigeria
Newcastle Disease virus (NDV)	newcastle	fusion protein (F)	XVII	KY171992
Newcastle Disease virus (NDV)	newcastle	fusion protein (F)	XVII	KY171995
Newcastle Disease virus (NDV)	newcastle	fusion protein (F)	XVII	KY292310
Newcastle Disease virus (NDV)	newcastle	fusion protein (F)	XVII	FJ772446
Newcastle Disease virus (NDV)	newcastle	fusion protein (F)	XVII	HF969128
Newcastle Disease virus (NDV)	newcastle	fusion protein (F)	XVII	HF969171
Newcastle Disease virus (NDV)	newcastle	fusion protein (F)	XVII	HF969194
Newcastle Disease virus (NDV)	newcastle	fusion protein (F)	XVII	HF969196
Newcastle Disease virus (NDV)	newcastle	fusion protein (F)	XVII	KF442614
Newcastle Disease virus (NDV)	newcastle	fusion protein (F)	XVII	MH092810
Newcastle Disease virus (NDV)	newcastle	fusion protein (F)	XVII	MH996918
Newcastle Disease virus (NDV)	newcastle	fusion protein (F)	XVII	MH996925
Newcastle Disease virus (NDV)	newcastle	fusion protein (F)	XVII	MH996926
Newcastle Disease virus (NDV)	newcastle	fusion protein (F)	XVII	MH996931
Newcastle Disease virus (NDV)	newcastle	fusion protein (F)	XVII	MH996932
Newcastle Disease virus (NDV)	newcastle	fusion protein (F)	XVII	MH996933
Newcastle Disease virus (NDV)	newcastle	fusion protein (F)	XVII	MH996935
Newcastle Disease virus (NDV)	newcastle	fusion protein (F)	XVII	MH996939
Newcastle Disease virus (NDV)	newcastle	fusion protein (F)	XVII	MH996961
Newcastle Disease virus (NDV)	newcastle	fusion protein (F)	XVII	MH996963
Newcastle Disease virus (NDV)	newcastle	fusion protein (F)	XVII	MH996964
Newcastle Disease virus (NDV)	newcastle	fusion protein (F)	XVII	MH996965
Newcastle Disease virus (NDV)	newcastle	fusion protein (F)	XVII	MH996966
Newcastle Disease virus (NDV)	newcastle	fusion protein (F)	XVII	MH996969
Newcastle Disease virus (NDV)	newcastle	fusion protein (F)	XVII	MH996970
Newcastle Disease virus (NDV)	newcastle	fusion protein (F)	XVII	MH996971
Newcastle Disease virus (NDV)	newcastle	fusion protein (F)	XVII	MH996973
Newcastle Disease virus (NDV)	newcastle	fusion protein (F)	XVII	MH996974
Newcastle Disease virus (NDV)	newcastle	fusion protein (F)	XVII	MH996975
Newcastle Disease virus (NDV)	newcastle	fusion protein (F)	XVII	MH996976
Newcastle Disease virus (NDV)	newcastle	fusion protein (F)	XVII	MH996977
Newcastle Disease virus (NDV)	newcastle	fusion protein (F)	XVII	MH996978
Newcastle Disease virus (NDV)	newcastle	fusion protein (F)	XVII	MH996982
Newcastle Disease virus (NDV)	newcastle	fusion protein (F)	XVII	MH996983
Newcastle Disease virus (NDV)	newcastle	fusion protein (F)	XVII	MH996984
Newcastle Disease virus (NDV)	newcastle	fusion protein (F)	XVII	MH996985
Newcastle Disease virus (NDV)	newcastle	fusion protein (F)	XVII_XVII	MH996988
Newcastle Disease virus (NDV)	newcastle	fusion protein (F)	XVII	MH996990
Newcastle Disease virus (NDV)	newcastle	fusion protein (F)	XVII	MH996991
Newcastle Disease virus (NDV)	newcastle	fusion protein (F)	XVIII.1	FJ772455
Newcastle Disease virus (NDV)	newcastle	fusion protein (F)	XVIII.1	HF969179
Newcastle Disease virus (NDV)	newcastle	fusion protein (F)	XVIII.1	JF966387
Newcastle Disease virus (NDV)	newcastle	fusion protein (F)	XVIII.1	JF966388
Newcastle Disease virus (NDV)	newcastle	fusion protein (F)	XVIII.1	JF966389
Newcastle Disease virus (NDV)	newcastle	fusion protein (F)	XVIII.1	JN872157
Newcastle Disease virus (NDV)	newcastle	fusion protein (F)	XVIII.1	JX518885
Newcastle Disease virus (NDV)	newcastle	fusion protein (F)	XVIII.2	FJ772466
Newcastle Disease virus (NDV)	newcastle	fusion protein (F)	XVIII.2	HF969126
Newcastle Disease virus (NDV)	newcastle	fusion protein (F)	XVIII.2	HF969216
Newcastle Disease virus (NDV)	newcastle	fusion protein (F)	XVIII.2	HF969217
Newcastle Disease virus (NDV)	newcastle	fusion protein (F)	XVIII.2	HF969218
Newcastle Disease virus (NDV)	newcastle	fusion protein (F)	XVIII.2	HG326600
Newcastle Disease virus (NDV)	newcastle	fusion protein (F)	XVIII.2	JN942101
Newcastle Disease virus (NDV)	newcastle	fusion protein (F)	XVIII.2	JX518886
Newcastle Disease virus (NDV)	newcastle	fusion protein (F)	XVIII.2	JX546248
Newcastle Disease virus (NDV)	newcastle	fusion protein (F)	XVIII.2	MH392227
Newcastle Disease virus (NDV)	newcastle	fusion protein (F)	XX	AB465606
Newcastle Disease virus (NDV)	newcastle	fusion protein (F)	XX	AB853928
Newcastle Disease virus (NDV)	newcastle	fusion protein (F)	XX	AF458015
Newcastle Disease virus (NDV)	newcastle	fusion protein (F)	XX	AF458016
Newcastle Disease virus (NDV)	newcastle	fusion protein (F)	XX	AF458017
Newcastle Disease virus (NDV)	newcastle	fusion protein (F)	XX	AF458018
Newcastle Disease virus (NDV)	newcastle	fusion protein (F)	XX	EF589137
Newcastle Disease virus (NDV)	newcastle	fusion protein (F)	XX	HQ839733
Newcastle Disease virus (NDV)	newcastle	fusion protein (F)	XX	KC853020
Newcastle Disease virus (NDV)	newcastle	fusion protein (F)	XX	KU373026
Newcastle Disease virus (NDV)	newcastle	fusion protein (F)	XX	KY042125
Newcastle Disease virus (NDV)	newcastle	fusion protein (F)	XX	AF458020
Newcastle Disease virus (NDV)	newcastle	fusion protein (F)	XX	AF458021
Newcastle Disease virus (NDV)	newcastle	fusion protein (F)	XX	GQ507801
Newcastle Disease virus (NDV)	newcastle	fusion protein (F)	XX	KY042142
Newcastle Disease virus (NDV)	newcastle	fusion protein (F)	XX	KY042143
Newcastle Disease virus (NDV)	newcastle	fusion protein (F)	XX	MF278934
Newcastle Disease virus (NDV)	newcastle	fusion protein (F)	XXI	KC205475
Newcastle Disease virus (NDV)	newcastle	fusion protein (F)	XXI	KC205476
Newcastle Disease virus (NDV)	newcastle	fusion protein (F)	XXI	KC205477
Newcastle Disease virus (NDV)	newcastle	fusion protein (F)	XXI	KC205478
Newcastle Disease virus (NDV)	newcastle	fusion protein (F)	XXI	KC205479
Newcastle Disease virus (NDV)	newcastle	fusion protein (F)	XXI	KJ958913
Newcastle Disease virus (NDV)	newcastle	fusion protein (F)	XXI	KJ958914
Newcastle Disease virus (NDV)	newcastle	fusion protein (F)	XXI.1.1	JF824013
Newcastle Disease virus (NDV)	newcastle	fusion protein (F)	XXI.1.1	JF824032
Newcastle Disease virus (NDV)	newcastle	fusion protein (F)	XXI.1.1	KJ914671
Newcastle Disease virus (NDV)	newcastle	fusion protein (F)	XXI.1.1	KJ914672
Newcastle Disease virus (NDV)	newcastle	fusion protein (F)	XXI.1.1	KT962979
Newcastle Disease virus (NDV)	newcastle	fusion protein (F)	XXI.1.1	KT965727
Newcastle Disease virus (NDV)	newcastle	fusion protein (F)	XXI.1.1	KT965728
Newcastle Disease virus (NDV)	newcastle	fusion protein (F)	XXI.1.1	KX352835
Newcastle Disease virus (NDV)	newcastle	fusion protein (F)	XXI.1.1	KY042127
Newcastle Disease virus (NDV)	newcastle	fusion protein (F)	XXI.1.1	KY042128
Newcastle Disease virus (NDV)	newcastle	fusion protein (F)	XXI.1.1	KY042129
Newcastle Disease virus (NDV)	newcastle	fusion protein (F)	XXI.1.1	KY042130
Newcastle Disease virus (NDV)	newcastle	fusion protein (F)	XXI.1.1	KY042131
Newcastle Disease virus (NDV)	newcastle	fusion protein (F)	XXI.1.1	KY042132
Newcastle Disease virus (NDV)	newcastle	fusion protein (F)	XXI.1.1	KY042134
Newcastle Disease virus (NDV)	newcastle	fusion protein (F)	XXI.1.1	KY042136
Newcastle Disease virus (NDV)	newcastle	fusion protein (F)	XXI.1.1	KY042137
Newcastle Disease virus (NDV)	newcastle	fusion protein (F)	XXI.1.1	KY042138
Newcastle Disease virus (NDV)	newcastle	fusion protein (F)	XXI.1.1	KY042139
Newcastle Disease virus (NDV)	newcastle	fusion protein (F)	XXI.1.1	JQ039385
Newcastle Disease virus (NDV)	newcastle	fusion protein (F)	XXI.1.1	MH717070
Newcastle Disease virus (NDV)	newcastle	fusion protein (F)	XXI.1.1	MH996953
Newcastle Disease virus (NDV)	newcastle	fusion protein (F)	XXI.1.1	MK005973
Newcastle Disease virus (NDV)	newcastle	fusion protein (F)	XXI.1.2	KU862297
Newcastle Disease virus (NDV)	newcastle	fusion protein (F)	XXI.1.2	KU862298
Newcastle Disease virus (NDV)	newcastle	fusion protein (F)	XXI.1.2	KU885949
Newcastle Disease virus (NDV)	newcastle	fusion protein (F)	XXI.1.2	KX236100
Newcastle Disease virus (NDV)	newcastle	fusion protein (F)	XXI.1.2	KX236101
Newcastle Disease virus (NDV)	newcastle	fusion protein (F)	XXI.1.2	KY042135
Newcastle Disease virus (NDV)	newcastle	fusion protein (F)	XXI.1.2	KY042140
Newcastle Disease virus (NDV)	newcastle	fusion protein (F)	XXI.1.2	KY042141
Newcastle Disease virus (NDV)	newcastle	fusion protein (F)	XXI.1.2	MH717071
Newcastle Disease virus (NDV)	newcastle	fusion protein (F)	XXI.1.2	MH717072
Newcastle Disease virus (NDV)	newcastle	fusion protein (F)	XXI.1.2	MH717073
Newcastle Disease virus (NDV)	newcastle	fusion protein (F)	XXI.2	HG424625
Newcastle Disease virus (NDV)	newcastle	fusion protein (F)	XXI.2	JN638234
Newcastle Disease virus (NDV)	newcastle	fusion protein (F)	XXI.2	JN638235
Newcastle Disease virus (NDV)	newcastle	fusion protein (F)	XXI.2	JN638236
Newcastle Disease virus (NDV)	newcastle	fusion protein (F)	XXI.2	KU377533
Newcastle Disease virus (NDV)	newcastle	fusion protein (F)	XXI.2	KU377535
Newcastle Disease virus (NDV)	newcastle	fusion protein (F)	XXI.2	KU377536
Newcastle Disease virus (NDV)	newcastle	fusion protein (F)	XXI.2	MG456676
Newcastle Disease virus (NDV)	newcastle	fusion protein (F)	XXI.2	MH044693
Newcastle Disease virus (NDV)	newcastle	fusion protein (F)	XXI.2	MH377298
Dengue virus (DENV)	dengue	polyprotein	DENV_1_V	EU482591
Dengue virus (DENV)	dengue	polyprotein	DENV_1_V	KU509254
Dengue virus (DENV)	dengue	polyprotein	DENV_1_V	MF004384
Dengue virus (DENV)	dengue	polyprotein	DENV_1_V	GU131956
Dengue virus (DENV)	dengue	polyprotein	DENV_1_V	AF311956
Dengue virus (DENV)	dengue	polyprotein	DENV_1_V	FJ205874
Dengue virus (DENV)	dengue	polyprotein	DENV_1_V	FJ478457
Dengue virus (DENV)	dengue	polyprotein	DENV_1_V	EU482567
Dengue virus (DENV)	dengue	polyprotein	DENV_1_V	DQ285559
Dengue virus (DENV)	dengue	polyprotein	DENV_1_V	JN903578
Dengue virus (DENV)	dengue	polyprotein	DENV_1_V	KP188548
Dengue virus (DENV)	dengue	polyprotein	DENV_1_V	JQ922544
Dengue virus (DENV)	dengue	polyprotein	DENV_1_V	KX380796
Dengue virus (DENV)	dengue	polyprotein	DENV_1_V	JQ922548
[truncated: 747 more rows]
