# Supplementary material for: ReporType: A Flexible Bioinformatics Tool for Targeted Loci Screening and Typing of Infectious Agents
Source: Int J Mol Sci. 2024 Mar 9;25(6):3172. doi: 10.3390/ijms25063172 (PMC10970366; doi:10.3390/ijms25063172)
Supplement: Supplementary file 1 [file ijms-25-03172-s001.zip › Table_S3.xlsx]

## Sheet: Folha1
Table S3. Summary of sequence datasets used for ReporType testing and validation. Sequence details are provided in Table S4.
Test Dataset	Pathogen	Database ID / targeted loci	Input format (sequencing technology)	Samples	Source of Test dataset (database and/or literature)	Expected classification - % ReporType success rate
A1	Measles	measles / nucleoprotein (N)	FASTA	494 (complete genome sequences)	NCBI (https://www.ncbi.nlm.nih.gov/labs/virus/vssi/#/; taxid: 11234; consulted in 2023-06-13)	494 / 494 (100%)
A2	Measles	measles / nucleoprotein (N)	FASTQ (ONT)	8 (amplicon-based ONT reads)	Namuwulya et al, 2022 (https://doi.org/10.1128/mra.00606-22)	8 / 8 (100%)
B1	Newcastle Disease virus (NDV)	newcastle / fusion protein (F)	FASTA	232 (F gene sequences)	Sun et al, 2022 (https://doi.org/10.1128/jvi.00241-22)	232 / 232 (100%)
B2	Newcastle Disease virus (NDV)	newcastle / fusion protein (F)	AB1 (Sanger)	42 (partial F gene sequences)	NDV sequence collection of the Virology Laboratory of INIAV, Portugal	42 / 42 (100%)
B3	Newcastle Disease virus (NDV)	newcastle / fusion protein (F)	FASTA (curated from Sanger)	23 (partial F gene sequences)	NDV sequence collection of the Virology Laboratory of INIAV, Portugal	23 / 23 (100%)
C1	Dengue virus (DENV)	dengue / polyprotein	FASTA	3830 (complete genome sequences) a	Mendes et al, 2020 (https://doi.org/10.1099/mgen.0.000328; https://github.com/B-UMMI/DEN-IM/blob/master/ref/DENV_MAPPING_V3.fasta)	3830 / 3830 (100%) a
C2	Dengue virus (DENV)	dengue / polyprotein	FASTQ (Illumina)	21 (shotgun metagenomics reads)	Namuwulya et al, 2022 (https://doi.org/10.1128/mra.00606-22)	21 / 21 (100%)
D1	influenza	influenza / matrix protein (MP/M1), hemagglutinin (HA), neuraminidase (NA)	FASTA	174482 (MP/M1, HA and NA sequences) b	Borges et al, 2018 (https://doi.org/10.1186/s13073-018-0555-0)	174510 / 174510 (100%) b
D2	influenza	influenza / matrix protein (MP/M1), hemagglutinin (HA), neuraminidase (NA)	FASTQ (Illumina)	17 (amplicon-based Illumina reads)	Rattanaburi et al, 2022 (https://doi.org/10.5808/gi.21077)	17 / 17 (100%)
D3	influenza	influenza / matrix protein (MP/M1), hemagglutinin (HA), neuraminidase (NA)	FASTQ (ONT)	11 (amplicon-ONT Illumina reads)	King et al, 2020 (https://doi.org/10.1186/s12879-020-05367-y)	11 / 11 (100%)
E1	Hepatitis C virus (HCV)	HCV_complete / NS4B-NS5A (partial)	AB1 (Sanger)	83 (partial NS4B-NS5A sequences)	Ramos et al, 2023 (https://doi.org/10.3390/pathogens12060754); HCV sequence collection of NRL of HIV and Hepatitis B and C, INSA, Portugal	83 / 83 (100%)
E2	Hepatitis C virus (HCV)	HCV_complete / NS4B-NS5A (partial)	FASTA (curated from Sanger)	83 (partial NS4B-NS5A sequences)	Ramos et al, 2023 (https://doi.org/10.3390/pathogens12060754); HCV sequence collection of NRL of HIV and Hepatitis B and C, INSA, Portugal	83 / 83 (100%)
E3	Hepatitis C virus (HCV)	HCV_complete / NS4B-NS5A (partial)	FASTA (Illumina)	83 (Illumina consensus sequences)	Ramos et al, 2023 (https://doi.org/10.3390/pathogens12060754); HCV sequence collection of NRL of HIV and Hepatitis B and C, INSA, Portugal	83 / 83 (100%)
E4	Hepatitis C virus (HCV)	HCV_partial / NS5A (partial)	AB1 (Sanger)	83 (partial NS5A sequences)	Ramos et al, 2023 (https://doi.org/10.3390/pathogens12060754); HCV sequence collection of NRL of HIV and Hepatitis B and C, INSA, Portugal	83 / 83 (100%)
E5	Hepatitis C virus (HCV)	HCV_partial / NS5A (partial)	FASTA (curated from Sanger)	83 (partial NS5A sequences)	Ramos et al, 2023 (https://doi.org/10.3390/pathogens12060754); HCV sequence collection of NRL of HIV and Hepatitis B and C, INSA, Portugal	83 / 83 (100%)
E6	Hepatitis C virus (HCV)	HCV_partial / NS5A (partial)	FASTA (Illumina)	83 (Illumina consensus sequences)	Ramos et al, 2023 (https://doi.org/10.3390/pathogens12060754); HCV sequence collection of NRL of HIV and Hepatitis B and C, INSA, Portugal	83 / 83 (100%)
F1	HTLV-1	HTLV-1_LTR / 5′ long-terminal repeat (LTR)	AB1 (Sanger)	14 (LTR sequences)	Quina et al. 2023 (10.1089/AID.2023.0026). HTLV-1 sequence collection of NRL of HIV and Hepatitis B and C, INSA, Portugal	14 / 14 (100%)
F2	HTLV-1	HTLV-1_LTR / 5′ long-terminal repeat (LTR)	FASTA (curated from Sanger)	14 (LTR sequences)	Quina et al. 2023 (10.1089/AID.2023.0026). HTLV-1 sequence collection of NRL of HIV and Hepatitis B and C, INSA, Portugal	14 / 14 (100%)
F3	HTLV-1	HTLV-1_env / env	AB1 (Sanger)	14 (env sequences)	Quina et al. 2023 (10.1089/AID.2023.0026). HTLV-1 sequence collection of NRL of HIV and Hepatitis B and C, INSA, Portugal	13 / 14 (92%) c
F4	HTLV-1	HTLV-1_env / env	FASTA (curated from Sanger)	14 (env sequences)	Quina et al. 2023 (10.1089/AID.2023.0026). HTLV-1 sequence collection of NRL of HIV and Hepatitis B and C, INSA, Portugal	14 / 14 (100%)
G1	Chlamydia trachomatis	ctrachomatis / ompA	AB1 (Sanger)	923 (partial ompA sequences)	Nunes et al, 2009 (10.1128/JB.00895-09); Borges et al, 2019 (https://doi.org/10.1099/mgen.0.000313); C. trachomatis sequence collection of NRL for Sexually Transmitted Infections, INSA, Portugal	923 / 923 (100%)
G2	Chlamydia trachomatis	ctrachomatis / ompA	FASTA (curated from Sanger / WGS)	2208 (partial / complete ompA sequences)	Nunes et al, 2009 (10.1128/JB.00895-09); Borges et al, 2019 (https://doi.org/10.1099/mgen.0.000313); Harris et al 2012 (https://doi.org/10.1038/ng.2214); C. trachomatis sequence collection of NRL for Sexually Transmitted Infections, INSA, Portugal	2208 / 2208 (100%)
G3	Chlamydia trachomatis	ctrachomatis / ompA	FASTQ (Illumina)	524 (WGS data)	Harris et al 2012 (https://doi.org/10.1038/ng.2214); O’Neill et al, 2021 (https://doi.org/10.12688/wellcomeopenres.16068.1); Seth-Smith et al, 2013 (https://doi.org/10.1101/gr.150037.112); Hadfield et al, 2017 (https://doi.org/10.1101/gr.212647.116)	524 / 524 (100%)
G4	Chlamydia trachomatis	ctrachomatis / ompA	FASTQ (ONT)	4 (WGS data)	O’Neill et al, 2021 (https://doi.org/10.12688/wellcomeopenres.16068.1)	4 / 4 (100%)
H1	Legionella pneumophila	lp_serogroup_typing / wzm and wzt	FASTA	26 (draft/complete genomes)	Borges et al, 2016 (https://doi.org/10.1038/srep26261; Supplementary Table S1 of this article)	26 / 26 (100%)
H2	Legionella pneumophila	lp_subspecies_prediction / gyrB, 5 subspecies markers			Borges et al, 2016 (https://doi.org/10.1038/srep26261; Supplementary Table S1 of this article)	25 / 26 (96%) d
H3	Legionella pneumophila	lp_subspecies_prediction / gyrB, 5 subspecies markers	FASTQ (Illumina)	19 (WGS data)	Kozak-Muiznieks et al, 2018 (https://doi.org/10.1016/j.meegid.2018.02.008)	19 / 19 (100%)
a A total of 3 additional sequences (JF459993, JQ922545 and JQ922548) were also tested, yielding incongruent results, but subsequent sequence inspection and phylogenetic confirmation showed that the expected genotypes (1-IV, 1-III and 1-III, respectively) were incorrectly identified in the original repository (https://github.com/B-UMMI/DEN-IM/blob/master/ref/DENV_MAPPING_V3.fasta ) and correctly …
b A total of 26 additional sequences were also tested, yielding incongruent results, but subsequent sequence inspection and BLAST confirmation showed that the expected genotype were incorrectly identified in the public repository (NCBI) and correctly assigned by ReporType. As such, they were excluded from the final calculation of the % success rate.
c The only misclassified sample was a very short Sanger AB1 sequence that only covered 56.4% of the env genotype representative sequences available in the reference database, being wrongly classified as "a.A(Transcontinental)" instead of "a.D(Senegal)".
d The only misclassified sequence was the complete genome of Legionella pneumophila s str. Thunder Bay (CP003730), for which it was reported the serogroup 12 instead of the expected serogroup 6 (according to Khan et al, https://doi.org/10.1371/journal.pone.0067298)
