# Supplementary material for: ReporType: A Flexible Bioinformatics Tool for Targeted Loci Screening and Typing of Infectious Agents
Source: Int J Mol Sci. 2024 Mar 9;25(6):3172. doi: 10.3390/ijms25063172 (PMC10970366; doi:10.3390/ijms25063172)
Supplement: Supplementary file 1 [file ijms-25-03172-s001.zip › Table_S4.xlsx]

## Sheet: Table S5
Table S4. Sequences that compose the datasets used for ReporType testing and validation. A summary is provided in Table S3.
Test Dataset	Pathogen	Database / targeted loci	Classification	Input format (sequencing technology)	Samples n.º (this study)	Accession	Source (database and/or literature)
A1	Measles	measles / nucleoprotein (N)	D4	FASTA	Measles_1	KC164757.1	NCBI (https://www.ncbi.nlm.nih.gov/labs/virus/vssi/#/; taxid: 11234; consulted in 2023-06-13)
A1	Measles	measles / nucleoprotein (N)	G3	FASTA	Measles_2	KC164758.1	NCBI (https://www.ncbi.nlm.nih.gov/labs/virus/vssi/#/; taxid: 11234; consulted in 2023-06-13)
A1	Measles	measles / nucleoprotein (N)	H1	FASTA	Measles_3	KJ018970.2	NCBI (https://www.ncbi.nlm.nih.gov/labs/virus/vssi/#/; taxid: 11234; consulted in 2023-06-13)
A1	Measles	measles / nucleoprotein (N)	D8	FASTA	Measles_4	KJ018971.2	NCBI (https://www.ncbi.nlm.nih.gov/labs/virus/vssi/#/; taxid: 11234; consulted in 2023-06-13)
A1	Measles	measles / nucleoprotein (N)	H1	FASTA	Measles_5	KJ136546.1	NCBI (https://www.ncbi.nlm.nih.gov/labs/virus/vssi/#/; taxid: 11234; consulted in 2023-06-13)
A1	Measles	measles / nucleoprotein (N)	H1	FASTA	Measles_6	KJ136547.1	NCBI (https://www.ncbi.nlm.nih.gov/labs/virus/vssi/#/; taxid: 11234; consulted in 2023-06-13)
A1	Measles	measles / nucleoprotein (N)	H1	FASTA	Measles_7	KJ136548.1	NCBI (https://www.ncbi.nlm.nih.gov/labs/virus/vssi/#/; taxid: 11234; consulted in 2023-06-13)
A1	Measles	measles / nucleoprotein (N)	H1	FASTA	Measles_8	KJ136549.1	NCBI (https://www.ncbi.nlm.nih.gov/labs/virus/vssi/#/; taxid: 11234; consulted in 2023-06-13)
A1	Measles	measles / nucleoprotein (N)	H1	FASTA	Measles_9	KJ136552.1	NCBI (https://www.ncbi.nlm.nih.gov/labs/virus/vssi/#/; taxid: 11234; consulted in 2023-06-13)
A1	Measles	measles / nucleoprotein (N)	H1	FASTA	Measles_10	KJ136553.1	NCBI (https://www.ncbi.nlm.nih.gov/labs/virus/vssi/#/; taxid: 11234; consulted in 2023-06-13)
A1	Measles	measles / nucleoprotein (N)	H1	FASTA	Measles_11	KJ136554.1	NCBI (https://www.ncbi.nlm.nih.gov/labs/virus/vssi/#/; taxid: 11234; consulted in 2023-06-13)
A1	Measles	measles / nucleoprotein (N)	H1	FASTA	Measles_12	KJ136556.1	NCBI (https://www.ncbi.nlm.nih.gov/labs/virus/vssi/#/; taxid: 11234; consulted in 2023-06-13)
A1	Measles	measles / nucleoprotein (N)	H1	FASTA	Measles_13	KJ136557.1	NCBI (https://www.ncbi.nlm.nih.gov/labs/virus/vssi/#/; taxid: 11234; consulted in 2023-06-13)
A1	Measles	measles / nucleoprotein (N)	H1	FASTA	Measles_14	KJ136559.1	NCBI (https://www.ncbi.nlm.nih.gov/labs/virus/vssi/#/; taxid: 11234; consulted in 2023-06-13)
A1	Measles	measles / nucleoprotein (N)	H1	FASTA	Measles_15	KJ136560.1	NCBI (https://www.ncbi.nlm.nih.gov/labs/virus/vssi/#/; taxid: 11234; consulted in 2023-06-13)
A1	Measles	measles / nucleoprotein (N)	H1	FASTA	Measles_16	KJ136561.1	NCBI (https://www.ncbi.nlm.nih.gov/labs/virus/vssi/#/; taxid: 11234; consulted in 2023-06-13)
A1	Measles	measles / nucleoprotein (N)	D8	FASTA	Measles_17	KJ410048.1	NCBI (https://www.ncbi.nlm.nih.gov/labs/virus/vssi/#/; taxid: 11234; consulted in 2023-06-13)
A1	Measles	measles / nucleoprotein (N)	H1	FASTA	Measles_18	KJ755974.1	NCBI (https://www.ncbi.nlm.nih.gov/labs/virus/vssi/#/; taxid: 11234; consulted in 2023-06-13)
A1	Measles	measles / nucleoprotein (N)	H1	FASTA	Measles_19	KJ755975.1	NCBI (https://www.ncbi.nlm.nih.gov/labs/virus/vssi/#/; taxid: 11234; consulted in 2023-06-13)
A1	Measles	measles / nucleoprotein (N)	H1	FASTA	Measles_20	KJ755976.1	NCBI (https://www.ncbi.nlm.nih.gov/labs/virus/vssi/#/; taxid: 11234; consulted in 2023-06-13)
A1	Measles	measles / nucleoprotein (N)	H1	FASTA	Measles_21	KJ755977.1	NCBI (https://www.ncbi.nlm.nih.gov/labs/virus/vssi/#/; taxid: 11234; consulted in 2023-06-13)
A1	Measles	measles / nucleoprotein (N)	H1	FASTA	Measles_22	KJ755978.1	NCBI (https://www.ncbi.nlm.nih.gov/labs/virus/vssi/#/; taxid: 11234; consulted in 2023-06-13)
A1	Measles	measles / nucleoprotein (N)	H1	FASTA	Measles_23	KJ755979.1	NCBI (https://www.ncbi.nlm.nih.gov/labs/virus/vssi/#/; taxid: 11234; consulted in 2023-06-13)
A1	Measles	measles / nucleoprotein (N)	H1	FASTA	Measles_24	KJ755980.1	NCBI (https://www.ncbi.nlm.nih.gov/labs/virus/vssi/#/; taxid: 11234; consulted in 2023-06-13)
A1	Measles	measles / nucleoprotein (N)	H1	FASTA	Measles_25	KJ755981.1	NCBI (https://www.ncbi.nlm.nih.gov/labs/virus/vssi/#/; taxid: 11234; consulted in 2023-06-13)
A1	Measles	measles / nucleoprotein (N)	H1	FASTA	Measles_26	KJ755982.1	NCBI (https://www.ncbi.nlm.nih.gov/labs/virus/vssi/#/; taxid: 11234; consulted in 2023-06-13)
A1	Measles	measles / nucleoprotein (N)	H1	FASTA	Measles_27	KT588921.1	NCBI (https://www.ncbi.nlm.nih.gov/labs/virus/vssi/#/; taxid: 11234; consulted in 2023-06-13)
A1	Measles	measles / nucleoprotein (N)	B3	FASTA	Measles_28	KT732214.1	NCBI (https://www.ncbi.nlm.nih.gov/labs/virus/vssi/#/; taxid: 11234; consulted in 2023-06-13)
A1	Measles	measles / nucleoprotein (N)	B3	FASTA	Measles_29	KT732215.1	NCBI (https://www.ncbi.nlm.nih.gov/labs/virus/vssi/#/; taxid: 11234; consulted in 2023-06-13)
A1	Measles	measles / nucleoprotein (N)	B3	FASTA	Measles_30	KT732216.1	NCBI (https://www.ncbi.nlm.nih.gov/labs/virus/vssi/#/; taxid: 11234; consulted in 2023-06-13)
A1	Measles	measles / nucleoprotein (N)	B3	FASTA	Measles_31	KT732217.1	NCBI (https://www.ncbi.nlm.nih.gov/labs/virus/vssi/#/; taxid: 11234; consulted in 2023-06-13)
A1	Measles	measles / nucleoprotein (N)	B3	FASTA	Measles_32	KT732218.1	NCBI (https://www.ncbi.nlm.nih.gov/labs/virus/vssi/#/; taxid: 11234; consulted in 2023-06-13)
A1	Measles	measles / nucleoprotein (N)	B3	FASTA	Measles_33	KT732219.1	NCBI (https://www.ncbi.nlm.nih.gov/labs/virus/vssi/#/; taxid: 11234; consulted in 2023-06-13)
A1	Measles	measles / nucleoprotein (N)	B3	FASTA	Measles_34	KT732220.1	NCBI (https://www.ncbi.nlm.nih.gov/labs/virus/vssi/#/; taxid: 11234; consulted in 2023-06-13)
A1	Measles	measles / nucleoprotein (N)	B3	FASTA	Measles_35	KT732221.1	NCBI (https://www.ncbi.nlm.nih.gov/labs/virus/vssi/#/; taxid: 11234; consulted in 2023-06-13)
A1	Measles	measles / nucleoprotein (N)	B3	FASTA	Measles_36	KT732222.1	NCBI (https://www.ncbi.nlm.nih.gov/labs/virus/vssi/#/; taxid: 11234; consulted in 2023-06-13)
A1	Measles	measles / nucleoprotein (N)	B3	FASTA	Measles_37	KT732223.1	NCBI (https://www.ncbi.nlm.nih.gov/labs/virus/vssi/#/; taxid: 11234; consulted in 2023-06-13)
A1	Measles	measles / nucleoprotein (N)	B3	FASTA	Measles_38	KT732224.1	NCBI (https://www.ncbi.nlm.nih.gov/labs/virus/vssi/#/; taxid: 11234; consulted in 2023-06-13)
A1	Measles	measles / nucleoprotein (N)	D4	FASTA	Measles_39	KT732225.1	NCBI (https://www.ncbi.nlm.nih.gov/labs/virus/vssi/#/; taxid: 11234; consulted in 2023-06-13)
A1	Measles	measles / nucleoprotein (N)	D4	FASTA	Measles_40	KT732226.1	NCBI (https://www.ncbi.nlm.nih.gov/labs/virus/vssi/#/; taxid: 11234; consulted in 2023-06-13)
A1	Measles	measles / nucleoprotein (N)	D4	FASTA	Measles_41	KT732227.1	NCBI (https://www.ncbi.nlm.nih.gov/labs/virus/vssi/#/; taxid: 11234; consulted in 2023-06-13)
A1	Measles	measles / nucleoprotein (N)	D4	FASTA	Measles_42	KT732228.1	NCBI (https://www.ncbi.nlm.nih.gov/labs/virus/vssi/#/; taxid: 11234; consulted in 2023-06-13)
A1	Measles	measles / nucleoprotein (N)	D4	FASTA	Measles_43	KT732229.1	NCBI (https://www.ncbi.nlm.nih.gov/labs/virus/vssi/#/; taxid: 11234; consulted in 2023-06-13)
A1	Measles	measles / nucleoprotein (N)	D8	FASTA	Measles_44	KT732230.1	NCBI (https://www.ncbi.nlm.nih.gov/labs/virus/vssi/#/; taxid: 11234; consulted in 2023-06-13)
A1	Measles	measles / nucleoprotein (N)	D8	FASTA	Measles_45	KT732231.1	NCBI (https://www.ncbi.nlm.nih.gov/labs/virus/vssi/#/; taxid: 11234; consulted in 2023-06-13)
A1	Measles	measles / nucleoprotein (N)	D8	FASTA	Measles_46	KT732232.1	NCBI (https://www.ncbi.nlm.nih.gov/labs/virus/vssi/#/; taxid: 11234; consulted in 2023-06-13)
A1	Measles	measles / nucleoprotein (N)	D8	FASTA	Measles_47	KT732233.1	NCBI (https://www.ncbi.nlm.nih.gov/labs/virus/vssi/#/; taxid: 11234; consulted in 2023-06-13)
A1	Measles	measles / nucleoprotein (N)	D8	FASTA	Measles_48	KT732234.1	NCBI (https://www.ncbi.nlm.nih.gov/labs/virus/vssi/#/; taxid: 11234; consulted in 2023-06-13)
A1	Measles	measles / nucleoprotein (N)	D8	FASTA	Measles_49	KT732235.1	NCBI (https://www.ncbi.nlm.nih.gov/labs/virus/vssi/#/; taxid: 11234; consulted in 2023-06-13)
A1	Measles	measles / nucleoprotein (N)	D8	FASTA	Measles_50	KT732236.1	NCBI (https://www.ncbi.nlm.nih.gov/labs/virus/vssi/#/; taxid: 11234; consulted in 2023-06-13)
A1	Measles	measles / nucleoprotein (N)	D8	FASTA	Measles_51	KT732237.1	NCBI (https://www.ncbi.nlm.nih.gov/labs/virus/vssi/#/; taxid: 11234; consulted in 2023-06-13)
A1	Measles	measles / nucleoprotein (N)	D8	FASTA	Measles_52	KT732238.1	NCBI (https://www.ncbi.nlm.nih.gov/labs/virus/vssi/#/; taxid: 11234; consulted in 2023-06-13)
A1	Measles	measles / nucleoprotein (N)	D8	FASTA	Measles_53	KT732239.1	NCBI (https://www.ncbi.nlm.nih.gov/labs/virus/vssi/#/; taxid: 11234; consulted in 2023-06-13)
A1	Measles	measles / nucleoprotein (N)	D8	FASTA	Measles_54	KT732240.1	NCBI (https://www.ncbi.nlm.nih.gov/labs/virus/vssi/#/; taxid: 11234; consulted in 2023-06-13)
A1	Measles	measles / nucleoprotein (N)	D8	FASTA	Measles_55	KT732241.1	NCBI (https://www.ncbi.nlm.nih.gov/labs/virus/vssi/#/; taxid: 11234; consulted in 2023-06-13)
A1	Measles	measles / nucleoprotein (N)	D8	FASTA	Measles_56	KT732242.1	NCBI (https://www.ncbi.nlm.nih.gov/labs/virus/vssi/#/; taxid: 11234; consulted in 2023-06-13)
A1	Measles	measles / nucleoprotein (N)	D8	FASTA	Measles_57	KT732243.1	NCBI (https://www.ncbi.nlm.nih.gov/labs/virus/vssi/#/; taxid: 11234; consulted in 2023-06-13)
A1	Measles	measles / nucleoprotein (N)	D8	FASTA	Measles_58	KT732244.1	NCBI (https://www.ncbi.nlm.nih.gov/labs/virus/vssi/#/; taxid: 11234; consulted in 2023-06-13)
A1	Measles	measles / nucleoprotein (N)	D8	FASTA	Measles_59	KT732245.1	NCBI (https://www.ncbi.nlm.nih.gov/labs/virus/vssi/#/; taxid: 11234; consulted in 2023-06-13)
A1	Measles	measles / nucleoprotein (N)	D8	FASTA	Measles_60	KT732246.1	NCBI (https://www.ncbi.nlm.nih.gov/labs/virus/vssi/#/; taxid: 11234; consulted in 2023-06-13)
A1	Measles	measles / nucleoprotein (N)	D8	FASTA	Measles_61	KT732247.1	NCBI (https://www.ncbi.nlm.nih.gov/labs/virus/vssi/#/; taxid: 11234; consulted in 2023-06-13)
A1	Measles	measles / nucleoprotein (N)	D8	FASTA	Measles_62	KT732248.1	NCBI (https://www.ncbi.nlm.nih.gov/labs/virus/vssi/#/; taxid: 11234; consulted in 2023-06-13)
A1	Measles	measles / nucleoprotein (N)	D8	FASTA	Measles_63	KT732249.1	NCBI (https://www.ncbi.nlm.nih.gov/labs/virus/vssi/#/; taxid: 11234; consulted in 2023-06-13)
A1	Measles	measles / nucleoprotein (N)	D8	FASTA	Measles_64	KT732250.1	NCBI (https://www.ncbi.nlm.nih.gov/labs/virus/vssi/#/; taxid: 11234; consulted in 2023-06-13)
A1	Measles	measles / nucleoprotein (N)	D8	FASTA	Measles_65	KT732251.1	NCBI (https://www.ncbi.nlm.nih.gov/labs/virus/vssi/#/; taxid: 11234; consulted in 2023-06-13)
A1	Measles	measles / nucleoprotein (N)	D8	FASTA	Measles_66	KT732252.1	NCBI (https://www.ncbi.nlm.nih.gov/labs/virus/vssi/#/; taxid: 11234; consulted in 2023-06-13)
A1	Measles	measles / nucleoprotein (N)	D8	FASTA	Measles_67	KT732253.1	NCBI (https://www.ncbi.nlm.nih.gov/labs/virus/vssi/#/; taxid: 11234; consulted in 2023-06-13)
A1	Measles	measles / nucleoprotein (N)	D8	FASTA	Measles_68	KT732254.1	NCBI (https://www.ncbi.nlm.nih.gov/labs/virus/vssi/#/; taxid: 11234; consulted in 2023-06-13)
A1	Measles	measles / nucleoprotein (N)	D8	FASTA	Measles_69	KT732255.1	NCBI (https://www.ncbi.nlm.nih.gov/labs/virus/vssi/#/; taxid: 11234; consulted in 2023-06-13)
A1	Measles	measles / nucleoprotein (N)	D8	FASTA	Measles_70	KT732256.1	NCBI (https://www.ncbi.nlm.nih.gov/labs/virus/vssi/#/; taxid: 11234; consulted in 2023-06-13)
A1	Measles	measles / nucleoprotein (N)	D8	FASTA	Measles_71	KT732257.1	NCBI (https://www.ncbi.nlm.nih.gov/labs/virus/vssi/#/; taxid: 11234; consulted in 2023-06-13)
A1	Measles	measles / nucleoprotein (N)	D8	FASTA	Measles_72	KT732258.1	NCBI (https://www.ncbi.nlm.nih.gov/labs/virus/vssi/#/; taxid: 11234; consulted in 2023-06-13)
A1	Measles	measles / nucleoprotein (N)	D8	FASTA	Measles_73	KT732259.1	NCBI (https://www.ncbi.nlm.nih.gov/labs/virus/vssi/#/; taxid: 11234; consulted in 2023-06-13)
A1	Measles	measles / nucleoprotein (N)	D8	FASTA	Measles_74	KT732260.1	NCBI (https://www.ncbi.nlm.nih.gov/labs/virus/vssi/#/; taxid: 11234; consulted in 2023-06-13)
A1	Measles	measles / nucleoprotein (N)	D8	FASTA	Measles_75	KT732261.1	NCBI (https://www.ncbi.nlm.nih.gov/labs/virus/vssi/#/; taxid: 11234; consulted in 2023-06-13)
A1	Measles	measles / nucleoprotein (N)	B3	FASTA	Measles_76	KU359735.1	NCBI (https://www.ncbi.nlm.nih.gov/labs/virus/vssi/#/; taxid: 11234; consulted in 2023-06-13)
A1	Measles	measles / nucleoprotein (N)	B3	FASTA	Measles_77	KU359736.1	NCBI (https://www.ncbi.nlm.nih.gov/labs/virus/vssi/#/; taxid: 11234; consulted in 2023-06-13)
A1	Measles	measles / nucleoprotein (N)	B3	FASTA	Measles_78	KU508538.1	NCBI (https://www.ncbi.nlm.nih.gov/labs/virus/vssi/#/; taxid: 11234; consulted in 2023-06-13)
A1	Measles	measles / nucleoprotein (N)	B3	FASTA	Measles_79	KU517874.1	NCBI (https://www.ncbi.nlm.nih.gov/labs/virus/vssi/#/; taxid: 11234; consulted in 2023-06-13)
A1	Measles	measles / nucleoprotein (N)	B3	FASTA	Measles_80	KU517875.1	NCBI (https://www.ncbi.nlm.nih.gov/labs/virus/vssi/#/; taxid: 11234; consulted in 2023-06-13)
A1	Measles	measles / nucleoprotein (N)	B3	FASTA	Measles_81	KU523256.1	NCBI (https://www.ncbi.nlm.nih.gov/labs/virus/vssi/#/; taxid: 11234; consulted in 2023-06-13)
A1	Measles	measles / nucleoprotein (N)	D8	FASTA	Measles_82	KU728742.1	NCBI (https://www.ncbi.nlm.nih.gov/labs/virus/vssi/#/; taxid: 11234; consulted in 2023-06-13)
A1	Measles	measles / nucleoprotein (N)	D8	FASTA	Measles_83	KU728743.1	NCBI (https://www.ncbi.nlm.nih.gov/labs/virus/vssi/#/; taxid: 11234; consulted in 2023-06-13)
A1	Measles	measles / nucleoprotein (N)	H1	FASTA	Measles_84	KU746840.1	NCBI (https://www.ncbi.nlm.nih.gov/labs/virus/vssi/#/; taxid: 11234; consulted in 2023-06-13)
A1	Measles	measles / nucleoprotein (N)	B3	FASTA	Measles_85	KU843554.1	NCBI (https://www.ncbi.nlm.nih.gov/labs/virus/vssi/#/; taxid: 11234; consulted in 2023-06-13)
A1	Measles	measles / nucleoprotein (N)	B3	FASTA	Measles_86	KX838946.2	NCBI (https://www.ncbi.nlm.nih.gov/labs/virus/vssi/#/; taxid: 11234; consulted in 2023-06-13)
A1	Measles	measles / nucleoprotein (N)	D4	FASTA	Measles_87	KY656518.1	NCBI (https://www.ncbi.nlm.nih.gov/labs/virus/vssi/#/; taxid: 11234; consulted in 2023-06-13)
A1	Measles	measles / nucleoprotein (N)	D9	FASTA	Measles_88	KY969476.1	NCBI (https://www.ncbi.nlm.nih.gov/labs/virus/vssi/#/; taxid: 11234; consulted in 2023-06-13)
A1	Measles	measles / nucleoprotein (N)	B3	FASTA	Measles_89	KY969477.1	NCBI (https://www.ncbi.nlm.nih.gov/labs/virus/vssi/#/; taxid: 11234; consulted in 2023-06-13)
A1	Measles	measles / nucleoprotein (N)	B3	FASTA	Measles_90	KY969478.1	NCBI (https://www.ncbi.nlm.nih.gov/labs/virus/vssi/#/; taxid: 11234; consulted in 2023-06-13)
A1	Measles	measles / nucleoprotein (N)	D4	FASTA	Measles_91	KY969479.1	NCBI (https://www.ncbi.nlm.nih.gov/labs/virus/vssi/#/; taxid: 11234; consulted in 2023-06-13)
A1	Measles	measles / nucleoprotein (N)	D8	FASTA	Measles_92	KY969480.1	NCBI (https://www.ncbi.nlm.nih.gov/labs/virus/vssi/#/; taxid: 11234; consulted in 2023-06-13)
A1	Measles	measles / nucleoprotein (N)	B3	FASTA	Measles_93	KY969481.1	NCBI (https://www.ncbi.nlm.nih.gov/labs/virus/vssi/#/; taxid: 11234; consulted in 2023-06-13)
A1	Measles	measles / nucleoprotein (N)	C1	FASTA	Measles_94	LC655226.1	NCBI (https://www.ncbi.nlm.nih.gov/labs/virus/vssi/#/; taxid: 11234; consulted in 2023-06-13)
A1	Measles	measles / nucleoprotein (N)	C1	FASTA	Measles_95	LC655227.1	NCBI (https://www.ncbi.nlm.nih.gov/labs/virus/vssi/#/; taxid: 11234; consulted in 2023-06-13)
A1	Measles	measles / nucleoprotein (N)	C1	FASTA	Measles_96	LC655228.1	NCBI (https://www.ncbi.nlm.nih.gov/labs/virus/vssi/#/; taxid: 11234; consulted in 2023-06-13)
A1	Measles	measles / nucleoprotein (N)	C1	FASTA	Measles_97	LC655229.1	NCBI (https://www.ncbi.nlm.nih.gov/labs/virus/vssi/#/; taxid: 11234; consulted in 2023-06-13)
A1	Measles	measles / nucleoprotein (N)	C1	FASTA	Measles_98	LC655230.1	NCBI (https://www.ncbi.nlm.nih.gov/labs/virus/vssi/#/; taxid: 11234; consulted in 2023-06-13)
A1	Measles	measles / nucleoprotein (N)	D8	FASTA	Measles_99	LC769207.1	NCBI (https://www.ncbi.nlm.nih.gov/labs/virus/vssi/#/; taxid: 11234; consulted in 2023-06-13)
A1	Measles	measles / nucleoprotein (N)	D4	FASTA	Measles_100	MF449469.1	NCBI (https://www.ncbi.nlm.nih.gov/labs/virus/vssi/#/; taxid: 11234; consulted in 2023-06-13)
A1	Measles	measles / nucleoprotein (N)	D8	FASTA	Measles_101	MF496200.1	NCBI (https://www.ncbi.nlm.nih.gov/labs/virus/vssi/#/; taxid: 11234; consulted in 2023-06-13)
A1	Measles	measles / nucleoprotein (N)	D8	FASTA	Measles_102	MF496201.1	NCBI (https://www.ncbi.nlm.nih.gov/labs/virus/vssi/#/; taxid: 11234; consulted in 2023-06-13)
A1	Measles	measles / nucleoprotein (N)	D8	FASTA	Measles_103	MF496202.1	NCBI (https://www.ncbi.nlm.nih.gov/labs/virus/vssi/#/; taxid: 11234; consulted in 2023-06-13)
A1	Measles	measles / nucleoprotein (N)	D6	FASTA	Measles_104	MF775733.1	NCBI (https://www.ncbi.nlm.nih.gov/labs/virus/vssi/#/; taxid: 11234; consulted in 2023-06-13)
A1	Measles	measles / nucleoprotein (N)	C2	FASTA	Measles_105	MG912589.1	NCBI (https://www.ncbi.nlm.nih.gov/labs/virus/vssi/#/; taxid: 11234; consulted in 2023-06-13)
A1	Measles	measles / nucleoprotein (N)	B3	FASTA	Measles_106	MG912590.1	NCBI (https://www.ncbi.nlm.nih.gov/labs/virus/vssi/#/; taxid: 11234; consulted in 2023-06-13)
A1	Measles	measles / nucleoprotein (N)	G2	FASTA	Measles_107	MG912591.1	NCBI (https://www.ncbi.nlm.nih.gov/labs/virus/vssi/#/; taxid: 11234; consulted in 2023-06-13)
A1	Measles	measles / nucleoprotein (N)	D8	FASTA	Measles_108	MG912592.1	NCBI (https://www.ncbi.nlm.nih.gov/labs/virus/vssi/#/; taxid: 11234; consulted in 2023-06-13)
A1	Measles	measles / nucleoprotein (N)	D4	FASTA	Measles_109	MG912593.1	NCBI (https://www.ncbi.nlm.nih.gov/labs/virus/vssi/#/; taxid: 11234; consulted in 2023-06-13)
A1	Measles	measles / nucleoprotein (N)	H1	FASTA	Measles_110	MG912594.1	NCBI (https://www.ncbi.nlm.nih.gov/labs/virus/vssi/#/; taxid: 11234; consulted in 2023-06-13)
A1	Measles	measles / nucleoprotein (N)	H1	FASTA	Measles_111	MG972194.1	NCBI (https://www.ncbi.nlm.nih.gov/labs/virus/vssi/#/; taxid: 11234; consulted in 2023-06-13)
A1	Measles	measles / nucleoprotein (N)	A	FASTA	Measles_112	MH144178.1	NCBI (https://www.ncbi.nlm.nih.gov/labs/virus/vssi/#/; taxid: 11234; consulted in 2023-06-13)
A1	Measles	measles / nucleoprotein (N)	D8	FASTA	Measles_113	MH173047.1	NCBI (https://www.ncbi.nlm.nih.gov/labs/virus/vssi/#/; taxid: 11234; consulted in 2023-06-13)
A1	Measles	measles / nucleoprotein (N)	D8	FASTA	Measles_114	MH356236.1	NCBI (https://www.ncbi.nlm.nih.gov/labs/virus/vssi/#/; taxid: 11234; consulted in 2023-06-13)
A1	Measles	measles / nucleoprotein (N)	D8	FASTA	Measles_115	MH356237.1	NCBI (https://www.ncbi.nlm.nih.gov/labs/virus/vssi/#/; taxid: 11234; consulted in 2023-06-13)
A1	Measles	measles / nucleoprotein (N)	D4	FASTA	Measles_116	MH356238.2	NCBI (https://www.ncbi.nlm.nih.gov/labs/virus/vssi/#/; taxid: 11234; consulted in 2023-06-13)
A1	Measles	measles / nucleoprotein (N)	D8	FASTA	Measles_117	MH356239.1	NCBI (https://www.ncbi.nlm.nih.gov/labs/virus/vssi/#/; taxid: 11234; consulted in 2023-06-13)
A1	Measles	measles / nucleoprotein (N)	D8	FASTA	Measles_118	MH356240.1	NCBI (https://www.ncbi.nlm.nih.gov/labs/virus/vssi/#/; taxid: 11234; consulted in 2023-06-13)
A1	Measles	measles / nucleoprotein (N)	D8	FASTA	Measles_119	MH356241.2	NCBI (https://www.ncbi.nlm.nih.gov/labs/virus/vssi/#/; taxid: 11234; consulted in 2023-06-13)
A1	Measles	measles / nucleoprotein (N)	D8	FASTA	Measles_120	MH356242.1	NCBI (https://www.ncbi.nlm.nih.gov/labs/virus/vssi/#/; taxid: 11234; consulted in 2023-06-13)
A1	Measles	measles / nucleoprotein (N)	D8	FASTA	Measles_121	MH356243.2	NCBI (https://www.ncbi.nlm.nih.gov/labs/virus/vssi/#/; taxid: 11234; consulted in 2023-06-13)
A1	Measles	measles / nucleoprotein (N)	D8	FASTA	Measles_122	MH356244.1	NCBI (https://www.ncbi.nlm.nih.gov/labs/virus/vssi/#/; taxid: 11234; consulted in 2023-06-13)
A1	Measles	measles / nucleoprotein (N)	D8	FASTA	Measles_123	MH356245.1	NCBI (https://www.ncbi.nlm.nih.gov/labs/virus/vssi/#/; taxid: 11234; consulted in 2023-06-13)
A1	Measles	measles / nucleoprotein (N)	D4	FASTA	Measles_124	MH356246.1	NCBI (https://www.ncbi.nlm.nih.gov/labs/virus/vssi/#/; taxid: 11234; consulted in 2023-06-13)
A1	Measles	measles / nucleoprotein (N)	D4	FASTA	Measles_125	MH356247.1	NCBI (https://www.ncbi.nlm.nih.gov/labs/virus/vssi/#/; taxid: 11234; consulted in 2023-06-13)
A1	Measles	measles / nucleoprotein (N)	D4	FASTA	Measles_126	MH356248.1	NCBI (https://www.ncbi.nlm.nih.gov/labs/virus/vssi/#/; taxid: 11234; consulted in 2023-06-13)
A1	Measles	measles / nucleoprotein (N)	D4	FASTA	Measles_127	MH356249.1	NCBI (https://www.ncbi.nlm.nih.gov/labs/virus/vssi/#/; taxid: 11234; consulted in 2023-06-13)
A1	Measles	measles / nucleoprotein (N)	D8	FASTA	Measles_128	MH356250.1	NCBI (https://www.ncbi.nlm.nih.gov/labs/virus/vssi/#/; taxid: 11234; consulted in 2023-06-13)
A1	Measles	measles / nucleoprotein (N)	D4	FASTA	Measles_129	MH356251.1	NCBI (https://www.ncbi.nlm.nih.gov/labs/virus/vssi/#/; taxid: 11234; consulted in 2023-06-13)
A1	Measles	measles / nucleoprotein (N)	D4	FASTA	Measles_130	MH356252.1	NCBI (https://www.ncbi.nlm.nih.gov/labs/virus/vssi/#/; taxid: 11234; consulted in 2023-06-13)
A1	Measles	measles / nucleoprotein (N)	D8	FASTA	Measles_131	MH356253.2	NCBI (https://www.ncbi.nlm.nih.gov/labs/virus/vssi/#/; taxid: 11234; consulted in 2023-06-13)
A1	Measles	measles / nucleoprotein (N)	D8	FASTA	Measles_132	MH356254.2	NCBI (https://www.ncbi.nlm.nih.gov/labs/virus/vssi/#/; taxid: 11234; consulted in 2023-06-13)
A1	Measles	measles / nucleoprotein (N)	D4	FASTA	Measles_133	MH356255.1	NCBI (https://www.ncbi.nlm.nih.gov/labs/virus/vssi/#/; taxid: 11234; consulted in 2023-06-13)
A1	Measles	measles / nucleoprotein (N)	D8	FASTA	Measles_134	MH631015.1	NCBI (https://www.ncbi.nlm.nih.gov/labs/virus/vssi/#/; taxid: 11234; consulted in 2023-06-13)
A1	Measles	measles / nucleoprotein (N)	D8	FASTA	Measles_135	MH631016.1	NCBI (https://www.ncbi.nlm.nih.gov/labs/virus/vssi/#/; taxid: 11234; consulted in 2023-06-13)
A1	Measles	measles / nucleoprotein (N)	D8	FASTA	Measles_136	MH638233.1	NCBI (https://www.ncbi.nlm.nih.gov/labs/virus/vssi/#/; taxid: 11234; consulted in 2023-06-13)
A1	Measles	measles / nucleoprotein (N)	D8	FASTA	Measles_137	MK142914.1	NCBI (https://www.ncbi.nlm.nih.gov/labs/virus/vssi/#/; taxid: 11234; consulted in 2023-06-13)
A1	Measles	measles / nucleoprotein (N)	D8	FASTA	Measles_138	MK142915.1	NCBI (https://www.ncbi.nlm.nih.gov/labs/virus/vssi/#/; taxid: 11234; consulted in 2023-06-13)
A1	Measles	measles / nucleoprotein (N)	D8	FASTA	Measles_139	MK142916.1	NCBI (https://www.ncbi.nlm.nih.gov/labs/virus/vssi/#/; taxid: 11234; consulted in 2023-06-13)
A1	Measles	measles / nucleoprotein (N)	D8	FASTA	Measles_140	MK161348.1	NCBI (https://www.ncbi.nlm.nih.gov/labs/virus/vssi/#/; taxid: 11234; consulted in 2023-06-13)
A1	Measles	measles / nucleoprotein (N)	B3	FASTA	Measles_141	MK513598.1	NCBI (https://www.ncbi.nlm.nih.gov/labs/virus/vssi/#/; taxid: 11234; consulted in 2023-06-13)
A1	Measles	measles / nucleoprotein (N)	B3	FASTA	Measles_142	MK513599.1	NCBI (https://www.ncbi.nlm.nih.gov/labs/virus/vssi/#/; taxid: 11234; consulted in 2023-06-13)
A1	Measles	measles / nucleoprotein (N)	B3	FASTA	Measles_143	MK513600.1	NCBI (https://www.ncbi.nlm.nih.gov/labs/virus/vssi/#/; taxid: 11234; consulted in 2023-06-13)
A1	Measles	measles / nucleoprotein (N)	B3	FASTA	Measles_144	MK513601.1	NCBI (https://www.ncbi.nlm.nih.gov/labs/virus/vssi/#/; taxid: 11234; consulted in 2023-06-13)
A1	Measles	measles / nucleoprotein (N)	B3	FASTA	Measles_145	MK513602.1	NCBI (https://www.ncbi.nlm.nih.gov/labs/virus/vssi/#/; taxid: 11234; consulted in 2023-06-13)
A1	Measles	measles / nucleoprotein (N)	B3	FASTA	Measles_146	MK513603.1	NCBI (https://www.ncbi.nlm.nih.gov/labs/virus/vssi/#/; taxid: 11234; consulted in 2023-06-13)
A1	Measles	measles / nucleoprotein (N)	B3	FASTA	Measles_147	MK513604.1	NCBI (https://www.ncbi.nlm.nih.gov/labs/virus/vssi/#/; taxid: 11234; consulted in 2023-06-13)
A1	Measles	measles / nucleoprotein (N)	B3	FASTA	Measles_148	MK513605.1	NCBI (https://www.ncbi.nlm.nih.gov/labs/virus/vssi/#/; taxid: 11234; consulted in 2023-06-13)
A1	Measles	measles / nucleoprotein (N)	B3	FASTA	Measles_149	MK513606.1	NCBI (https://www.ncbi.nlm.nih.gov/labs/virus/vssi/#/; taxid: 11234; consulted in 2023-06-13)
A1	Measles	measles / nucleoprotein (N)	B3	FASTA	Measles_150	MK513607.1	NCBI (https://www.ncbi.nlm.nih.gov/labs/virus/vssi/#/; taxid: 11234; consulted in 2023-06-13)
A1	Measles	measles / nucleoprotein (N)	B3	FASTA	Measles_151	MK513608.1	NCBI (https://www.ncbi.nlm.nih.gov/labs/virus/vssi/#/; taxid: 11234; consulted in 2023-06-13)
A1	Measles	measles / nucleoprotein (N)	B3	FASTA	Measles_152	MK513609.1	NCBI (https://www.ncbi.nlm.nih.gov/labs/virus/vssi/#/; taxid: 11234; consulted in 2023-06-13)
A1	Measles	measles / nucleoprotein (N)	B3	FASTA	Measles_153	MK513610.1	NCBI (https://www.ncbi.nlm.nih.gov/labs/virus/vssi/#/; taxid: 11234; consulted in 2023-06-13)
A1	Measles	measles / nucleoprotein (N)	B3	FASTA	Measles_154	MK513611.1	NCBI (https://www.ncbi.nlm.nih.gov/labs/virus/vssi/#/; taxid: 11234; consulted in 2023-06-13)
A1	Measles	measles / nucleoprotein (N)	B3	FASTA	Measles_155	MK513612.1	NCBI (https://www.ncbi.nlm.nih.gov/labs/virus/vssi/#/; taxid: 11234; consulted in 2023-06-13)
A1	Measles	measles / nucleoprotein (N)	B3	FASTA	Measles_156	MK513613.1	NCBI (https://www.ncbi.nlm.nih.gov/labs/virus/vssi/#/; taxid: 11234; consulted in 2023-06-13)
A1	Measles	measles / nucleoprotein (N)	B3	FASTA	Measles_157	MK513614.1	NCBI (https://www.ncbi.nlm.nih.gov/labs/virus/vssi/#/; taxid: 11234; consulted in 2023-06-13)
A1	Measles	measles / nucleoprotein (N)	B3	FASTA	Measles_158	MK513615.1	NCBI (https://www.ncbi.nlm.nih.gov/labs/virus/vssi/#/; taxid: 11234; consulted in 2023-06-13)
A1	Measles	measles / nucleoprotein (N)	B3	FASTA	Measles_159	MK513616.1	NCBI (https://www.ncbi.nlm.nih.gov/labs/virus/vssi/#/; taxid: 11234; consulted in 2023-06-13)
A1	Measles	measles / nucleoprotein (N)	B3	FASTA	Measles_160	MK513617.1	NCBI (https://www.ncbi.nlm.nih.gov/labs/virus/vssi/#/; taxid: 11234; consulted in 2023-06-13)
A1	Measles	measles / nucleoprotein (N)	B3	FASTA	Measles_161	MK513618.1	NCBI (https://www.ncbi.nlm.nih.gov/labs/virus/vssi/#/; taxid: 11234; consulted in 2023-06-13)
A1	Measles	measles / nucleoprotein (N)	B3	FASTA	Measles_162	MK513619.1	NCBI (https://www.ncbi.nlm.nih.gov/labs/virus/vssi/#/; taxid: 11234; consulted in 2023-06-13)
A1	Measles	measles / nucleoprotein (N)	B3	FASTA	Measles_163	MK513620.1	NCBI (https://www.ncbi.nlm.nih.gov/labs/virus/vssi/#/; taxid: 11234; consulted in 2023-06-13)
A1	Measles	measles / nucleoprotein (N)	B3	FASTA	Measles_164	MK513621.1	NCBI (https://www.ncbi.nlm.nih.gov/labs/virus/vssi/#/; taxid: 11234; consulted in 2023-06-13)
A1	Measles	measles / nucleoprotein (N)	B3	FASTA	Measles_165	MK513622.1	NCBI (https://www.ncbi.nlm.nih.gov/labs/virus/vssi/#/; taxid: 11234; consulted in 2023-06-13)
A1	Measles	measles / nucleoprotein (N)	D8	FASTA	Measles_166	MK513623.1	NCBI (https://www.ncbi.nlm.nih.gov/labs/virus/vssi/#/; taxid: 11234; consulted in 2023-06-13)
A1	Measles	measles / nucleoprotein (N)	D8	FASTA	Measles_167	MK513624.1	NCBI (https://www.ncbi.nlm.nih.gov/labs/virus/vssi/#/; taxid: 11234; consulted in 2023-06-13)
A1	Measles	measles / nucleoprotein (N)	D8	FASTA	Measles_168	MK513625.1	NCBI (https://www.ncbi.nlm.nih.gov/labs/virus/vssi/#/; taxid: 11234; consulted in 2023-06-13)
A1	Measles	measles / nucleoprotein (N)	D8	FASTA	Measles_169	MK513626.1	NCBI (https://www.ncbi.nlm.nih.gov/labs/virus/vssi/#/; taxid: 11234; consulted in 2023-06-13)
A1	Measles	measles / nucleoprotein (N)	D8	FASTA	Measles_170	MK513627.1	NCBI (https://www.ncbi.nlm.nih.gov/labs/virus/vssi/#/; taxid: 11234; consulted in 2023-06-13)
A1	Measles	measles / nucleoprotein (N)	D11	FASTA	Measles_171	MN017369.1	NCBI (https://www.ncbi.nlm.nih.gov/labs/virus/vssi/#/; taxid: 11234; consulted in 2023-06-13)
A1	Measles	measles / nucleoprotein (N)	B3	FASTA	Measles_172	MN030568.1	NCBI (https://www.ncbi.nlm.nih.gov/labs/virus/vssi/#/; taxid: 11234; consulted in 2023-06-13)
A1	Measles	measles / nucleoprotein (N)	B3	FASTA	Measles_173	MN030569.1	NCBI (https://www.ncbi.nlm.nih.gov/labs/virus/vssi/#/; taxid: 11234; consulted in 2023-06-13)
A1	Measles	measles / nucleoprotein (N)	B3	FASTA	Measles_174	MN030570.1	NCBI (https://www.ncbi.nlm.nih.gov/labs/virus/vssi/#/; taxid: 11234; consulted in 2023-06-13)
A1	Measles	measles / nucleoprotein (N)	D8	FASTA	Measles_175	MN125018.1	NCBI (https://www.ncbi.nlm.nih.gov/labs/virus/vssi/#/; taxid: 11234; consulted in 2023-06-13)
A1	Measles	measles / nucleoprotein (N)	D8	FASTA	Measles_176	MN125019.1	NCBI (https://www.ncbi.nlm.nih.gov/labs/virus/vssi/#/; taxid: 11234; consulted in 2023-06-13)
A1	Measles	measles / nucleoprotein (N)	D8	FASTA	Measles_177	MN125020.1	NCBI (https://www.ncbi.nlm.nih.gov/labs/virus/vssi/#/; taxid: 11234; consulted in 2023-06-13)
A1	Measles	measles / nucleoprotein (N)	D8	FASTA	Measles_178	MN125021.1	NCBI (https://www.ncbi.nlm.nih.gov/labs/virus/vssi/#/; taxid: 11234; consulted in 2023-06-13)
A1	Measles	measles / nucleoprotein (N)	D8	FASTA	Measles_179	MN125022.1	NCBI (https://www.ncbi.nlm.nih.gov/labs/virus/vssi/#/; taxid: 11234; consulted in 2023-06-13)
A1	Measles	measles / nucleoprotein (N)	D8	FASTA	Measles_180	MN125023.1	NCBI (https://www.ncbi.nlm.nih.gov/labs/virus/vssi/#/; taxid: 11234; consulted in 2023-06-13)
A1	Measles	measles / nucleoprotein (N)	D8	FASTA	Measles_181	MN125024.1	NCBI (https://www.ncbi.nlm.nih.gov/labs/virus/vssi/#/; taxid: 11234; consulted in 2023-06-13)
A1	Measles	measles / nucleoprotein (N)	D8	FASTA	Measles_182	MN125025.1	NCBI (https://www.ncbi.nlm.nih.gov/labs/virus/vssi/#/; taxid: 11234; consulted in 2023-06-13)
A1	Measles	measles / nucleoprotein (N)	D8	FASTA	Measles_183	MN125026.1	NCBI (https://www.ncbi.nlm.nih.gov/labs/virus/vssi/#/; taxid: 11234; consulted in 2023-06-13)
A1	Measles	measles / nucleoprotein (N)	D8	FASTA	Measles_184	MN125027.1	NCBI (https://www.ncbi.nlm.nih.gov/labs/virus/vssi/#/; taxid: 11234; consulted in 2023-06-13)
A1	Measles	measles / nucleoprotein (N)	D8	FASTA	Measles_185	MN125028.1	NCBI (https://www.ncbi.nlm.nih.gov/labs/virus/vssi/#/; taxid: 11234; consulted in 2023-06-13)
A1	Measles	measles / nucleoprotein (N)	D8	FASTA	Measles_186	MN125029.1	NCBI (https://www.ncbi.nlm.nih.gov/labs/virus/vssi/#/; taxid: 11234; consulted in 2023-06-13)
A1	Measles	measles / nucleoprotein (N)	D8	FASTA	Measles_187	MN125030.1	NCBI (https://www.ncbi.nlm.nih.gov/labs/virus/vssi/#/; taxid: 11234; consulted in 2023-06-13)
A1	Measles	measles / nucleoprotein (N)	D8	FASTA	Measles_188	MN131115.1	NCBI (https://www.ncbi.nlm.nih.gov/labs/virus/vssi/#/; taxid: 11234; consulted in 2023-06-13)
A1	Measles	measles / nucleoprotein (N)	D8	FASTA	Measles_189	MN131116.2	NCBI (https://www.ncbi.nlm.nih.gov/labs/virus/vssi/#/; taxid: 11234; consulted in 2023-06-13)
A1	Measles	measles / nucleoprotein (N)	D8	FASTA	Measles_190	MN131117.1	NCBI (https://www.ncbi.nlm.nih.gov/labs/virus/vssi/#/; taxid: 11234; consulted in 2023-06-13)
A1	Measles	measles / nucleoprotein (N)	D8	FASTA	Measles_191	MN131118.2	NCBI (https://www.ncbi.nlm.nih.gov/labs/virus/vssi/#/; taxid: 11234; consulted in 2023-06-13)
A1	Measles	measles / nucleoprotein (N)	D8	FASTA	Measles_192	MN131119.1	NCBI (https://www.ncbi.nlm.nih.gov/labs/virus/vssi/#/; taxid: 11234; consulted in 2023-06-13)
A1	Measles	measles / nucleoprotein (N)	D8	FASTA	Measles_193	MN131120.1	NCBI (https://www.ncbi.nlm.nih.gov/labs/virus/vssi/#/; taxid: 11234; consulted in 2023-06-13)
A1	Measles	measles / nucleoprotein (N)	D8	FASTA	Measles_194	MN131121.1	NCBI (https://www.ncbi.nlm.nih.gov/labs/virus/vssi/#/; taxid: 11234; consulted in 2023-06-13)
A1	Measles	measles / nucleoprotein (N)	D8	FASTA	Measles_195	MN131122.1	NCBI (https://www.ncbi.nlm.nih.gov/labs/virus/vssi/#/; taxid: 11234; consulted in 2023-06-13)
A1	Measles	measles / nucleoprotein (N)	D8	FASTA	Measles_196	MN131123.2	NCBI (https://www.ncbi.nlm.nih.gov/labs/virus/vssi/#/; taxid: 11234; consulted in 2023-06-13)
A1	Measles	measles / nucleoprotein (N)	D8	FASTA	Measles_197	MN131124.1	NCBI (https://www.ncbi.nlm.nih.gov/labs/virus/vssi/#/; taxid: 11234; consulted in 2023-06-13)
A1	Measles	measles / nucleoprotein (N)	H1	FASTA	Measles_198	MN630020.1	NCBI (https://www.ncbi.nlm.nih.gov/labs/virus/vssi/#/; taxid: 11234; consulted in 2023-06-13)
A1	Measles	measles / nucleoprotein (N)	H1	FASTA	Measles_199	MN630021.1	NCBI (https://www.ncbi.nlm.nih.gov/labs/virus/vssi/#/; taxid: 11234; consulted in 2023-06-13)
A1	Measles	measles / nucleoprotein (N)	D9	FASTA	Measles_200	MN630022.1	NCBI (https://www.ncbi.nlm.nih.gov/labs/virus/vssi/#/; taxid: 11234; consulted in 2023-06-13)
A1	Measles	measles / nucleoprotein (N)	B3	FASTA	Measles_201	MN630023.1	NCBI (https://www.ncbi.nlm.nih.gov/labs/virus/vssi/#/; taxid: 11234; consulted in 2023-06-13)
A1	Measles	measles / nucleoprotein (N)	B3	FASTA	Measles_202	MN893225.1	NCBI (https://www.ncbi.nlm.nih.gov/labs/virus/vssi/#/; taxid: 11234; consulted in 2023-06-13)
A1	Measles	measles / nucleoprotein (N)	D8	FASTA	Measles_203	MT738550.1	NCBI (https://www.ncbi.nlm.nih.gov/labs/virus/vssi/#/; taxid: 11234; consulted in 2023-06-13)
A1	Measles	measles / nucleoprotein (N)	B3	FASTA	Measles_204	MT789788.1	NCBI (https://www.ncbi.nlm.nih.gov/labs/virus/vssi/#/; taxid: 11234; consulted in 2023-06-13)
A1	Measles	measles / nucleoprotein (N)	B3	FASTA	Measles_205	MT789789.1	NCBI (https://www.ncbi.nlm.nih.gov/labs/virus/vssi/#/; taxid: 11234; consulted in 2023-06-13)
A1	Measles	measles / nucleoprotein (N)	B3	FASTA	Measles_206	MT789790.1	NCBI (https://www.ncbi.nlm.nih.gov/labs/virus/vssi/#/; taxid: 11234; consulted in 2023-06-13)
A1	Measles	measles / nucleoprotein (N)	B3	FASTA	Measles_207	MT789791.1	NCBI (https://www.ncbi.nlm.nih.gov/labs/virus/vssi/#/; taxid: 11234; consulted in 2023-06-13)
A1	Measles	measles / nucleoprotein (N)	B3	FASTA	Measles_208	MT789792.1	NCBI (https://www.ncbi.nlm.nih.gov/labs/virus/vssi/#/; taxid: 11234; consulted in 2023-06-13)
A1	Measles	measles / nucleoprotein (N)	B3	FASTA	Measles_209	MT789793.1	NCBI (https://www.ncbi.nlm.nih.gov/labs/virus/vssi/#/; taxid: 11234; consulted in 2023-06-13)
A1	Measles	measles / nucleoprotein (N)	B3	FASTA	Measles_210	MT789794.1	NCBI (https://www.ncbi.nlm.nih.gov/labs/virus/vssi/#/; taxid: 11234; consulted in 2023-06-13)
A1	Measles	measles / nucleoprotein (N)	B3	FASTA	Measles_211	MT789795.1	NCBI (https://www.ncbi.nlm.nih.gov/labs/virus/vssi/#/; taxid: 11234; consulted in 2023-06-13)
A1	Measles	measles / nucleoprotein (N)	B3	FASTA	Measles_212	MT789796.1	NCBI (https://www.ncbi.nlm.nih.gov/labs/virus/vssi/#/; taxid: 11234; consulted in 2023-06-13)
A1	Measles	measles / nucleoprotein (N)	B3	FASTA	Measles_213	MT789797.1	NCBI (https://www.ncbi.nlm.nih.gov/labs/virus/vssi/#/; taxid: 11234; consulted in 2023-06-13)
A1	Measles	measles / nucleoprotein (N)	B3	FASTA	Measles_214	MT789798.1	NCBI (https://www.ncbi.nlm.nih.gov/labs/virus/vssi/#/; taxid: 11234; consulted in 2023-06-13)
A1	Measles	measles / nucleoprotein (N)	B3	FASTA	Measles_215	MT789799.1	NCBI (https://www.ncbi.nlm.nih.gov/labs/virus/vssi/#/; taxid: 11234; consulted in 2023-06-13)
A1	Measles	measles / nucleoprotein (N)	B3	FASTA	Measles_216	MT789800.1	NCBI (https://www.ncbi.nlm.nih.gov/labs/virus/vssi/#/; taxid: 11234; consulted in 2023-06-13)
A1	Measles	measles / nucleoprotein (N)	B3	FASTA	Measles_217	MT789801.1	NCBI (https://www.ncbi.nlm.nih.gov/labs/virus/vssi/#/; taxid: 11234; consulted in 2023-06-13)
A1	Measles	measles / nucleoprotein (N)	B3	FASTA	Measles_218	MT789802.1	NCBI (https://www.ncbi.nlm.nih.gov/labs/virus/vssi/#/; taxid: 11234; consulted in 2023-06-13)
A1	Measles	measles / nucleoprotein (N)	B3	FASTA	Measles_219	MT789803.1	NCBI (https://www.ncbi.nlm.nih.gov/labs/virus/vssi/#/; taxid: 11234; consulted in 2023-06-13)
A1	Measles	measles / nucleoprotein (N)	B3	FASTA	Measles_220	MT789804.1	NCBI (https://www.ncbi.nlm.nih.gov/labs/virus/vssi/#/; taxid: 11234; consulted in 2023-06-13)
A1	Measles	measles / nucleoprotein (N)	B3	FASTA	Measles_221	MT789805.1	NCBI (https://www.ncbi.nlm.nih.gov/labs/virus/vssi/#/; taxid: 11234; consulted in 2023-06-13)
A1	Measles	measles / nucleoprotein (N)	B3	FASTA	Measles_222	MT789806.1	NCBI (https://www.ncbi.nlm.nih.gov/labs/virus/vssi/#/; taxid: 11234; consulted in 2023-06-13)
A1	Measles	measles / nucleoprotein (N)	B3	FASTA	Measles_223	MT789807.1	NCBI (https://www.ncbi.nlm.nih.gov/labs/virus/vssi/#/; taxid: 11234; consulted in 2023-06-13)
A1	Measles	measles / nucleoprotein (N)	B3	FASTA	Measles_224	MT789808.1	NCBI (https://www.ncbi.nlm.nih.gov/labs/virus/vssi/#/; taxid: 11234; consulted in 2023-06-13)
A1	Measles	measles / nucleoprotein (N)	B3	FASTA	Measles_225	MT789809.1	NCBI (https://www.ncbi.nlm.nih.gov/labs/virus/vssi/#/; taxid: 11234; consulted in 2023-06-13)
A1	Measles	measles / nucleoprotein (N)	B3	FASTA	Measles_226	MT789810.1	NCBI (https://www.ncbi.nlm.nih.gov/labs/virus/vssi/#/; taxid: 11234; consulted in 2023-06-13)
A1	Measles	measles / nucleoprotein (N)	B3	FASTA	Measles_227	MT789811.1	NCBI (https://www.ncbi.nlm.nih.gov/labs/virus/vssi/#/; taxid: 11234; consulted in 2023-06-13)
A1	Measles	measles / nucleoprotein (N)	B3	FASTA	Measles_228	MT789812.1	NCBI (https://www.ncbi.nlm.nih.gov/labs/virus/vssi/#/; taxid: 11234; consulted in 2023-06-13)
A1	Measles	measles / nucleoprotein (N)	B3	FASTA	Measles_229	MT789813.1	NCBI (https://www.ncbi.nlm.nih.gov/labs/virus/vssi/#/; taxid: 11234; consulted in 2023-06-13)
A1	Measles	measles / nucleoprotein (N)	B3	FASTA	Measles_230	MT789814.1	NCBI (https://www.ncbi.nlm.nih.gov/labs/virus/vssi/#/; taxid: 11234; consulted in 2023-06-13)
A1	Measles	measles / nucleoprotein (N)	B3	FASTA	Measles_231	MT789815.1	NCBI (https://www.ncbi.nlm.nih.gov/labs/virus/vssi/#/; taxid: 11234; consulted in 2023-06-13)
A1	Measles	measles / nucleoprotein (N)	B3	FASTA	Measles_232	MT789816.1	NCBI (https://www.ncbi.nlm.nih.gov/labs/virus/vssi/#/; taxid: 11234; consulted in 2023-06-13)
A1	Measles	measles / nucleoprotein (N)	B3	FASTA	Measles_233	MT789817.1	NCBI (https://www.ncbi.nlm.nih.gov/labs/virus/vssi/#/; taxid: 11234; consulted in 2023-06-13)
A1	Measles	measles / nucleoprotein (N)	B3	FASTA	Measles_234	MT789818.1	NCBI (https://www.ncbi.nlm.nih.gov/labs/virus/vssi/#/; taxid: 11234; consulted in 2023-06-13)
A1	Measles	measles / nucleoprotein (N)	B3	FASTA	Measles_235	MT789819.1	NCBI (https://www.ncbi.nlm.nih.gov/labs/virus/vssi/#/; taxid: 11234; consulted in 2023-06-13)
A1	Measles	measles / nucleoprotein (N)	B3	FASTA	Measles_236	MT789820.1	NCBI (https://www.ncbi.nlm.nih.gov/labs/virus/vssi/#/; taxid: 11234; consulted in 2023-06-13)
A1	Measles	measles / nucleoprotein (N)	D8	FASTA	Measles_237	MT789821.1	NCBI (https://www.ncbi.nlm.nih.gov/labs/virus/vssi/#/; taxid: 11234; consulted in 2023-06-13)
A1	Measles	measles / nucleoprotein (N)	D8	FASTA	Measles_238	MT789822.1	NCBI (https://www.ncbi.nlm.nih.gov/labs/virus/vssi/#/; taxid: 11234; consulted in 2023-06-13)
A1	Measles	measles / nucleoprotein (N)	D8	FASTA	Measles_239	MT789823.1	NCBI (https://www.ncbi.nlm.nih.gov/labs/virus/vssi/#/; taxid: 11234; consulted in 2023-06-13)
A1	Measles	measles / nucleoprotein (N)	D8	FASTA	Measles_240	MT789824.1	NCBI (https://www.ncbi.nlm.nih.gov/labs/virus/vssi/#/; taxid: 11234; consulted in 2023-06-13)
A1	Measles	measles / nucleoprotein (N)	D8	FASTA	Measles_241	MT789825.1	NCBI (https://www.ncbi.nlm.nih.gov/labs/virus/vssi/#/; taxid: 11234; consulted in 2023-06-13)
A1	Measles	measles / nucleoprotein (N)	D8	FASTA	Measles_242	MT789826.1	NCBI (https://www.ncbi.nlm.nih.gov/labs/virus/vssi/#/; taxid: 11234; consulted in 2023-06-13)
A1	Measles	measles / nucleoprotein (N)	D8	FASTA	Measles_243	MT789827.1	NCBI (https://www.ncbi.nlm.nih.gov/labs/virus/vssi/#/; taxid: 11234; consulted in 2023-06-13)
A1	Measles	measles / nucleoprotein (N)	D8	FASTA	Measles_244	MT789828.1	NCBI (https://www.ncbi.nlm.nih.gov/labs/virus/vssi/#/; taxid: 11234; consulted in 2023-06-13)
A1	Measles	measles / nucleoprotein (N)	D8	FASTA	Measles_245	MT789829.1	NCBI (https://www.ncbi.nlm.nih.gov/labs/virus/vssi/#/; taxid: 11234; consulted in 2023-06-13)
A1	Measles	measles / nucleoprotein (N)	D8	FASTA	Measles_246	MT789830.1	NCBI (https://www.ncbi.nlm.nih.gov/labs/virus/vssi/#/; taxid: 11234; consulted in 2023-06-13)
A1	Measles	measles / nucleoprotein (N)	D8	FASTA	Measles_247	MT789831.1	NCBI (https://www.ncbi.nlm.nih.gov/labs/virus/vssi/#/; taxid: 11234; consulted in 2023-06-13)
A1	Measles	measles / nucleoprotein (N)	D8	FASTA	Measles_248	MT789832.1	NCBI (https://www.ncbi.nlm.nih.gov/labs/virus/vssi/#/; taxid: 11234; consulted in 2023-06-13)
A1	Measles	measles / nucleoprotein (N)	D8	FASTA	Measles_249	MT789833.1	NCBI (https://www.ncbi.nlm.nih.gov/labs/virus/vssi/#/; taxid: 11234; consulted in 2023-06-13)
A1	Measles	measles / nucleoprotein (N)	D8	FASTA	Measles_250	MT789834.1	NCBI (https://www.ncbi.nlm.nih.gov/labs/virus/vssi/#/; taxid: 11234; consulted in 2023-06-13)
A1	Measles	measles / nucleoprotein (N)	D8	FASTA	Measles_251	MT789835.1	NCBI (https://www.ncbi.nlm.nih.gov/labs/virus/vssi/#/; taxid: 11234; consulted in 2023-06-13)
A1	Measles	measles / nucleoprotein (N)	D8	FASTA	Measles_252	MT789836.1	NCBI (https://www.ncbi.nlm.nih.gov/labs/virus/vssi/#/; taxid: 11234; consulted in 2023-06-13)
A1	Measles	measles / nucleoprotein (N)	D8	FASTA	Measles_253	MT789837.1	NCBI (https://www.ncbi.nlm.nih.gov/labs/virus/vssi/#/; taxid: 11234; consulted in 2023-06-13)
A1	Measles	measles / nucleoprotein (N)	D8	FASTA	Measles_254	MT789838.1	NCBI (https://www.ncbi.nlm.nih.gov/labs/virus/vssi/#/; taxid: 11234; consulted in 2023-06-13)
A1	Measles	measles / nucleoprotein (N)	D8	FASTA	Measles_255	MT789839.1	NCBI (https://www.ncbi.nlm.nih.gov/labs/virus/vssi/#/; taxid: 11234; consulted in 2023-06-13)
A1	Measles	measles / nucleoprotein (N)	D8	FASTA	Measles_256	MT789840.1	NCBI (https://www.ncbi.nlm.nih.gov/labs/virus/vssi/#/; taxid: 11234; consulted in 2023-06-13)
A1	Measles	measles / nucleoprotein (N)	D8	FASTA	Measles_257	MT789841.1	NCBI (https://www.ncbi.nlm.nih.gov/labs/virus/vssi/#/; taxid: 11234; consulted in 2023-06-13)
A1	Measles	measles / nucleoprotein (N)	D8	FASTA	Measles_258	MT789842.1	NCBI (https://www.ncbi.nlm.nih.gov/labs/virus/vssi/#/; taxid: 11234; consulted in 2023-06-13)
A1	Measles	measles / nucleoprotein (N)	D8	FASTA	Measles_259	MT789843.1	NCBI (https://www.ncbi.nlm.nih.gov/labs/virus/vssi/#/; taxid: 11234; consulted in 2023-06-13)
A1	Measles	measles / nucleoprotein (N)	D8	FASTA	Measles_260	MT789844.1	NCBI (https://www.ncbi.nlm.nih.gov/labs/virus/vssi/#/; taxid: 11234; consulted in 2023-06-13)
A1	Measles	measles / nucleoprotein (N)	D8	FASTA	Measles_261	MT789845.1	NCBI (https://www.ncbi.nlm.nih.gov/labs/virus/vssi/#/; taxid: 11234; consulted in 2023-06-13)
A1	Measles	measles / nucleoprotein (N)	D8	FASTA	Measles_262	MT789846.1	NCBI (https://www.ncbi.nlm.nih.gov/labs/virus/vssi/#/; taxid: 11234; consulted in 2023-06-13)
A1	Measles	measles / nucleoprotein (N)	D8	FASTA	Measles_263	MT789847.1	NCBI (https://www.ncbi.nlm.nih.gov/labs/virus/vssi/#/; taxid: 11234; consulted in 2023-06-13)
A1	Measles	measles / nucleoprotein (N)	D8	FASTA	Measles_264	MT789848.1	NCBI (https://www.ncbi.nlm.nih.gov/labs/virus/vssi/#/; taxid: 11234; consulted in 2023-06-13)
A1	Measles	measles / nucleoprotein (N)	D8	FASTA	Measles_265	MT789849.1	NCBI (https://www.ncbi.nlm.nih.gov/labs/virus/vssi/#/; taxid: 11234; consulted in 2023-06-13)
A1	Measles	measles / nucleoprotein (N)	D8	FASTA	Measles_266	MW916919.1	NCBI (https://www.ncbi.nlm.nih.gov/labs/virus/vssi/#/; taxid: 11234; consulted in 2023-06-13)
A1	Measles	measles / nucleoprotein (N)	D8	FASTA	Measles_267	MW916920.1	NCBI (https://www.ncbi.nlm.nih.gov/labs/virus/vssi/#/; taxid: 11234; consulted in 2023-06-13)
A1	Measles	measles / nucleoprotein (N)	D8	FASTA	Measles_268	MW916921.1	NCBI (https://www.ncbi.nlm.nih.gov/labs/virus/vssi/#/; taxid: 11234; consulted in 2023-06-13)
A1	Measles	measles / nucleoprotein (N)	D8	FASTA	Measles_269	MW916922.1	NCBI (https://www.ncbi.nlm.nih.gov/labs/virus/vssi/#/; taxid: 11234; consulted in 2023-06-13)
A1	Measles	measles / nucleoprotein (N)	D8	FASTA	Measles_270	MW916923.1	NCBI (https://www.ncbi.nlm.nih.gov/labs/virus/vssi/#/; taxid: 11234; consulted in 2023-06-13)
A1	Measles	measles / nucleoprotein (N)	D8	FASTA	Measles_271	MW916924.1	NCBI (https://www.ncbi.nlm.nih.gov/labs/virus/vssi/#/; taxid: 11234; consulted in 2023-06-13)
A1	Measles	measles / nucleoprotein (N)	D8	FASTA	Measles_272	MW916925.1	NCBI (https://www.ncbi.nlm.nih.gov/labs/virus/vssi/#/; taxid: 11234; consulted in 2023-06-13)
A1	Measles	measles / nucleoprotein (N)	D8	FASTA	Measles_273	MW916926.1	NCBI (https://www.ncbi.nlm.nih.gov/labs/virus/vssi/#/; taxid: 11234; consulted in 2023-06-13)
A1	Measles	measles / nucleoprotein (N)	D8	FASTA	Measles_274	MW916927.1	NCBI (https://www.ncbi.nlm.nih.gov/labs/virus/vssi/#/; taxid: 11234; consulted in 2023-06-13)
A1	Measles	measles / nucleoprotein (N)	D4	FASTA	Measles_275	MW916928.1	NCBI (https://www.ncbi.nlm.nih.gov/labs/virus/vssi/#/; taxid: 11234; consulted in 2023-06-13)
A1	Measles	measles / nucleoprotein (N)	D4	FASTA	Measles_276	MW916929.1	NCBI (https://www.ncbi.nlm.nih.gov/labs/virus/vssi/#/; taxid: 11234; consulted in 2023-06-13)
A1	Measles	measles / nucleoprotein (N)	D8	FASTA	Measles_277	MW916930.1	NCBI (https://www.ncbi.nlm.nih.gov/labs/virus/vssi/#/; taxid: 11234; consulted in 2023-06-13)
A1	Measles	measles / nucleoprotein (N)	D8	FASTA	Measles_278	MW916931.1	NCBI (https://www.ncbi.nlm.nih.gov/labs/virus/vssi/#/; taxid: 11234; consulted in 2023-06-13)
A1	Measles	measles / nucleoprotein (N)	D8	FASTA	Measles_279	MW916932.1	NCBI (https://www.ncbi.nlm.nih.gov/labs/virus/vssi/#/; taxid: 11234; consulted in 2023-06-13)
A1	Measles	measles / nucleoprotein (N)	D4	FASTA	Measles_280	MW916933.1	NCBI (https://www.ncbi.nlm.nih.gov/labs/virus/vssi/#/; taxid: 11234; consulted in 2023-06-13)
A1	Measles	measles / nucleoprotein (N)	D8	FASTA	Measles_281	MZ031176.1	NCBI (https://www.ncbi.nlm.nih.gov/labs/virus/vssi/#/; taxid: 11234; consulted in 2023-06-13)
A1	Measles	measles / nucleoprotein (N)	D8	FASTA	Measles_282	MZ031177.1	NCBI (https://www.ncbi.nlm.nih.gov/labs/virus/vssi/#/; taxid: 11234; consulted in 2023-06-13)
A1	Measles	measles / nucleoprotein (N)	D8	FASTA	Measles_283	MZ031178.1	NCBI (https://www.ncbi.nlm.nih.gov/labs/virus/vssi/#/; taxid: 11234; consulted in 2023-06-13)
A1	Measles	measles / nucleoprotein (N)	D8	FASTA	Measles_284	MZ031179.1	NCBI (https://www.ncbi.nlm.nih.gov/labs/virus/vssi/#/; taxid: 11234; consulted in 2023-06-13)
A1	Measles	measles / nucleoprotein (N)	D8	FASTA	Measles_285	MZ031180.1	NCBI (https://www.ncbi.nlm.nih.gov/labs/virus/vssi/#/; taxid: 11234; consulted in 2023-06-13)
A1	Measles	measles / nucleoprotein (N)	D8	FASTA	Measles_286	MZ031181.1	NCBI (https://www.ncbi.nlm.nih.gov/labs/virus/vssi/#/; taxid: 11234; consulted in 2023-06-13)
A1	Measles	measles / nucleoprotein (N)	D8	FASTA	Measles_287	MZ031182.1	NCBI (https://www.ncbi.nlm.nih.gov/labs/virus/vssi/#/; taxid: 11234; consulted in 2023-06-13)
A1	Measles	measles / nucleoprotein (N)	D8	FASTA	Measles_288	MZ031183.1	NCBI (https://www.ncbi.nlm.nih.gov/labs/virus/vssi/#/; taxid: 11234; consulted in 2023-06-13)
A1	Measles	measles / nucleoprotein (N)	D8	FASTA	Measles_289	MZ031184.1	NCBI (https://www.ncbi.nlm.nih.gov/labs/virus/vssi/#/; taxid: 11234; consulted in 2023-06-13)
A1	Measles	measles / nucleoprotein (N)	D8	FASTA	Measles_290	MZ031185.1	NCBI (https://www.ncbi.nlm.nih.gov/labs/virus/vssi/#/; taxid: 11234; consulted in 2023-06-13)
A1	Measles	measles / nucleoprotein (N)	D8	FASTA	Measles_291	MZ031186.1	NCBI (https://www.ncbi.nlm.nih.gov/labs/virus/vssi/#/; taxid: 11234; consulted in 2023-06-13)
A1	Measles	measles / nucleoprotein (N)	D8	FASTA	Measles_292	MZ031187.1	NCBI (https://www.ncbi.nlm.nih.gov/labs/virus/vssi/#/; taxid: 11234; consulted in 2023-06-13)
A1	Measles	measles / nucleoprotein (N)	D8	FASTA	Measles_293	MZ031188.1	NCBI (https://www.ncbi.nlm.nih.gov/labs/virus/vssi/#/; taxid: 11234; consulted in 2023-06-13)
A1	Measles	measles / nucleoprotein (N)	D8	FASTA	Measles_294	MZ031189.1	NCBI (https://www.ncbi.nlm.nih.gov/labs/virus/vssi/#/; taxid: 11234; consulted in 2023-06-13)
A1	Measles	measles / nucleoprotein (N)	D8	FASTA	Measles_295	MZ031190.1	NCBI (https://www.ncbi.nlm.nih.gov/labs/virus/vssi/#/; taxid: 11234; consulted in 2023-06-13)
A1	Measles	measles / nucleoprotein (N)	D8	FASTA	Measles_296	MZ031191.1	NCBI (https://www.ncbi.nlm.nih.gov/labs/virus/vssi/#/; taxid: 11234; consulted in 2023-06-13)
A1	Measles	measles / nucleoprotein (N)	D8	FASTA	Measles_297	MZ031192.1	NCBI (https://www.ncbi.nlm.nih.gov/labs/virus/vssi/#/; taxid: 11234; consulted in 2023-06-13)
A1	Measles	measles / nucleoprotein (N)	D8	FASTA	Measles_298	MZ031193.1	NCBI (https://www.ncbi.nlm.nih.gov/labs/virus/vssi/#/; taxid: 11234; consulted in 2023-06-13)
A1	Measles	measles / nucleoprotein (N)	D8	FASTA	Measles_299	MZ031194.1	NCBI (https://www.ncbi.nlm.nih.gov/labs/virus/vssi/#/; taxid: 11234; consulted in 2023-06-13)
A1	Measles	measles / nucleoprotein (N)	D8	FASTA	Measles_300	MZ031195.1	NCBI (https://www.ncbi.nlm.nih.gov/labs/virus/vssi/#/; taxid: 11234; consulted in 2023-06-13)
A1	Measles	measles / nucleoprotein (N)	D8	FASTA	Measles_301	MZ031196.1	NCBI (https://www.ncbi.nlm.nih.gov/labs/virus/vssi/#/; taxid: 11234; consulted in 2023-06-13)
A1	Measles	measles / nucleoprotein (N)	D8	FASTA	Measles_302	MZ031197.1	NCBI (https://www.ncbi.nlm.nih.gov/labs/virus/vssi/#/; taxid: 11234; consulted in 2023-06-13)
A1	Measles	measles / nucleoprotein (N)	D8	FASTA	Measles_303	MZ031198.1	NCBI (https://www.ncbi.nlm.nih.gov/labs/virus/vssi/#/; taxid: 11234; consulted in 2023-06-13)
A1	Measles	measles / nucleoprotein (N)	D8	FASTA	Measles_304	MZ031199.1	NCBI (https://www.ncbi.nlm.nih.gov/labs/virus/vssi/#/; taxid: 11234; consulted in 2023-06-13)
A1	Measles	measles / nucleoprotein (N)	D8	FASTA	Measles_305	MZ031200.1	NCBI (https://www.ncbi.nlm.nih.gov/labs/virus/vssi/#/; taxid: 11234; consulted in 2023-06-13)
A1	Measles	measles / nucleoprotein (N)	D8	FASTA	Measles_306	MZ031201.1	NCBI (https://www.ncbi.nlm.nih.gov/labs/virus/vssi/#/; taxid: 11234; consulted in 2023-06-13)
A1	Measles	measles / nucleoprotein (N)	D8	FASTA	Measles_307	MZ031202.1	NCBI (https://www.ncbi.nlm.nih.gov/labs/virus/vssi/#/; taxid: 11234; consulted in 2023-06-13)
A1	Measles	measles / nucleoprotein (N)	D8	FASTA	Measles_308	MZ031203.1	NCBI (https://www.ncbi.nlm.nih.gov/labs/virus/vssi/#/; taxid: 11234; consulted in 2023-06-13)
A1	Measles	measles / nucleoprotein (N)	D8	FASTA	Measles_309	MZ031204.1	NCBI (https://www.ncbi.nlm.nih.gov/labs/virus/vssi/#/; taxid: 11234; consulted in 2023-06-13)
A1	Measles	measles / nucleoprotein (N)	D8	FASTA	Measles_310	MZ031205.1	NCBI (https://www.ncbi.nlm.nih.gov/labs/virus/vssi/#/; taxid: 11234; consulted in 2023-06-13)
A1	Measles	measles / nucleoprotein (N)	D8	FASTA	Measles_311	MZ031206.1	NCBI (https://www.ncbi.nlm.nih.gov/labs/virus/vssi/#/; taxid: 11234; consulted in 2023-06-13)
A1	Measles	measles / nucleoprotein (N)	D8	FASTA	Measles_312	MZ031207.1	NCBI (https://www.ncbi.nlm.nih.gov/labs/virus/vssi/#/; taxid: 11234; consulted in 2023-06-13)
A1	Measles	measles / nucleoprotein (N)	D8	FASTA	Measles_313	MZ031208.1	NCBI (https://www.ncbi.nlm.nih.gov/labs/virus/vssi/#/; taxid: 11234; consulted in 2023-06-13)
A1	Measles	measles / nucleoprotein (N)	D8	FASTA	Measles_314	MZ031209.1	NCBI (https://www.ncbi.nlm.nih.gov/labs/virus/vssi/#/; taxid: 11234; consulted in 2023-06-13)
A1	Measles	measles / nucleoprotein (N)	D8	FASTA	Measles_315	MZ031210.1	NCBI (https://www.ncbi.nlm.nih.gov/labs/virus/vssi/#/; taxid: 11234; consulted in 2023-06-13)
A1	Measles	measles / nucleoprotein (N)	D8	FASTA	Measles_316	MZ031211.1	NCBI (https://www.ncbi.nlm.nih.gov/labs/virus/vssi/#/; taxid: 11234; consulted in 2023-06-13)
A1	Measles	measles / nucleoprotein (N)	D8	FASTA	Measles_317	MZ031212.1	NCBI (https://www.ncbi.nlm.nih.gov/labs/virus/vssi/#/; taxid: 11234; consulted in 2023-06-13)
A1	Measles	measles / nucleoprotein (N)	D8	FASTA	Measles_318	MZ031213.1	NCBI (https://www.ncbi.nlm.nih.gov/labs/virus/vssi/#/; taxid: 11234; consulted in 2023-06-13)
A1	Measles	measles / nucleoprotein (N)	D8	FASTA	Measles_319	MZ031214.1	NCBI (https://www.ncbi.nlm.nih.gov/labs/virus/vssi/#/; taxid: 11234; consulted in 2023-06-13)
A1	Measles	measles / nucleoprotein (N)	D8	FASTA	Measles_320	MZ031215.1	NCBI (https://www.ncbi.nlm.nih.gov/labs/virus/vssi/#/; taxid: 11234; consulted in 2023-06-13)
A1	Measles	measles / nucleoprotein (N)	D8	FASTA	Measles_321	MZ031216.1	NCBI (https://www.ncbi.nlm.nih.gov/labs/virus/vssi/#/; taxid: 11234; consulted in 2023-06-13)
A1	Measles	measles / nucleoprotein (N)	D8	FASTA	Measles_322	MZ031217.1	NCBI (https://www.ncbi.nlm.nih.gov/labs/virus/vssi/#/; taxid: 11234; consulted in 2023-06-13)
A1	Measles	measles / nucleoprotein (N)	D8	FASTA	Measles_323	MZ031218.1	NCBI (https://www.ncbi.nlm.nih.gov/labs/virus/vssi/#/; taxid: 11234; consulted in 2023-06-13)
A1	Measles	measles / nucleoprotein (N)	D8	FASTA	Measles_324	MZ031219.1	NCBI (https://www.ncbi.nlm.nih.gov/labs/virus/vssi/#/; taxid: 11234; consulted in 2023-06-13)
A1	Measles	measles / nucleoprotein (N)	D8	FASTA	Measles_325	MZ031220.1	NCBI (https://www.ncbi.nlm.nih.gov/labs/virus/vssi/#/; taxid: 11234; consulted in 2023-06-13)
A1	Measles	measles / nucleoprotein (N)	D8	FASTA	Measles_326	MZ031221.1	NCBI (https://www.ncbi.nlm.nih.gov/labs/virus/vssi/#/; taxid: 11234; consulted in 2023-06-13)
A1	Measles	measles / nucleoprotein (N)	D8	FASTA	Measles_327	MZ031222.1	NCBI (https://www.ncbi.nlm.nih.gov/labs/virus/vssi/#/; taxid: 11234; consulted in 2023-06-13)
A1	Measles	measles / nucleoprotein (N)	D8	FASTA	Measles_328	MZ031223.1	NCBI (https://www.ncbi.nlm.nih.gov/labs/virus/vssi/#/; taxid: 11234; consulted in 2023-06-13)
A1	Measles	measles / nucleoprotein (N)	D8	FASTA	Measles_329	MZ031224.1	NCBI (https://www.ncbi.nlm.nih.gov/labs/virus/vssi/#/; taxid: 11234; consulted in 2023-06-13)
A1	Measles	measles / nucleoprotein (N)	D8	FASTA	Measles_330	MZ031225.1	NCBI (https://www.ncbi.nlm.nih.gov/labs/virus/vssi/#/; taxid: 11234; consulted in 2023-06-13)
A1	Measles	measles / nucleoprotein (N)	B3	FASTA	Measles_331	MZ031226.1	NCBI (https://www.ncbi.nlm.nih.gov/labs/virus/vssi/#/; taxid: 11234; consulted in 2023-06-13)
A1	Measles	measles / nucleoprotein (N)	D8	FASTA	Measles_332	MZ031227.1	NCBI (https://www.ncbi.nlm.nih.gov/labs/virus/vssi/#/; taxid: 11234; consulted in 2023-06-13)
A1	Measles	measles / nucleoprotein (N)	D8	FASTA	Measles_333	MZ031228.1	NCBI (https://www.ncbi.nlm.nih.gov/labs/virus/vssi/#/; taxid: 11234; consulted in 2023-06-13)
A1	Measles	measles / nucleoprotein (N)	B3	FASTA	Measles_334	MZ031229.1	NCBI (https://www.ncbi.nlm.nih.gov/labs/virus/vssi/#/; taxid: 11234; consulted in 2023-06-13)
A1	Measles	measles / nucleoprotein (N)	D8	FASTA	Measles_335	MZ031230.1	NCBI (https://www.ncbi.nlm.nih.gov/labs/virus/vssi/#/; taxid: 11234; consulted in 2023-06-13)
A1	Measles	measles / nucleoprotein (N)	B3	FASTA	Measles_336	MZ031231.1	NCBI (https://www.ncbi.nlm.nih.gov/labs/virus/vssi/#/; taxid: 11234; consulted in 2023-06-13)
A1	Measles	measles / nucleoprotein (N)	D8	FASTA	Measles_337	MZ031232.1	NCBI (https://www.ncbi.nlm.nih.gov/labs/virus/vssi/#/; taxid: 11234; consulted in 2023-06-13)
A1	Measles	measles / nucleoprotein (N)	D8	FASTA	Measles_338	MZ031233.1	NCBI (https://www.ncbi.nlm.nih.gov/labs/virus/vssi/#/; taxid: 11234; consulted in 2023-06-13)
A1	Measles	measles / nucleoprotein (N)	D8	FASTA	Measles_339	MZ031234.1	NCBI (https://www.ncbi.nlm.nih.gov/labs/virus/vssi/#/; taxid: 11234; consulted in 2023-06-13)
A1	Measles	measles / nucleoprotein (N)	D8	FASTA	Measles_340	MZ031235.1	NCBI (https://www.ncbi.nlm.nih.gov/labs/virus/vssi/#/; taxid: 11234; consulted in 2023-06-13)
A1	Measles	measles / nucleoprotein (N)	D8	FASTA	Measles_341	MZ031236.1	NCBI (https://www.ncbi.nlm.nih.gov/labs/virus/vssi/#/; taxid: 11234; consulted in 2023-06-13)
A1	Measles	measles / nucleoprotein (N)	D8	FASTA	Measles_342	MZ031237.1	NCBI (https://www.ncbi.nlm.nih.gov/labs/virus/vssi/#/; taxid: 11234; consulted in 2023-06-13)
A1	Measles	measles / nucleoprotein (N)	D8	FASTA	Measles_343	MZ031238.1	NCBI (https://www.ncbi.nlm.nih.gov/labs/virus/vssi/#/; taxid: 11234; consulted in 2023-06-13)
A1	Measles	measles / nucleoprotein (N)	D8	FASTA	Measles_344	MZ031239.1	NCBI (https://www.ncbi.nlm.nih.gov/labs/virus/vssi/#/; taxid: 11234; consulted in 2023-06-13)
A1	Measles	measles / nucleoprotein (N)	D8	FASTA	Measles_345	MZ031240.1	NCBI (https://www.ncbi.nlm.nih.gov/labs/virus/vssi/#/; taxid: 11234; consulted in 2023-06-13)
A1	Measles	measles / nucleoprotein (N)	B3	FASTA	Measles_346	MZ031241.1	NCBI (https://www.ncbi.nlm.nih.gov/labs/virus/vssi/#/; taxid: 11234; consulted in 2023-06-13)
A1	Measles	measles / nucleoprotein (N)	D8	FASTA	Measles_347	MZ031242.1	NCBI (https://www.ncbi.nlm.nih.gov/labs/virus/vssi/#/; taxid: 11234; consulted in 2023-06-13)
A1	Measles	measles / nucleoprotein (N)	D8	FASTA	Measles_348	MZ031243.1	NCBI (https://www.ncbi.nlm.nih.gov/labs/virus/vssi/#/; taxid: 11234; consulted in 2023-06-13)
A1	Measles	measles / nucleoprotein (N)	D8	FASTA	Measles_349	MZ031244.1	NCBI (https://www.ncbi.nlm.nih.gov/labs/virus/vssi/#/; taxid: 11234; consulted in 2023-06-13)
A1	Measles	measles / nucleoprotein (N)	D8	FASTA	Measles_350	MZ031245.1	NCBI (https://www.ncbi.nlm.nih.gov/labs/virus/vssi/#/; taxid: 11234; consulted in 2023-06-13)
A1	Measles	measles / nucleoprotein (N)	D8	FASTA	Measles_351	MZ031246.1	NCBI (https://www.ncbi.nlm.nih.gov/labs/virus/vssi/#/; taxid: 11234; consulted in 2023-06-13)
A1	Measles	measles / nucleoprotein (N)	D8	FASTA	Measles_352	MZ031247.1	NCBI (https://www.ncbi.nlm.nih.gov/labs/virus/vssi/#/; taxid: 11234; consulted in 2023-06-13)
A1	Measles	measles / nucleoprotein (N)	D8	FASTA	Measles_353	MZ031248.1	NCBI (https://www.ncbi.nlm.nih.gov/labs/virus/vssi/#/; taxid: 11234; consulted in 2023-06-13)
A1	Measles	measles / nucleoprotein (N)	D8	FASTA	Measles_354	MZ031249.1	NCBI (https://www.ncbi.nlm.nih.gov/labs/virus/vssi/#/; taxid: 11234; consulted in 2023-06-13)
A1	Measles	measles / nucleoprotein (N)	D8	FASTA	Measles_355	MZ031250.1	NCBI (https://www.ncbi.nlm.nih.gov/labs/virus/vssi/#/; taxid: 11234; consulted in 2023-06-13)
A1	Measles	measles / nucleoprotein (N)	D8	FASTA	Measles_356	MZ031251.1	NCBI (https://www.ncbi.nlm.nih.gov/labs/virus/vssi/#/; taxid: 11234; consulted in 2023-06-13)
A1	Measles	measles / nucleoprotein (N)	D8	FASTA	Measles_357	MZ031252.1	NCBI (https://www.ncbi.nlm.nih.gov/labs/virus/vssi/#/; taxid: 11234; consulted in 2023-06-13)
A1	Measles	measles / nucleoprotein (N)	D8	FASTA	Measles_358	MZ031253.1	NCBI (https://www.ncbi.nlm.nih.gov/labs/virus/vssi/#/; taxid: 11234; consulted in 2023-06-13)
A1	Measles	measles / nucleoprotein (N)	D8	FASTA	Measles_359	MZ031254.1	NCBI (https://www.ncbi.nlm.nih.gov/labs/virus/vssi/#/; taxid: 11234; consulted in 2023-06-13)
A1	Measles	measles / nucleoprotein (N)	D8	FASTA	Measles_360	MZ031255.1	NCBI (https://www.ncbi.nlm.nih.gov/labs/virus/vssi/#/; taxid: 11234; consulted in 2023-06-13)
A1	Measles	measles / nucleoprotein (N)	D8	FASTA	Measles_361	MZ031256.1	NCBI (https://www.ncbi.nlm.nih.gov/labs/virus/vssi/#/; taxid: 11234; consulted in 2023-06-13)
A1	Measles	measles / nucleoprotein (N)	D8	FASTA	Measles_362	MZ031257.1	NCBI (https://www.ncbi.nlm.nih.gov/labs/virus/vssi/#/; taxid: 11234; consulted in 2023-06-13)
A1	Measles	measles / nucleoprotein (N)	B3	FASTA	Measles_363	MZ031258.1	NCBI (https://www.ncbi.nlm.nih.gov/labs/virus/vssi/#/; taxid: 11234; consulted in 2023-06-13)
A1	Measles	measles / nucleoprotein (N)	D8	FASTA	Measles_364	MZ031259.1	NCBI (https://www.ncbi.nlm.nih.gov/labs/virus/vssi/#/; taxid: 11234; consulted in 2023-06-13)
A1	Measles	measles / nucleoprotein (N)	D8	FASTA	Measles_365	MZ031260.1	NCBI (https://www.ncbi.nlm.nih.gov/labs/virus/vssi/#/; taxid: 11234; consulted in 2023-06-13)
A1	Measles	measles / nucleoprotein (N)	D8	FASTA	Measles_366	MZ031261.1	NCBI (https://www.ncbi.nlm.nih.gov/labs/virus/vssi/#/; taxid: 11234; consulted in 2023-06-13)
A1	Measles	measles / nucleoprotein (N)	D8	FASTA	Measles_367	MZ031262.1	NCBI (https://www.ncbi.nlm.nih.gov/labs/virus/vssi/#/; taxid: 11234; consulted in 2023-06-13)
A1	Measles	measles / nucleoprotein (N)	D8	FASTA	Measles_368	MZ031263.1	NCBI (https://www.ncbi.nlm.nih.gov/labs/virus/vssi/#/; taxid: 11234; consulted in 2023-06-13)
A1	Measles	measles / nucleoprotein (N)	D8	FASTA	Measles_369	MZ031264.1	NCBI (https://www.ncbi.nlm.nih.gov/labs/virus/vssi/#/; taxid: 11234; consulted in 2023-06-13)
A1	Measles	measles / nucleoprotein (N)	D8	FASTA	Measles_370	MZ031265.1	NCBI (https://www.ncbi.nlm.nih.gov/labs/virus/vssi/#/; taxid: 11234; consulted in 2023-06-13)
A1	Measles	measles / nucleoprotein (N)	D8	FASTA	Measles_371	MZ031266.1	NCBI (https://www.ncbi.nlm.nih.gov/labs/virus/vssi/#/; taxid: 11234; consulted in 2023-06-13)
A1	Measles	measles / nucleoprotein (N)	D8	FASTA	Measles_372	MZ031267.1	NCBI (https://www.ncbi.nlm.nih.gov/labs/virus/vssi/#/; taxid: 11234; consulted in 2023-06-13)
A1	Measles	measles / nucleoprotein (N)	D8	FASTA	Measles_373	MZ031268.1	NCBI (https://www.ncbi.nlm.nih.gov/labs/virus/vssi/#/; taxid: 11234; consulted in 2023-06-13)
A1	Measles	measles / nucleoprotein (N)	D8	FASTA	Measles_374	MZ031269.1	NCBI (https://www.ncbi.nlm.nih.gov/labs/virus/vssi/#/; taxid: 11234; consulted in 2023-06-13)
A1	Measles	measles / nucleoprotein (N)	D8	FASTA	Measles_375	MZ031270.1	NCBI (https://www.ncbi.nlm.nih.gov/labs/virus/vssi/#/; taxid: 11234; consulted in 2023-06-13)
A1	Measles	measles / nucleoprotein (N)	D8	FASTA	Measles_376	MZ031271.1	NCBI (https://www.ncbi.nlm.nih.gov/labs/virus/vssi/#/; taxid: 11234; consulted in 2023-06-13)
A1	Measles	measles / nucleoprotein (N)	D8	FASTA	Measles_377	MZ031272.1	NCBI (https://www.ncbi.nlm.nih.gov/labs/virus/vssi/#/; taxid: 11234; consulted in 2023-06-13)
A1	Measles	measles / nucleoprotein (N)	D8	FASTA	Measles_378	MZ031273.1	NCBI (https://www.ncbi.nlm.nih.gov/labs/virus/vssi/#/; taxid: 11234; consulted in 2023-06-13)
A1	Measles	measles / nucleoprotein (N)	D8	FASTA	Measles_379	MZ031274.1	NCBI (https://www.ncbi.nlm.nih.gov/labs/virus/vssi/#/; taxid: 11234; consulted in 2023-06-13)
A1	Measles	measles / nucleoprotein (N)	D4	FASTA	Measles_380	OK424758.1	NCBI (https://www.ncbi.nlm.nih.gov/labs/virus/vssi/#/; taxid: 11234; consulted in 2023-06-13)
A1	Measles	measles / nucleoprotein (N)	D4	FASTA	Measles_381	OK424759.1	NCBI (https://www.ncbi.nlm.nih.gov/labs/virus/vssi/#/; taxid: 11234; consulted in 2023-06-13)
A1	Measles	measles / nucleoprotein (N)	D4	FASTA	Measles_382	OK424760.1	NCBI (https://www.ncbi.nlm.nih.gov/labs/virus/vssi/#/; taxid: 11234; consulted in 2023-06-13)
A1	Measles	measles / nucleoprotein (N)	D4	FASTA	Measles_383	OK424761.1	NCBI (https://www.ncbi.nlm.nih.gov/labs/virus/vssi/#/; taxid: 11234; consulted in 2023-06-13)
A1	Measles	measles / nucleoprotein (N)	D4	FASTA	Measles_384	OK424762.1	NCBI (https://www.ncbi.nlm.nih.gov/labs/virus/vssi/#/; taxid: 11234; consulted in 2023-06-13)
A1	Measles	measles / nucleoprotein (N)	D4	FASTA	Measles_385	OK424763.1	NCBI (https://www.ncbi.nlm.nih.gov/labs/virus/vssi/#/; taxid: 11234; consulted in 2023-06-13)
A1	Measles	measles / nucleoprotein (N)	D4	FASTA	Measles_386	OK424764.1	NCBI (https://www.ncbi.nlm.nih.gov/labs/virus/vssi/#/; taxid: 11234; consulted in 2023-06-13)
A1	Measles	measles / nucleoprotein (N)	D4	FASTA	Measles_387	OK424765.1	NCBI (https://www.ncbi.nlm.nih.gov/labs/virus/vssi/#/; taxid: 11234; consulted in 2023-06-13)
A1	Measles	measles / nucleoprotein (N)	D4	FASTA	Measles_388	OK424766.1	NCBI (https://www.ncbi.nlm.nih.gov/labs/virus/vssi/#/; taxid: 11234; consulted in 2023-06-13)
A1	Measles	measles / nucleoprotein (N)	D4	FASTA	Measles_389	OK424767.1	NCBI (https://www.ncbi.nlm.nih.gov/labs/virus/vssi/#/; taxid: 11234; consulted in 2023-06-13)
A1	Measles	measles / nucleoprotein (N)	D4	FASTA	Measles_390	OK424768.1	NCBI (https://www.ncbi.nlm.nih.gov/labs/virus/vssi/#/; taxid: 11234; consulted in 2023-06-13)
A1	Measles	measles / nucleoprotein (N)	D4	FASTA	Measles_391	OK424769.1	NCBI (https://www.ncbi.nlm.nih.gov/labs/virus/vssi/#/; taxid: 11234; consulted in 2023-06-13)
A1	Measles	measles / nucleoprotein (N)	D4	FASTA	Measles_392	OK424770.1	NCBI (https://www.ncbi.nlm.nih.gov/labs/virus/vssi/#/; taxid: 11234; consulted in 2023-06-13)
A1	Measles	measles / nucleoprotein (N)	D4	FASTA	Measles_393	OK424771.1	NCBI (https://www.ncbi.nlm.nih.gov/labs/virus/vssi/#/; taxid: 11234; consulted in 2023-06-13)
A1	Measles	measles / nucleoprotein (N)	D4	FASTA	Measles_394	OK424772.1	NCBI (https://www.ncbi.nlm.nih.gov/labs/virus/vssi/#/; taxid: 11234; consulted in 2023-06-13)
A1	Measles	measles / nucleoprotein (N)	D4	FASTA	Measles_395	OK424773.1	NCBI (https://www.ncbi.nlm.nih.gov/labs/virus/vssi/#/; taxid: 11234; consulted in 2023-06-13)
A1	Measles	measles / nucleoprotein (N)	D4	FASTA	Measles_396	OK424774.1	NCBI (https://www.ncbi.nlm.nih.gov/labs/virus/vssi/#/; taxid: 11234; consulted in 2023-06-13)
A1	Measles	measles / nucleoprotein (N)	D4	FASTA	Measles_397	OK424775.1	NCBI (https://www.ncbi.nlm.nih.gov/labs/virus/vssi/#/; taxid: 11234; consulted in 2023-06-13)
A1	Measles	measles / nucleoprotein (N)	D4	FASTA	Measles_398	OK424776.1	NCBI (https://www.ncbi.nlm.nih.gov/labs/virus/vssi/#/; taxid: 11234; consulted in 2023-06-13)
A1	Measles	measles / nucleoprotein (N)	D4	FASTA	Measles_399	OK424777.1	NCBI (https://www.ncbi.nlm.nih.gov/labs/virus/vssi/#/; taxid: 11234; consulted in 2023-06-13)
A1	Measles	measles / nucleoprotein (N)	D4	FASTA	Measles_400	OK424778.1	NCBI (https://www.ncbi.nlm.nih.gov/labs/virus/vssi/#/; taxid: 11234; consulted in 2023-06-13)
A1	Measles	measles / nucleoprotein (N)	D4	FASTA	Measles_401	OK424779.1	NCBI (https://www.ncbi.nlm.nih.gov/labs/virus/vssi/#/; taxid: 11234; consulted in 2023-06-13)
A1	Measles	measles / nucleoprotein (N)	D4	FASTA	Measles_402	OK424780.1	NCBI (https://www.ncbi.nlm.nih.gov/labs/virus/vssi/#/; taxid: 11234; consulted in 2023-06-13)
A1	Measles	measles / nucleoprotein (N)	D4	FASTA	Measles_403	OK424781.1	NCBI (https://www.ncbi.nlm.nih.gov/labs/virus/vssi/#/; taxid: 11234; consulted in 2023-06-13)
A1	Measles	measles / nucleoprotein (N)	D4	FASTA	Measles_404	OK424782.1	NCBI (https://www.ncbi.nlm.nih.gov/labs/virus/vssi/#/; taxid: 11234; consulted in 2023-06-13)
A1	Measles	measles / nucleoprotein (N)	D4	FASTA	Measles_405	OK424783.1	NCBI (https://www.ncbi.nlm.nih.gov/labs/virus/vssi/#/; taxid: 11234; consulted in 2023-06-13)
A1	Measles	measles / nucleoprotein (N)	D4	FASTA	Measles_406	OK424784.1	NCBI (https://www.ncbi.nlm.nih.gov/labs/virus/vssi/#/; taxid: 11234; consulted in 2023-06-13)
A1	Measles	measles / nucleoprotein (N)	D4	FASTA	Measles_407	OK424785.1	NCBI (https://www.ncbi.nlm.nih.gov/labs/virus/vssi/#/; taxid: 11234; consulted in 2023-06-13)
A1	Measles	measles / nucleoprotein (N)	D4	FASTA	Measles_408	OK424786.1	NCBI (https://www.ncbi.nlm.nih.gov/labs/virus/vssi/#/; taxid: 11234; consulted in 2023-06-13)
A1	Measles	measles / nucleoprotein (N)	D4	FASTA	Measles_409	OK424787.1	NCBI (https://www.ncbi.nlm.nih.gov/labs/virus/vssi/#/; taxid: 11234; consulted in 2023-06-13)
A1	Measles	measles / nucleoprotein (N)	D4	FASTA	Measles_410	OK424788.1	NCBI (https://www.ncbi.nlm.nih.gov/labs/virus/vssi/#/; taxid: 11234; consulted in 2023-06-13)
A1	Measles	measles / nucleoprotein (N)	D4	FASTA	Measles_411	OK424789.1	NCBI (https://www.ncbi.nlm.nih.gov/labs/virus/vssi/#/; taxid: 11234; consulted in 2023-06-13)
A1	Measles	measles / nucleoprotein (N)	D4	FASTA	Measles_412	OK424790.1	NCBI (https://www.ncbi.nlm.nih.gov/labs/virus/vssi/#/; taxid: 11234; consulted in 2023-06-13)
A1	Measles	measles / nucleoprotein (N)	D4	FASTA	Measles_413	OK424791.1	NCBI (https://www.ncbi.nlm.nih.gov/labs/virus/vssi/#/; taxid: 11234; consulted in 2023-06-13)
A1	Measles	measles / nucleoprotein (N)	D4	FASTA	Measles_414	OK424792.1	NCBI (https://www.ncbi.nlm.nih.gov/labs/virus/vssi/#/; taxid: 11234; consulted in 2023-06-13)
A1	Measles	measles / nucleoprotein (N)	D4	FASTA	Measles_415	OK424793.1	NCBI (https://www.ncbi.nlm.nih.gov/labs/virus/vssi/#/; taxid: 11234; consulted in 2023-06-13)
A1	Measles	measles / nucleoprotein (N)	D4	FASTA	Measles_416	OK424794.1	NCBI (https://www.ncbi.nlm.nih.gov/labs/virus/vssi/#/; taxid: 11234; consulted in 2023-06-13)
A1	Measles	measles / nucleoprotein (N)	D4	FASTA	Measles_417	OK424795.1	NCBI (https://www.ncbi.nlm.nih.gov/labs/virus/vssi/#/; taxid: 11234; consulted in 2023-06-13)
A1	Measles	measles / nucleoprotein (N)	D4	FASTA	Measles_418	OK424796.1	NCBI (https://www.ncbi.nlm.nih.gov/labs/virus/vssi/#/; taxid: 11234; consulted in 2023-06-13)
A1	Measles	measles / nucleoprotein (N)	D4	FASTA	Measles_419	OK424797.1	NCBI (https://www.ncbi.nlm.nih.gov/labs/virus/vssi/#/; taxid: 11234; consulted in 2023-06-13)
A1	Measles	measles / nucleoprotein (N)	D4	FASTA	Measles_420	OK424798.1	NCBI (https://www.ncbi.nlm.nih.gov/labs/virus/vssi/#/; taxid: 11234; consulted in 2023-06-13)
A1	Measles	measles / nucleoprotein (N)	D4	FASTA	Measles_421	OK424799.1	NCBI (https://www.ncbi.nlm.nih.gov/labs/virus/vssi/#/; taxid: 11234; consulted in 2023-06-13)
A1	Measles	measles / nucleoprotein (N)	D4	FASTA	Measles_422	OK424800.1	NCBI (https://www.ncbi.nlm.nih.gov/labs/virus/vssi/#/; taxid: 11234; consulted in 2023-06-13)
A1	Measles	measles / nucleoprotein (N)	D4	FASTA	Measles_423	OK424801.1	NCBI (https://www.ncbi.nlm.nih.gov/labs/virus/vssi/#/; taxid: 11234; consulted in 2023-06-13)
A1	Measles	measles / nucleoprotein (N)	D4	FASTA	Measles_424	OK424802.1	NCBI (https://www.ncbi.nlm.nih.gov/labs/virus/vssi/#/; taxid: 11234; consulted in 2023-06-13)
A1	Measles	measles / nucleoprotein (N)	D4	FASTA	Measles_425	OK424803.1	NCBI (https://www.ncbi.nlm.nih.gov/labs/virus/vssi/#/; taxid: 11234; consulted in 2023-06-13)
A1	Measles	measles / nucleoprotein (N)	D4	FASTA	Measles_426	OK424804.1	NCBI (https://www.ncbi.nlm.nih.gov/labs/virus/vssi/#/; taxid: 11234; consulted in 2023-06-13)
A1	Measles	measles / nucleoprotein (N)	D4	FASTA	Measles_427	OK424805.1	NCBI (https://www.ncbi.nlm.nih.gov/labs/virus/vssi/#/; taxid: 11234; consulted in 2023-06-13)
A1	Measles	measles / nucleoprotein (N)	D4	FASTA	Measles_428	OK424806.1	NCBI (https://www.ncbi.nlm.nih.gov/labs/virus/vssi/#/; taxid: 11234; consulted in 2023-06-13)
A1	Measles	measles / nucleoprotein (N)	D4	FASTA	Measles_429	OK424807.1	NCBI (https://www.ncbi.nlm.nih.gov/labs/virus/vssi/#/; taxid: 11234; consulted in 2023-06-13)
A1	Measles	measles / nucleoprotein (N)	D4	FASTA	Measles_430	OK424808.1	NCBI (https://www.ncbi.nlm.nih.gov/labs/virus/vssi/#/; taxid: 11234; consulted in 2023-06-13)
A1	Measles	measles / nucleoprotein (N)	D4	FASTA	Measles_431	OK424809.1	NCBI (https://www.ncbi.nlm.nih.gov/labs/virus/vssi/#/; taxid: 11234; consulted in 2023-06-13)
A1	Measles	measles / nucleoprotein (N)	D4	FASTA	Measles_432	OK424810.1	NCBI (https://www.ncbi.nlm.nih.gov/labs/virus/vssi/#/; taxid: 11234; consulted in 2023-06-13)
A1	Measles	measles / nucleoprotein (N)	D4	FASTA	Measles_433	OK424811.1	NCBI (https://www.ncbi.nlm.nih.gov/labs/virus/vssi/#/; taxid: 11234; consulted in 2023-06-13)
A1	Measles	measles / nucleoprotein (N)	D4	FASTA	Measles_434	OK424812.1	NCBI (https://www.ncbi.nlm.nih.gov/labs/virus/vssi/#/; taxid: 11234; consulted in 2023-06-13)
A1	Measles	measles / nucleoprotein (N)	D4	FASTA	Measles_435	OK424813.1	NCBI (https://www.ncbi.nlm.nih.gov/labs/virus/vssi/#/; taxid: 11234; consulted in 2023-06-13)
A1	Measles	measles / nucleoprotein (N)	D4	FASTA	Measles_436	OK424814.1	NCBI (https://www.ncbi.nlm.nih.gov/labs/virus/vssi/#/; taxid: 11234; consulted in 2023-06-13)
A1	Measles	measles / nucleoprotein (N)	D4	FASTA	Measles_437	OK424815.1	NCBI (https://www.ncbi.nlm.nih.gov/labs/virus/vssi/#/; taxid: 11234; consulted in 2023-06-13)
A1	Measles	measles / nucleoprotein (N)	D4	FASTA	Measles_438	OK424816.1	NCBI (https://www.ncbi.nlm.nih.gov/labs/virus/vssi/#/; taxid: 11234; consulted in 2023-06-13)
A1	Measles	measles / nucleoprotein (N)	D4	FASTA	Measles_439	OK424817.1	NCBI (https://www.ncbi.nlm.nih.gov/labs/virus/vssi/#/; taxid: 11234; consulted in 2023-06-13)
A1	Measles	measles / nucleoprotein (N)	D4	FASTA	Measles_440	OK424818.1	NCBI (https://www.ncbi.nlm.nih.gov/labs/virus/vssi/#/; taxid: 11234; consulted in 2023-06-13)
A1	Measles	measles / nucleoprotein (N)	D4	FASTA	Measles_441	OK424819.1	NCBI (https://www.ncbi.nlm.nih.gov/labs/virus/vssi/#/; taxid: 11234; consulted in 2023-06-13)
A1	Measles	measles / nucleoprotein (N)	D4	FASTA	Measles_442	OK424820.1	NCBI (https://www.ncbi.nlm.nih.gov/labs/virus/vssi/#/; taxid: 11234; consulted in 2023-06-13)
A1	Measles	measles / nucleoprotein (N)	D4	FASTA	Measles_443	OK424821.1	NCBI (https://www.ncbi.nlm.nih.gov/labs/virus/vssi/#/; taxid: 11234; consulted in 2023-06-13)
A1	Measles	measles / nucleoprotein (N)	D4	FASTA	Measles_444	OK424822.1	NCBI (https://www.ncbi.nlm.nih.gov/labs/virus/vssi/#/; taxid: 11234; consulted in 2023-06-13)
A1	Measles	measles / nucleoprotein (N)	D4	FASTA	Measles_445	OK424823.1	NCBI (https://www.ncbi.nlm.nih.gov/labs/virus/vssi/#/; taxid: 11234; consulted in 2023-06-13)
A1	Measles	measles / nucleoprotein (N)	D4	FASTA	Measles_446	OK424824.1	NCBI (https://www.ncbi.nlm.nih.gov/labs/virus/vssi/#/; taxid: 11234; consulted in 2023-06-13)
A1	Measles	measles / nucleoprotein (N)	D4	FASTA	Measles_447	OK424825.1	NCBI (https://www.ncbi.nlm.nih.gov/labs/virus/vssi/#/; taxid: 11234; consulted in 2023-06-13)
A1	Measles	measles / nucleoprotein (N)	D4	FASTA	Measles_448	OK424826.1	NCBI (https://www.ncbi.nlm.nih.gov/labs/virus/vssi/#/; taxid: 11234; consulted in 2023-06-13)
A1	Measles	measles / nucleoprotein (N)	D4	FASTA	Measles_449	OK424827.1	NCBI (https://www.ncbi.nlm.nih.gov/labs/virus/vssi/#/; taxid: 11234; consulted in 2023-06-13)
A1	Measles	measles / nucleoprotein (N)	D4	FASTA	Measles_450	OK424828.1	NCBI (https://www.ncbi.nlm.nih.gov/labs/virus/vssi/#/; taxid: 11234; consulted in 2023-06-13)
A1	Measles	measles / nucleoprotein (N)	D4	FASTA	Measles_451	OK424829.1	NCBI (https://www.ncbi.nlm.nih.gov/labs/virus/vssi/#/; taxid: 11234; consulted in 2023-06-13)
A1	Measles	measles / nucleoprotein (N)	D4	FASTA	Measles_452	OK424830.1	NCBI (https://www.ncbi.nlm.nih.gov/labs/virus/vssi/#/; taxid: 11234; consulted in 2023-06-13)
A1	Measles	measles / nucleoprotein (N)	D4	FASTA	Measles_453	OK424831.1	NCBI (https://www.ncbi.nlm.nih.gov/labs/virus/vssi/#/; taxid: 11234; consulted in 2023-06-13)
A1	Measles	measles / nucleoprotein (N)	D4	FASTA	Measles_454	OK424832.1	NCBI (https://www.ncbi.nlm.nih.gov/labs/virus/vssi/#/; taxid: 11234; consulted in 2023-06-13)
A1	Measles	measles / nucleoprotein (N)	D4	FASTA	Measles_455	OK424833.1	NCBI (https://www.ncbi.nlm.nih.gov/labs/virus/vssi/#/; taxid: 11234; consulted in 2023-06-13)
A1	Measles	measles / nucleoprotein (N)	D4	FASTA	Measles_456	OK424834.1	NCBI (https://www.ncbi.nlm.nih.gov/labs/virus/vssi/#/; taxid: 11234; consulted in 2023-06-13)
A1	Measles	measles / nucleoprotein (N)	D4	FASTA	Measles_457	OK424835.1	NCBI (https://www.ncbi.nlm.nih.gov/labs/virus/vssi/#/; taxid: 11234; consulted in 2023-06-13)
A1	Measles	measles / nucleoprotein (N)	D4	FASTA	Measles_458	OK424836.1	NCBI (https://www.ncbi.nlm.nih.gov/labs/virus/vssi/#/; taxid: 11234; consulted in 2023-06-13)
A1	Measles	measles / nucleoprotein (N)	D4	FASTA	Measles_459	OK424837.1	NCBI (https://www.ncbi.nlm.nih.gov/labs/virus/vssi/#/; taxid: 11234; consulted in 2023-06-13)
A1	Measles	measles / nucleoprotein (N)	D4	FASTA	Measles_460	OK424838.1	NCBI (https://www.ncbi.nlm.nih.gov/labs/virus/vssi/#/; taxid: 11234; consulted in 2023-06-13)
A1	Measles	measles / nucleoprotein (N)	D4	FASTA	Measles_461	OK424839.1	NCBI (https://www.ncbi.nlm.nih.gov/labs/virus/vssi/#/; taxid: 11234; consulted in 2023-06-13)
A1	Measles	measles / nucleoprotein (N)	D4	FASTA	Measles_462	OK424840.1	NCBI (https://www.ncbi.nlm.nih.gov/labs/virus/vssi/#/; taxid: 11234; consulted in 2023-06-13)
A1	Measles	measles / nucleoprotein (N)	D4	FASTA	Measles_463	OK424841.1	NCBI (https://www.ncbi.nlm.nih.gov/labs/virus/vssi/#/; taxid: 11234; consulted in 2023-06-13)
A1	Measles	measles / nucleoprotein (N)	D4	FASTA	Measles_464	OK424842.1	NCBI (https://www.ncbi.nlm.nih.gov/labs/virus/vssi/#/; taxid: 11234; consulted in 2023-06-13)
A1	Measles	measles / nucleoprotein (N)	D4	FASTA	Measles_465	OK424843.1	NCBI (https://www.ncbi.nlm.nih.gov/labs/virus/vssi/#/; taxid: 11234; consulted in 2023-06-13)
A1	Measles	measles / nucleoprotein (N)	D4	FASTA	Measles_466	OK424844.1	NCBI (https://www.ncbi.nlm.nih.gov/labs/virus/vssi/#/; taxid: 11234; consulted in 2023-06-13)
A1	Measles	measles / nucleoprotein (N)	D4	FASTA	Measles_467	OK424845.1	NCBI (https://www.ncbi.nlm.nih.gov/labs/virus/vssi/#/; taxid: 11234; consulted in 2023-06-13)
A1	Measles	measles / nucleoprotein (N)	D4	FASTA	Measles_468	OK424846.1	NCBI (https://www.ncbi.nlm.nih.gov/labs/virus/vssi/#/; taxid: 11234; consulted in 2023-06-13)
A1	Measles	measles / nucleoprotein (N)	D4	FASTA	Measles_469	OK424847.1	NCBI (https://www.ncbi.nlm.nih.gov/labs/virus/vssi/#/; taxid: 11234; consulted in 2023-06-13)
A1	Measles	measles / nucleoprotein (N)	D4	FASTA	Measles_470	OK424848.1	NCBI (https://www.ncbi.nlm.nih.gov/labs/virus/vssi/#/; taxid: 11234; consulted in 2023-06-13)
A1	Measles	measles / nucleoprotein (N)	A	FASTA	Measles_471	OL473966.1	NCBI (https://www.ncbi.nlm.nih.gov/labs/virus/vssi/#/; taxid: 11234; consulted in 2023-06-13)
A1	Measles	measles / nucleoprotein (N)	B3	FASTA	Measles_472	ON642795.1	NCBI (https://www.ncbi.nlm.nih.gov/labs/virus/vssi/#/; taxid: 11234; consulted in 2023-06-13)
A1	Measles	measles / nucleoprotein (N)	B3	FASTA	Measles_473	ON642796.1	NCBI (https://www.ncbi.nlm.nih.gov/labs/virus/vssi/#/; taxid: 11234; consulted in 2023-06-13)
A1	Measles	measles / nucleoprotein (N)	B3	FASTA	Measles_474	ON642799.1	NCBI (https://www.ncbi.nlm.nih.gov/labs/virus/vssi/#/; taxid: 11234; consulted in 2023-06-13)
A1	Measles	measles / nucleoprotein (N)	B3	FASTA	Measles_475	OP951096.1	NCBI (https://www.ncbi.nlm.nih.gov/labs/virus/vssi/#/; taxid: 11234; consulted in 2023-06-13)
A1	Measles	measles / nucleoprotein (N)	B3	FASTA	Measles_476	OP951097.1	NCBI (https://www.ncbi.nlm.nih.gov/labs/virus/vssi/#/; taxid: 11234; consulted in 2023-06-13)
A1	Measles	measles / nucleoprotein (N)	B3	FASTA	Measles_477	OP951098.1	NCBI (https://www.ncbi.nlm.nih.gov/labs/virus/vssi/#/; taxid: 11234; consulted in 2023-06-13)
A1	Measles	measles / nucleoprotein (N)	B3	FASTA	Measles_478	OP951099.1	NCBI (https://www.ncbi.nlm.nih.gov/labs/virus/vssi/#/; taxid: 11234; consulted in 2023-06-13)
A1	Measles	measles / nucleoprotein (N)	B3	FASTA	Measles_479	OP951100.1	NCBI (https://www.ncbi.nlm.nih.gov/labs/virus/vssi/#/; taxid: 11234; consulted in 2023-06-13)
A1	Measles	measles / nucleoprotein (N)	B3	FASTA	Measles_480	OP951101.1	NCBI (https://www.ncbi.nlm.nih.gov/labs/virus/vssi/#/; taxid: 11234; consulted in 2023-06-13)
A1	Measles	measles / nucleoprotein (N)	B3	FASTA	Measles_481	OP951102.1	NCBI (https://www.ncbi.nlm.nih.gov/labs/virus/vssi/#/; taxid: 11234; consulted in 2023-06-13)
A1	Measles	measles / nucleoprotein (N)	B3	FASTA	Measles_482	OP951103.1	NCBI (https://www.ncbi.nlm.nih.gov/labs/virus/vssi/#/; taxid: 11234; consulted in 2023-06-13)
A1	Measles	measles / nucleoprotein (N)	D8	FASTA	Measles_483	OP951104.1	NCBI (https://www.ncbi.nlm.nih.gov/labs/virus/vssi/#/; taxid: 11234; consulted in 2023-06-13)
A1	Measles	measles / nucleoprotein (N)	D8	FASTA	Measles_484	OP951105.1	NCBI (https://www.ncbi.nlm.nih.gov/labs/virus/vssi/#/; taxid: 11234; consulted in 2023-06-13)
A1	Measles	measles / nucleoprotein (N)	D8	FASTA	Measles_485	OP951106.1	NCBI (https://www.ncbi.nlm.nih.gov/labs/virus/vssi/#/; taxid: 11234; consulted in 2023-06-13)
A1	Measles	measles / nucleoprotein (N)	D8	FASTA	Measles_486	OP951107.1	NCBI (https://www.ncbi.nlm.nih.gov/labs/virus/vssi/#/; taxid: 11234; consulted in 2023-06-13)
A1	Measles	measles / nucleoprotein (N)	D8	FASTA	Measles_487	OP951108.1	NCBI (https://www.ncbi.nlm.nih.gov/labs/virus/vssi/#/; taxid: 11234; consulted in 2023-06-13)
A1	Measles	measles / nucleoprotein (N)	D8	FASTA	Measles_488	OP951109.1	NCBI (https://www.ncbi.nlm.nih.gov/labs/virus/vssi/#/; taxid: 11234; consulted in 2023-06-13)
A1	Measles	measles / nucleoprotein (N)	D8	FASTA	Measles_489	OP951110.1	NCBI (https://www.ncbi.nlm.nih.gov/labs/virus/vssi/#/; taxid: 11234; consulted in 2023-06-13)
A1	Measles	measles / nucleoprotein (N)	D8	FASTA	Measles_490	OP951111.1	NCBI (https://www.ncbi.nlm.nih.gov/labs/virus/vssi/#/; taxid: 11234; consulted in 2023-06-13)
A1	Measles	measles / nucleoprotein (N)	D8	FASTA	Measles_491	OP951112.1	NCBI (https://www.ncbi.nlm.nih.gov/labs/virus/vssi/#/; taxid: 11234; consulted in 2023-06-13)
A1	Measles	measles / nucleoprotein (N)	D8	FASTA	Measles_492	OP951113.1	NCBI (https://www.ncbi.nlm.nih.gov/labs/virus/vssi/#/; taxid: 11234; consulted in 2023-06-13)
A1	Measles	measles / nucleoprotein (N)	D8	FASTA	Measles_493	OP951114.1	NCBI (https://www.ncbi.nlm.nih.gov/labs/virus/vssi/#/; taxid: 11234; consulted in 2023-06-13)
A1	Measles	measles / nucleoprotein (N)	D8	FASTA	Measles_494	OP951115.1	NCBI (https://www.ncbi.nlm.nih.gov/labs/virus/vssi/#/; taxid: 11234; consulted in 2023-06-13)
A2	Measles	measles / nucleoprotein (N)	B3	FASTQ (ONT)	Measles_495	SRR19430009	Namuwulya et al, 2022 (https://doi.org/10.1128/mra.00606-22)
A2	Measles	measles / nucleoprotein (N)	B3	FASTQ (ONT)	Measles_496	SRR19430005	Namuwulya et al, 2022 (https://doi.org/10.1128/mra.00606-22)
A2	Measles	measles / nucleoprotein (N)	B3	FASTQ (ONT)	Measles_497	SRR19430008	Namuwulya et al, 2022 (https://doi.org/10.1128/mra.00606-22)
A2	Measles	measles / nucleoprotein (N)	B3	FASTQ (ONT)	Measles_498	SRR19430007	Namuwulya et al, 2022 (https://doi.org/10.1128/mra.00606-22)
A2	Measles	measles / nucleoprotein (N)	B3	FASTQ (ONT)	Measles_499	SRR19430010	Namuwulya et al, 2022 (https://doi.org/10.1128/mra.00606-22)
A2	Measles	measles / nucleoprotein (N)	B3	FASTQ (ONT)	Measles_500	SRR19430006	Namuwulya et al, 2022 (https://doi.org/10.1128/mra.00606-22)
A2	Measles	measles / nucleoprotein (N)	B3	FASTQ (ONT)	Measles_501	SRR19430012	Namuwulya et al, 2022 (https://doi.org/10.1128/mra.00606-22)
A2	Measles	measles / nucleoprotein (N)	B3	FASTQ (ONT)	Measles_502	SRR19430011	Namuwulya et al, 2022 (https://doi.org/10.1128/mra.00606-22)
B1	Newcastle Disease virus (NDV)	newcastle / fusion protein (F)	1.1.2	FASTA	Newcastle_24	MZ737016	Sun et al, 2022 (https://doi.org/10.1128/jvi.00241-22)
B1	Newcastle Disease virus (NDV)	newcastle / fusion protein (F)	1.1.2	FASTA	Newcastle_25	MZ737074	Sun et al, 2022 (https://doi.org/10.1128/jvi.00241-22)
B1	Newcastle Disease virus (NDV)	newcastle / fusion protein (F)	1.1.2	FASTA	Newcastle_26	MZ737047	Sun et al, 2022 (https://doi.org/10.1128/jvi.00241-22)
B1	Newcastle Disease virus (NDV)	newcastle / fusion protein (F)	1.1.2	FASTA	Newcastle_27	MZ737048	Sun et al, 2022 (https://doi.org/10.1128/jvi.00241-22)
B1	Newcastle Disease virus (NDV)	newcastle / fusion protein (F)	1.1.2	FASTA	Newcastle_28	MZ737049	Sun et al, 2022 (https://doi.org/10.1128/jvi.00241-22)
B1	Newcastle Disease virus (NDV)	newcastle / fusion protein (F)	1.1.2	FASTA	Newcastle_29	MZ737051	Sun et al, 2022 (https://doi.org/10.1128/jvi.00241-22)
B1	Newcastle Disease virus (NDV)	newcastle / fusion protein (F)	1.1.2	FASTA	Newcastle_30	MZ737052	Sun et al, 2022 (https://doi.org/10.1128/jvi.00241-22)
B1	Newcastle Disease virus (NDV)	newcastle / fusion protein (F)	1.1.2	FASTA	Newcastle_31	MZ737053	Sun et al, 2022 (https://doi.org/10.1128/jvi.00241-22)
B1	Newcastle Disease virus (NDV)	newcastle / fusion protein (F)	1.1.2	FASTA	Newcastle_32	MZ737054	Sun et al, 2022 (https://doi.org/10.1128/jvi.00241-22)
B1	Newcastle Disease virus (NDV)	newcastle / fusion protein (F)	1.1.2	FASTA	Newcastle_33	MZ737055	Sun et al, 2022 (https://doi.org/10.1128/jvi.00241-22)
B1	Newcastle Disease virus (NDV)	newcastle / fusion protein (F)	1.1.2	FASTA	Newcastle_34	MZ737056	Sun et al, 2022 (https://doi.org/10.1128/jvi.00241-22)
B1	Newcastle Disease virus (NDV)	newcastle / fusion protein (F)	1.1.2	FASTA	Newcastle_35	MZ737057	Sun et al, 2022 (https://doi.org/10.1128/jvi.00241-22)
B1	Newcastle Disease virus (NDV)	newcastle / fusion protein (F)	1.1.2	FASTA	Newcastle_36	MZ737058	Sun et al, 2022 (https://doi.org/10.1128/jvi.00241-22)
B1	Newcastle Disease virus (NDV)	newcastle / fusion protein (F)	1.1.2	FASTA	Newcastle_37	MZ737059	Sun et al, 2022 (https://doi.org/10.1128/jvi.00241-22)
B1	Newcastle Disease virus (NDV)	newcastle / fusion protein (F)	1.1.2	FASTA	Newcastle_38	MZ737060	Sun et al, 2022 (https://doi.org/10.1128/jvi.00241-22)
B1	Newcastle Disease virus (NDV)	newcastle / fusion protein (F)	1.1.2	FASTA	Newcastle_39	MZ737061	Sun et al, 2022 (https://doi.org/10.1128/jvi.00241-22)
B1	Newcastle Disease virus (NDV)	newcastle / fusion protein (F)	1.1.2	FASTA	Newcastle_40	MZ737062	Sun et al, 2022 (https://doi.org/10.1128/jvi.00241-22)
B1	Newcastle Disease virus (NDV)	newcastle / fusion protein (F)	1.1.2	FASTA	Newcastle_41	MZ737063	Sun et al, 2022 (https://doi.org/10.1128/jvi.00241-22)
B1	Newcastle Disease virus (NDV)	newcastle / fusion protein (F)	1.1.2	FASTA	Newcastle_42	MZ737064	Sun et al, 2022 (https://doi.org/10.1128/jvi.00241-22)
B1	Newcastle Disease virus (NDV)	newcastle / fusion protein (F)	1.1.2	FASTA	Newcastle_43	MZ737065	Sun et al, 2022 (https://doi.org/10.1128/jvi.00241-22)
B1	Newcastle Disease virus (NDV)	newcastle / fusion protein (F)	1.1.2	FASTA	Newcastle_44	MZ737066	Sun et al, 2022 (https://doi.org/10.1128/jvi.00241-22)
B1	Newcastle Disease virus (NDV)	newcastle / fusion protein (F)	1.1.2	FASTA	Newcastle_45	MZ737067	Sun et al, 2022 (https://doi.org/10.1128/jvi.00241-22)
B1	Newcastle Disease virus (NDV)	newcastle / fusion protein (F)	1.1.2	FASTA	Newcastle_46	MZ737068	Sun et al, 2022 (https://doi.org/10.1128/jvi.00241-22)
B1	Newcastle Disease virus (NDV)	newcastle / fusion protein (F)	1.1.2	FASTA	Newcastle_47	MZ737069	Sun et al, 2022 (https://doi.org/10.1128/jvi.00241-22)
B1	Newcastle Disease virus (NDV)	newcastle / fusion protein (F)	1.1.2	FASTA	Newcastle_48	MZ737070	Sun et al, 2022 (https://doi.org/10.1128/jvi.00241-22)
B1	Newcastle Disease virus (NDV)	newcastle / fusion protein (F)	1.1.2	FASTA	Newcastle_49	MZ737071	Sun et al, 2022 (https://doi.org/10.1128/jvi.00241-22)
B1	Newcastle Disease virus (NDV)	newcastle / fusion protein (F)	1.1.2	FASTA	Newcastle_50	MZ737072	Sun et al, 2022 (https://doi.org/10.1128/jvi.00241-22)
B1	Newcastle Disease virus (NDV)	newcastle / fusion protein (F)	1.1.2	FASTA	Newcastle_51	MZ737045	Sun et al, 2022 (https://doi.org/10.1128/jvi.00241-22)
B1	Newcastle Disease virus (NDV)	newcastle / fusion protein (F)	1.1.2	FASTA	Newcastle_52	MZ737044	Sun et al, 2022 (https://doi.org/10.1128/jvi.00241-22)
B1	Newcastle Disease virus (NDV)	newcastle / fusion protein (F)	1.1.2	FASTA	Newcastle_53	MZ737043	Sun et al, 2022 (https://doi.org/10.1128/jvi.00241-22)
B1	Newcastle Disease virus (NDV)	newcastle / fusion protein (F)	1.1.2	FASTA	Newcastle_54	MZ737029	Sun et al, 2022 (https://doi.org/10.1128/jvi.00241-22)
B1	Newcastle Disease virus (NDV)	newcastle / fusion protein (F)	1.1.2	FASTA	Newcastle_55	MZ737017	Sun et al, 2022 (https://doi.org/10.1128/jvi.00241-22)
B1	Newcastle Disease virus (NDV)	newcastle / fusion protein (F)	1.1.2	FASTA	Newcastle_56	MZ737018	Sun et al, 2022 (https://doi.org/10.1128/jvi.00241-22)
B1	Newcastle Disease virus (NDV)	newcastle / fusion protein (F)	1.1.2	FASTA	Newcastle_57	MZ737020	Sun et al, 2022 (https://doi.org/10.1128/jvi.00241-22)
B1	Newcastle Disease virus (NDV)	newcastle / fusion protein (F)	1.1.2	FASTA	Newcastle_58	MZ737021	Sun et al, 2022 (https://doi.org/10.1128/jvi.00241-22)
B1	Newcastle Disease virus (NDV)	newcastle / fusion protein (F)	1.1.2	FASTA	Newcastle_59	MZ737022	Sun et al, 2022 (https://doi.org/10.1128/jvi.00241-22)
B1	Newcastle Disease virus (NDV)	newcastle / fusion protein (F)	1.1.2	FASTA	Newcastle_60	MZ737023	Sun et al, 2022 (https://doi.org/10.1128/jvi.00241-22)
B1	Newcastle Disease virus (NDV)	newcastle / fusion protein (F)	1.1.2	FASTA	Newcastle_61	MZ737024	Sun et al, 2022 (https://doi.org/10.1128/jvi.00241-22)
B1	Newcastle Disease virus (NDV)	newcastle / fusion protein (F)	1.1.2	FASTA	Newcastle_62	MZ737025	Sun et al, 2022 (https://doi.org/10.1128/jvi.00241-22)
B1	Newcastle Disease virus (NDV)	newcastle / fusion protein (F)	1.1.2	FASTA	Newcastle_63	MZ737026	Sun et al, 2022 (https://doi.org/10.1128/jvi.00241-22)
B1	Newcastle Disease virus (NDV)	newcastle / fusion protein (F)	1.1.2	FASTA	Newcastle_64	MZ737027	Sun et al, 2022 (https://doi.org/10.1128/jvi.00241-22)
B1	Newcastle Disease virus (NDV)	newcastle / fusion protein (F)	1.1.2	FASTA	Newcastle_65	MZ737028	Sun et al, 2022 (https://doi.org/10.1128/jvi.00241-22)
B1	Newcastle Disease virus (NDV)	newcastle / fusion protein (F)	1.1.2	FASTA	Newcastle_66	MZ737030	Sun et al, 2022 (https://doi.org/10.1128/jvi.00241-22)
B1	Newcastle Disease virus (NDV)	newcastle / fusion protein (F)	1.1.2	FASTA	Newcastle_67	MZ737042	Sun et al, 2022 (https://doi.org/10.1128/jvi.00241-22)
B1	Newcastle Disease virus (NDV)	newcastle / fusion protein (F)	1.1.2	FASTA	Newcastle_68	MZ737031	Sun et al, 2022 (https://doi.org/10.1128/jvi.00241-22)
B1	Newcastle Disease virus (NDV)	newcastle / fusion protein (F)	1.1.2	FASTA	Newcastle_69	MZ737032	Sun et al, 2022 (https://doi.org/10.1128/jvi.00241-22)
B1	Newcastle Disease virus (NDV)	newcastle / fusion protein (F)	1.1.2	FASTA	Newcastle_70	MZ737033	Sun et al, 2022 (https://doi.org/10.1128/jvi.00241-22)
B1	Newcastle Disease virus (NDV)	newcastle / fusion protein (F)	1.1.2	FASTA	Newcastle_71	MZ737034	Sun et al, 2022 (https://doi.org/10.1128/jvi.00241-22)
B1	Newcastle Disease virus (NDV)	newcastle / fusion protein (F)	1.1.2	FASTA	Newcastle_72	MZ737035	Sun et al, 2022 (https://doi.org/10.1128/jvi.00241-22)
B1	Newcastle Disease virus (NDV)	newcastle / fusion protein (F)	1.1.2	FASTA	Newcastle_73	MZ737036	Sun et al, 2022 (https://doi.org/10.1128/jvi.00241-22)
B1	Newcastle Disease virus (NDV)	newcastle / fusion protein (F)	1.1.2	FASTA	Newcastle_74	MZ737037	Sun et al, 2022 (https://doi.org/10.1128/jvi.00241-22)
B1	Newcastle Disease virus (NDV)	newcastle / fusion protein (F)	1.1.2	FASTA	Newcastle_75	MZ737038	Sun et al, 2022 (https://doi.org/10.1128/jvi.00241-22)
B1	Newcastle Disease virus (NDV)	newcastle / fusion protein (F)	1.1.2	FASTA	Newcastle_76	MZ737039	Sun et al, 2022 (https://doi.org/10.1128/jvi.00241-22)
B1	Newcastle Disease virus (NDV)	newcastle / fusion protein (F)	1.1.2	FASTA	Newcastle_77	MZ737040	Sun et al, 2022 (https://doi.org/10.1128/jvi.00241-22)
B1	Newcastle Disease virus (NDV)	newcastle / fusion protein (F)	1.1.2	FASTA	Newcastle_78	MZ737041	Sun et al, 2022 (https://doi.org/10.1128/jvi.00241-22)
B1	Newcastle Disease virus (NDV)	newcastle / fusion protein (F)	1.1.2	FASTA	Newcastle_79	MZ737073	Sun et al, 2022 (https://doi.org/10.1128/jvi.00241-22)
B1	Newcastle Disease virus (NDV)	newcastle / fusion protein (F)	1.1.2	FASTA	Newcastle_80	MZ737075	Sun et al, 2022 (https://doi.org/10.1128/jvi.00241-22)
B1	Newcastle Disease virus (NDV)	newcastle / fusion protein (F)	1.1.2	FASTA	Newcastle_81	MZ737014	Sun et al, 2022 (https://doi.org/10.1128/jvi.00241-22)
B1	Newcastle Disease virus (NDV)	newcastle / fusion protein (F)	1.1.2	FASTA	Newcastle_82	MZ737076	Sun et al, 2022 (https://doi.org/10.1128/jvi.00241-22)
B1	Newcastle Disease virus (NDV)	newcastle / fusion protein (F)	1.1.2	FASTA	Newcastle_83	MZ737106	Sun et al, 2022 (https://doi.org/10.1128/jvi.00241-22)
B1	Newcastle Disease virus (NDV)	newcastle / fusion protein (F)	1.1.2	FASTA	Newcastle_84	MZ737107	Sun et al, 2022 (https://doi.org/10.1128/jvi.00241-22)
B1	Newcastle Disease virus (NDV)	newcastle / fusion protein (F)	1.1.2	FASTA	Newcastle_85	MZ737108	Sun et al, 2022 (https://doi.org/10.1128/jvi.00241-22)
B1	Newcastle Disease virus (NDV)	newcastle / fusion protein (F)	1.1.2	FASTA	Newcastle_86	MZ737109	Sun et al, 2022 (https://doi.org/10.1128/jvi.00241-22)
B1	Newcastle Disease virus (NDV)	newcastle / fusion protein (F)	1.1.2	FASTA	Newcastle_87	MZ737110	Sun et al, 2022 (https://doi.org/10.1128/jvi.00241-22)
B1	Newcastle Disease virus (NDV)	newcastle / fusion protein (F)	1.1.2	FASTA	Newcastle_88	MZ737111	Sun et al, 2022 (https://doi.org/10.1128/jvi.00241-22)
B1	Newcastle Disease virus (NDV)	newcastle / fusion protein (F)	1.1.2	FASTA	Newcastle_89	MZ737112	Sun et al, 2022 (https://doi.org/10.1128/jvi.00241-22)
B1	Newcastle Disease virus (NDV)	newcastle / fusion protein (F)	1.1.2	FASTA	Newcastle_90	MZ737113	Sun et al, 2022 (https://doi.org/10.1128/jvi.00241-22)
B1	Newcastle Disease virus (NDV)	newcastle / fusion protein (F)	1.1.2	FASTA	Newcastle_91	MZ737114	Sun et al, 2022 (https://doi.org/10.1128/jvi.00241-22)
B1	Newcastle Disease virus (NDV)	newcastle / fusion protein (F)	1.1.2	FASTA	Newcastle_92	MZ737115	Sun et al, 2022 (https://doi.org/10.1128/jvi.00241-22)
B1	Newcastle Disease virus (NDV)	newcastle / fusion protein (F)	1.1.2	FASTA	Newcastle_93	MZ737116	Sun et al, 2022 (https://doi.org/10.1128/jvi.00241-22)
B1	Newcastle Disease virus (NDV)	newcastle / fusion protein (F)	1.1.2	FASTA	Newcastle_94	MZ737117	Sun et al, 2022 (https://doi.org/10.1128/jvi.00241-22)
B1	Newcastle Disease virus (NDV)	newcastle / fusion protein (F)	1.1.2	FASTA	Newcastle_95	MZ737118	Sun et al, 2022 (https://doi.org/10.1128/jvi.00241-22)
B1	Newcastle Disease virus (NDV)	newcastle / fusion protein (F)	1.1.2	FASTA	Newcastle_96	MZ737119	Sun et al, 2022 (https://doi.org/10.1128/jvi.00241-22)
B1	Newcastle Disease virus (NDV)	newcastle / fusion protein (F)	1.1.2	FASTA	Newcastle_97	MZ737120	Sun et al, 2022 (https://doi.org/10.1128/jvi.00241-22)
B1	Newcastle Disease virus (NDV)	newcastle / fusion protein (F)	1.1.2	FASTA	Newcastle_98	MZ737121	Sun et al, 2022 (https://doi.org/10.1128/jvi.00241-22)
B1	Newcastle Disease virus (NDV)	newcastle / fusion protein (F)	1.1.2	FASTA	Newcastle_99	MZ737122	Sun et al, 2022 (https://doi.org/10.1128/jvi.00241-22)
B1	Newcastle Disease virus (NDV)	newcastle / fusion protein (F)	1.1.2	FASTA	Newcastle_100	MZ737123	Sun et al, 2022 (https://doi.org/10.1128/jvi.00241-22)
B1	Newcastle Disease virus (NDV)	newcastle / fusion protein (F)	1.1.2	FASTA	Newcastle_101	MZ737124	Sun et al, 2022 (https://doi.org/10.1128/jvi.00241-22)
B1	Newcastle Disease virus (NDV)	newcastle / fusion protein (F)	1.1.2	FASTA	Newcastle_102	MZ737125	Sun et al, 2022 (https://doi.org/10.1128/jvi.00241-22)
B1	Newcastle Disease virus (NDV)	newcastle / fusion protein (F)	1.1.2	FASTA	Newcastle_103	MZ737126	Sun et al, 2022 (https://doi.org/10.1128/jvi.00241-22)
B1	Newcastle Disease virus (NDV)	newcastle / fusion protein (F)	1.1.2	FASTA	Newcastle_104	MZ737127	Sun et al, 2022 (https://doi.org/10.1128/jvi.00241-22)
B1	Newcastle Disease virus (NDV)	newcastle / fusion protein (F)	1.1.2	FASTA	Newcastle_105	MZ737128	Sun et al, 2022 (https://doi.org/10.1128/jvi.00241-22)
B1	Newcastle Disease virus (NDV)	newcastle / fusion protein (F)	1.1.2	FASTA	Newcastle_106	MZ737129	Sun et al, 2022 (https://doi.org/10.1128/jvi.00241-22)
B1	Newcastle Disease virus (NDV)	newcastle / fusion protein (F)	1.1.2	FASTA	Newcastle_107	MZ737130	Sun et al, 2022 (https://doi.org/10.1128/jvi.00241-22)
B1	Newcastle Disease virus (NDV)	newcastle / fusion protein (F)	1.1.2	FASTA	Newcastle_108	MZ737105	Sun et al, 2022 (https://doi.org/10.1128/jvi.00241-22)
B1	Newcastle Disease virus (NDV)	newcastle / fusion protein (F)	1.1.2	FASTA	Newcastle_109	MZ737104	Sun et al, 2022 (https://doi.org/10.1128/jvi.00241-22)
B1	Newcastle Disease virus (NDV)	newcastle / fusion protein (F)	1.1.2	FASTA	Newcastle_110	MZ737103	Sun et al, 2022 (https://doi.org/10.1128/jvi.00241-22)
B1	Newcastle Disease virus (NDV)	newcastle / fusion protein (F)	1.1.2	FASTA	Newcastle_111	MZ737089	Sun et al, 2022 (https://doi.org/10.1128/jvi.00241-22)
B1	Newcastle Disease virus (NDV)	newcastle / fusion protein (F)	1.1.2	FASTA	Newcastle_112	MZ737077	Sun et al, 2022 (https://doi.org/10.1128/jvi.00241-22)
B1	Newcastle Disease virus (NDV)	newcastle / fusion protein (F)	1.1.2	FASTA	Newcastle_113	MZ737078	Sun et al, 2022 (https://doi.org/10.1128/jvi.00241-22)
B1	Newcastle Disease virus (NDV)	newcastle / fusion protein (F)	1.1.2	FASTA	Newcastle_114	MZ737079	Sun et al, 2022 (https://doi.org/10.1128/jvi.00241-22)
B1	Newcastle Disease virus (NDV)	newcastle / fusion protein (F)	1.1.2	FASTA	Newcastle_115	MZ737080	Sun et al, 2022 (https://doi.org/10.1128/jvi.00241-22)
B1	Newcastle Disease virus (NDV)	newcastle / fusion protein (F)	1.1.2	FASTA	Newcastle_116	MZ737081	Sun et al, 2022 (https://doi.org/10.1128/jvi.00241-22)
B1	Newcastle Disease virus (NDV)	newcastle / fusion protein (F)	1.1.2	FASTA	Newcastle_117	MZ737082	Sun et al, 2022 (https://doi.org/10.1128/jvi.00241-22)
B1	Newcastle Disease virus (NDV)	newcastle / fusion protein (F)	1.1.2	FASTA	Newcastle_118	MZ737083	Sun et al, 2022 (https://doi.org/10.1128/jvi.00241-22)
B1	Newcastle Disease virus (NDV)	newcastle / fusion protein (F)	1.1.2	FASTA	Newcastle_119	MZ737084	Sun et al, 2022 (https://doi.org/10.1128/jvi.00241-22)
B1	Newcastle Disease virus (NDV)	newcastle / fusion protein (F)	1.1.2	FASTA	Newcastle_120	MZ737085	Sun et al, 2022 (https://doi.org/10.1128/jvi.00241-22)
B1	Newcastle Disease virus (NDV)	newcastle / fusion protein (F)	1.1.2	FASTA	Newcastle_121	MZ737086	Sun et al, 2022 (https://doi.org/10.1128/jvi.00241-22)
B1	Newcastle Disease virus (NDV)	newcastle / fusion protein (F)	1.1.2	FASTA	Newcastle_122	MZ737088	Sun et al, 2022 (https://doi.org/10.1128/jvi.00241-22)
B1	Newcastle Disease virus (NDV)	newcastle / fusion protein (F)	1.1.2	FASTA	Newcastle_123	MZ737090	Sun et al, 2022 (https://doi.org/10.1128/jvi.00241-22)
B1	Newcastle Disease virus (NDV)	newcastle / fusion protein (F)	1.1.2	FASTA	Newcastle_124	MZ737102	Sun et al, 2022 (https://doi.org/10.1128/jvi.00241-22)
B1	Newcastle Disease virus (NDV)	newcastle / fusion protein (F)	1.1.2	FASTA	Newcastle_125	MZ737091	Sun et al, 2022 (https://doi.org/10.1128/jvi.00241-22)
B1	Newcastle Disease virus (NDV)	newcastle / fusion protein (F)	1.1.2	FASTA	Newcastle_126	MZ737092	Sun et al, 2022 (https://doi.org/10.1128/jvi.00241-22)
B1	Newcastle Disease virus (NDV)	newcastle / fusion protein (F)	1.1.2	FASTA	Newcastle_127	MZ737093	Sun et al, 2022 (https://doi.org/10.1128/jvi.00241-22)
B1	Newcastle Disease virus (NDV)	newcastle / fusion protein (F)	1.1.2	FASTA	Newcastle_128	MZ737094	Sun et al, 2022 (https://doi.org/10.1128/jvi.00241-22)
B1	Newcastle Disease virus (NDV)	newcastle / fusion protein (F)	1.1.2	FASTA	Newcastle_129	MZ737095	Sun et al, 2022 (https://doi.org/10.1128/jvi.00241-22)
B1	Newcastle Disease virus (NDV)	newcastle / fusion protein (F)	1.1.2	FASTA	Newcastle_130	MZ737096	Sun et al, 2022 (https://doi.org/10.1128/jvi.00241-22)
B1	Newcastle Disease virus (NDV)	newcastle / fusion protein (F)	1.1.2	FASTA	Newcastle_131	MZ737097	Sun et al, 2022 (https://doi.org/10.1128/jvi.00241-22)
B1	Newcastle Disease virus (NDV)	newcastle / fusion protein (F)	1.1.2	FASTA	Newcastle_132	MZ737098	Sun et al, 2022 (https://doi.org/10.1128/jvi.00241-22)
B1	Newcastle Disease virus (NDV)	newcastle / fusion protein (F)	1.1.2	FASTA	Newcastle_133	MZ737099	Sun et al, 2022 (https://doi.org/10.1128/jvi.00241-22)
B1	Newcastle Disease virus (NDV)	newcastle / fusion protein (F)	1.1.2	FASTA	Newcastle_134	MZ737100	Sun et al, 2022 (https://doi.org/10.1128/jvi.00241-22)
B1	Newcastle Disease virus (NDV)	newcastle / fusion protein (F)	1.1.2	FASTA	Newcastle_135	MZ737101	Sun et al, 2022 (https://doi.org/10.1128/jvi.00241-22)
B1	Newcastle Disease virus (NDV)	newcastle / fusion protein (F)	1.1.2	FASTA	Newcastle_136	MZ737015	Sun et al, 2022 (https://doi.org/10.1128/jvi.00241-22)
B1	Newcastle Disease virus (NDV)	newcastle / fusion protein (F)	1.1.2	FASTA	Newcastle_137	MZ737131	Sun et al, 2022 (https://doi.org/10.1128/jvi.00241-22)
B1	Newcastle Disease virus (NDV)	newcastle / fusion protein (F)	1.1.2	FASTA	Newcastle_138	MZ737013	Sun et al, 2022 (https://doi.org/10.1128/jvi.00241-22)
B1	Newcastle Disease virus (NDV)	newcastle / fusion protein (F)	1.1.2	FASTA	Newcastle_139	MZ736948	Sun et al, 2022 (https://doi.org/10.1128/jvi.00241-22)
B1	Newcastle Disease virus (NDV)	newcastle / fusion protein (F)	1.1.2	FASTA	Newcastle_140	MZ736934	Sun et al, 2022 (https://doi.org/10.1128/jvi.00241-22)
B1	Newcastle Disease virus (NDV)	newcastle / fusion protein (F)	1.1.2	FASTA	Newcastle_141	MZ736935	Sun et al, 2022 (https://doi.org/10.1128/jvi.00241-22)
B1	Newcastle Disease virus (NDV)	newcastle / fusion protein (F)	1.1.2	FASTA	Newcastle_142	MZ736936	Sun et al, 2022 (https://doi.org/10.1128/jvi.00241-22)
B1	Newcastle Disease virus (NDV)	newcastle / fusion protein (F)	1.1.2	FASTA	Newcastle_143	MZ736937	Sun et al, 2022 (https://doi.org/10.1128/jvi.00241-22)
B1	Newcastle Disease virus (NDV)	newcastle / fusion protein (F)	1.1.2	FASTA	Newcastle_144	MZ736938	Sun et al, 2022 (https://doi.org/10.1128/jvi.00241-22)
B1	Newcastle Disease virus (NDV)	newcastle / fusion protein (F)	1.1.2	FASTA	Newcastle_145	MZ736942	Sun et al, 2022 (https://doi.org/10.1128/jvi.00241-22)
B1	Newcastle Disease virus (NDV)	newcastle / fusion protein (F)	1.1.2	FASTA	Newcastle_146	MZ736943	Sun et al, 2022 (https://doi.org/10.1128/jvi.00241-22)
B1	Newcastle Disease virus (NDV)	newcastle / fusion protein (F)	1.1.2	FASTA	Newcastle_147	MZ736944	Sun et al, 2022 (https://doi.org/10.1128/jvi.00241-22)
B1	Newcastle Disease virus (NDV)	newcastle / fusion protein (F)	1.1.2	FASTA	Newcastle_148	MZ736945	Sun et al, 2022 (https://doi.org/10.1128/jvi.00241-22)
B1	Newcastle Disease virus (NDV)	newcastle / fusion protein (F)	1.1.2	FASTA	Newcastle_149	MZ736946	Sun et al, 2022 (https://doi.org/10.1128/jvi.00241-22)
B1	Newcastle Disease virus (NDV)	newcastle / fusion protein (F)	1.1.2	FASTA	Newcastle_150	MZ736947	Sun et al, 2022 (https://doi.org/10.1128/jvi.00241-22)
B1	Newcastle Disease virus (NDV)	newcastle / fusion protein (F)	1.1.2	FASTA	Newcastle_151	MZ736949	Sun et al, 2022 (https://doi.org/10.1128/jvi.00241-22)
B1	Newcastle Disease virus (NDV)	newcastle / fusion protein (F)	1.1.2	FASTA	Newcastle_152	MZ736962	Sun et al, 2022 (https://doi.org/10.1128/jvi.00241-22)
B1	Newcastle Disease virus (NDV)	newcastle / fusion protein (F)	1.1.2	FASTA	Newcastle_153	MZ736950	Sun et al, 2022 (https://doi.org/10.1128/jvi.00241-22)
B1	Newcastle Disease virus (NDV)	newcastle / fusion protein (F)	1.1.2	FASTA	Newcastle_154	MZ736951	Sun et al, 2022 (https://doi.org/10.1128/jvi.00241-22)
B1	Newcastle Disease virus (NDV)	newcastle / fusion protein (F)	1.1.2	FASTA	Newcastle_155	MZ736952	Sun et al, 2022 (https://doi.org/10.1128/jvi.00241-22)
B1	Newcastle Disease virus (NDV)	newcastle / fusion protein (F)	1.1.2	FASTA	Newcastle_156	MZ736953	Sun et al, 2022 (https://doi.org/10.1128/jvi.00241-22)
B1	Newcastle Disease virus (NDV)	newcastle / fusion protein (F)	1.1.2	FASTA	Newcastle_157	MZ736954	Sun et al, 2022 (https://doi.org/10.1128/jvi.00241-22)
B1	Newcastle Disease virus (NDV)	newcastle / fusion protein (F)	1.1.2	FASTA	Newcastle_158	MZ736955	Sun et al, 2022 (https://doi.org/10.1128/jvi.00241-22)
B1	Newcastle Disease virus (NDV)	newcastle / fusion protein (F)	1.1.2	FASTA	Newcastle_159	MZ736956	Sun et al, 2022 (https://doi.org/10.1128/jvi.00241-22)
B1	Newcastle Disease virus (NDV)	newcastle / fusion protein (F)	1.1.2	FASTA	Newcastle_160	MZ736957	Sun et al, 2022 (https://doi.org/10.1128/jvi.00241-22)
B1	Newcastle Disease virus (NDV)	newcastle / fusion protein (F)	1.1.2	FASTA	Newcastle_161	MZ737012	Sun et al, 2022 (https://doi.org/10.1128/jvi.00241-22)
B1	Newcastle Disease virus (NDV)	newcastle / fusion protein (F)	1.1.2	FASTA	Newcastle_162	MZ736959	Sun et al, 2022 (https://doi.org/10.1128/jvi.00241-22)
B1	Newcastle Disease virus (NDV)	newcastle / fusion protein (F)	1.1.2	FASTA	Newcastle_163	MZ736960	Sun et al, 2022 (https://doi.org/10.1128/jvi.00241-22)
B1	Newcastle Disease virus (NDV)	newcastle / fusion protein (F)	1.1.2	FASTA	Newcastle_164	MZ736933	Sun et al, 2022 (https://doi.org/10.1128/jvi.00241-22)
B1	Newcastle Disease virus (NDV)	newcastle / fusion protein (F)	1.1.2	FASTA	Newcastle_165	MZ736931	Sun et al, 2022 (https://doi.org/10.1128/jvi.00241-22)
B1	Newcastle Disease virus (NDV)	newcastle / fusion protein (F)	1.1.2	FASTA	Newcastle_166	MZ736930	Sun et al, 2022 (https://doi.org/10.1128/jvi.00241-22)
B1	Newcastle Disease virus (NDV)	newcastle / fusion protein (F)	1.1.2	FASTA	Newcastle_167	MZ736929	Sun et al, 2022 (https://doi.org/10.1128/jvi.00241-22)
B1	Newcastle Disease virus (NDV)	newcastle / fusion protein (F)	1.1.2	FASTA	Newcastle_168	MZ736902	Sun et al, 2022 (https://doi.org/10.1128/jvi.00241-22)
B1	Newcastle Disease virus (NDV)	newcastle / fusion protein (F)	1.1.2	FASTA	Newcastle_169	MZ736903	Sun et al, 2022 (https://doi.org/10.1128/jvi.00241-22)
B1	Newcastle Disease virus (NDV)	newcastle / fusion protein (F)	1.1.2	FASTA	Newcastle_170	MZ736904	Sun et al, 2022 (https://doi.org/10.1128/jvi.00241-22)
B1	Newcastle Disease virus (NDV)	newcastle / fusion protein (F)	1.1.2	FASTA	Newcastle_171	MZ736906	Sun et al, 2022 (https://doi.org/10.1128/jvi.00241-22)
B1	Newcastle Disease virus (NDV)	newcastle / fusion protein (F)	1.1.2	FASTA	Newcastle_172	MZ736907	Sun et al, 2022 (https://doi.org/10.1128/jvi.00241-22)
B1	Newcastle Disease virus (NDV)	newcastle / fusion protein (F)	1.1.2	FASTA	Newcastle_173	MZ736908	Sun et al, 2022 (https://doi.org/10.1128/jvi.00241-22)
B1	Newcastle Disease virus (NDV)	newcastle / fusion protein (F)	1.1.2	FASTA	Newcastle_174	MZ736909	Sun et al, 2022 (https://doi.org/10.1128/jvi.00241-22)
B1	Newcastle Disease virus (NDV)	newcastle / fusion protein (F)	1.1.2	FASTA	Newcastle_175	MZ736910	Sun et al, 2022 (https://doi.org/10.1128/jvi.00241-22)
B1	Newcastle Disease virus (NDV)	newcastle / fusion protein (F)	1.1.2	FASTA	Newcastle_176	MZ736911	Sun et al, 2022 (https://doi.org/10.1128/jvi.00241-22)
B1	Newcastle Disease virus (NDV)	newcastle / fusion protein (F)	1.1.2	FASTA	Newcastle_177	MZ736912	Sun et al, 2022 (https://doi.org/10.1128/jvi.00241-22)
B1	Newcastle Disease virus (NDV)	newcastle / fusion protein (F)	1.1.2	FASTA	Newcastle_178	MZ736913	Sun et al, 2022 (https://doi.org/10.1128/jvi.00241-22)
B1	Newcastle Disease virus (NDV)	newcastle / fusion protein (F)	1.1.2	FASTA	Newcastle_179	MZ736914	Sun et al, 2022 (https://doi.org/10.1128/jvi.00241-22)
B1	Newcastle Disease virus (NDV)	newcastle / fusion protein (F)	1.1.2	FASTA	Newcastle_180	MZ736915	Sun et al, 2022 (https://doi.org/10.1128/jvi.00241-22)
B1	Newcastle Disease virus (NDV)	newcastle / fusion protein (F)	1.1.2	FASTA	Newcastle_181	MZ736916	Sun et al, 2022 (https://doi.org/10.1128/jvi.00241-22)
B1	Newcastle Disease virus (NDV)	newcastle / fusion protein (F)	1.1.2	FASTA	Newcastle_182	MZ736917	Sun et al, 2022 (https://doi.org/10.1128/jvi.00241-22)
B1	Newcastle Disease virus (NDV)	newcastle / fusion protein (F)	1.1.2	FASTA	Newcastle_183	MZ736918	Sun et al, 2022 (https://doi.org/10.1128/jvi.00241-22)
B1	Newcastle Disease virus (NDV)	newcastle / fusion protein (F)	1.1.2	FASTA	Newcastle_184	MZ736919	Sun et al, 2022 (https://doi.org/10.1128/jvi.00241-22)
B1	Newcastle Disease virus (NDV)	newcastle / fusion protein (F)	1.1.2	FASTA	Newcastle_185	MZ736920	Sun et al, 2022 (https://doi.org/10.1128/jvi.00241-22)
B1	Newcastle Disease virus (NDV)	newcastle / fusion protein (F)	1.1.2	FASTA	Newcastle_186	MZ736921	Sun et al, 2022 (https://doi.org/10.1128/jvi.00241-22)
B1	Newcastle Disease virus (NDV)	newcastle / fusion protein (F)	1.1.2	FASTA	Newcastle_187	MZ736923	Sun et al, 2022 (https://doi.org/10.1128/jvi.00241-22)
B1	Newcastle Disease virus (NDV)	newcastle / fusion protein (F)	1.1.2	FASTA	Newcastle_188	MZ736924	Sun et al, 2022 (https://doi.org/10.1128/jvi.00241-22)
B1	Newcastle Disease virus (NDV)	newcastle / fusion protein (F)	1.1.2	FASTA	Newcastle_189	MZ736925	Sun et al, 2022 (https://doi.org/10.1128/jvi.00241-22)
B1	Newcastle Disease virus (NDV)	newcastle / fusion protein (F)	1.1.2	FASTA	Newcastle_190	MZ736927	Sun et al, 2022 (https://doi.org/10.1128/jvi.00241-22)
B1	Newcastle Disease virus (NDV)	newcastle / fusion protein (F)	1.1.2	FASTA	Newcastle_191	MZ736961	Sun et al, 2022 (https://doi.org/10.1128/jvi.00241-22)
B1	Newcastle Disease virus (NDV)	newcastle / fusion protein (F)	1.1.2	FASTA	Newcastle_192	MZ736958	Sun et al, 2022 (https://doi.org/10.1128/jvi.00241-22)
B1	Newcastle Disease virus (NDV)	newcastle / fusion protein (F)	1.1.2	FASTA	Newcastle_193	MZ736963	Sun et al, 2022 (https://doi.org/10.1128/jvi.00241-22)
B1	Newcastle Disease virus (NDV)	newcastle / fusion protein (F)	1.1.2	FASTA	Newcastle_194	MZ737005	Sun et al, 2022 (https://doi.org/10.1128/jvi.00241-22)
B1	Newcastle Disease virus (NDV)	newcastle / fusion protein (F)	1.1.2	FASTA	Newcastle_195	MZ736985	Sun et al, 2022 (https://doi.org/10.1128/jvi.00241-22)
B1	Newcastle Disease virus (NDV)	newcastle / fusion protein (F)	1.1.2	FASTA	Newcastle_196	MZ737009	Sun et al, 2022 (https://doi.org/10.1128/jvi.00241-22)
B1	Newcastle Disease virus (NDV)	newcastle / fusion protein (F)	1.1.2	FASTA	Newcastle_197	MZ736987	Sun et al, 2022 (https://doi.org/10.1128/jvi.00241-22)
B1	Newcastle Disease virus (NDV)	newcastle / fusion protein (F)	1.1.2	FASTA	Newcastle_198	MZ736964	Sun et al, 2022 (https://doi.org/10.1128/jvi.00241-22)
B1	Newcastle Disease virus (NDV)	newcastle / fusion protein (F)	1.1.2	FASTA	Newcastle_199	MZ736988	Sun et al, 2022 (https://doi.org/10.1128/jvi.00241-22)
B1	Newcastle Disease virus (NDV)	newcastle / fusion protein (F)	1.1.2	FASTA	Newcastle_200	MZ736989	Sun et al, 2022 (https://doi.org/10.1128/jvi.00241-22)
B1	Newcastle Disease virus (NDV)	newcastle / fusion protein (F)	1.1.2	FASTA	Newcastle_201	MZ736990	Sun et al, 2022 (https://doi.org/10.1128/jvi.00241-22)
B1	Newcastle Disease virus (NDV)	newcastle / fusion protein (F)	1.1.2	FASTA	Newcastle_202	MZ737008	Sun et al, 2022 (https://doi.org/10.1128/jvi.00241-22)
B1	Newcastle Disease virus (NDV)	newcastle / fusion protein (F)	1.1.2	FASTA	Newcastle_203	MZ736991	Sun et al, 2022 (https://doi.org/10.1128/jvi.00241-22)
B1	Newcastle Disease virus (NDV)	newcastle / fusion protein (F)	1.1.2	FASTA	Newcastle_204	MZ737007	Sun et al, 2022 (https://doi.org/10.1128/jvi.00241-22)
B1	Newcastle Disease virus (NDV)	newcastle / fusion protein (F)	1.1.2	FASTA	Newcastle_205	MZ736992	Sun et al, 2022 (https://doi.org/10.1128/jvi.00241-22)
B1	Newcastle Disease virus (NDV)	newcastle / fusion protein (F)	1.1.2	FASTA	Newcastle_206	MZ736993	Sun et al, 2022 (https://doi.org/10.1128/jvi.00241-22)
B1	Newcastle Disease virus (NDV)	newcastle / fusion protein (F)	1.1.2	FASTA	Newcastle_207	MZ736994	Sun et al, 2022 (https://doi.org/10.1128/jvi.00241-22)
B1	Newcastle Disease virus (NDV)	newcastle / fusion protein (F)	1.1.2	FASTA	Newcastle_208	MZ737006	Sun et al, 2022 (https://doi.org/10.1128/jvi.00241-22)
B1	Newcastle Disease virus (NDV)	newcastle / fusion protein (F)	1.1.2	FASTA	Newcastle_209	MZ736995	Sun et al, 2022 (https://doi.org/10.1128/jvi.00241-22)
B1	Newcastle Disease virus (NDV)	newcastle / fusion protein (F)	1.1.2	FASTA	Newcastle_210	MZ736996	Sun et al, 2022 (https://doi.org/10.1128/jvi.00241-22)
B1	Newcastle Disease virus (NDV)	newcastle / fusion protein (F)	1.1.2	FASTA	Newcastle_211	MZ736997	Sun et al, 2022 (https://doi.org/10.1128/jvi.00241-22)
B1	Newcastle Disease virus (NDV)	newcastle / fusion protein (F)	1.1.2	FASTA	Newcastle_212	MZ736998	Sun et al, 2022 (https://doi.org/10.1128/jvi.00241-22)
B1	Newcastle Disease virus (NDV)	newcastle / fusion protein (F)	1.1.2	FASTA	Newcastle_213	MZ736999	Sun et al, 2022 (https://doi.org/10.1128/jvi.00241-22)
B1	Newcastle Disease virus (NDV)	newcastle / fusion protein (F)	1.1.2	FASTA	Newcastle_214	MZ737000	Sun et al, 2022 (https://doi.org/10.1128/jvi.00241-22)
B1	Newcastle Disease virus (NDV)	newcastle / fusion protein (F)	1.1.2	FASTA	Newcastle_215	MZ737001	Sun et al, 2022 (https://doi.org/10.1128/jvi.00241-22)
B1	Newcastle Disease virus (NDV)	newcastle / fusion protein (F)	1.1.2	FASTA	Newcastle_216	MZ737002	Sun et al, 2022 (https://doi.org/10.1128/jvi.00241-22)
B1	Newcastle Disease virus (NDV)	newcastle / fusion protein (F)	1.1.2	FASTA	Newcastle_217	MZ737003	Sun et al, 2022 (https://doi.org/10.1128/jvi.00241-22)
B1	Newcastle Disease virus (NDV)	newcastle / fusion protein (F)	1.1.2	FASTA	Newcastle_218	MZ736984	Sun et al, 2022 (https://doi.org/10.1128/jvi.00241-22)
B1	Newcastle Disease virus (NDV)	newcastle / fusion protein (F)	1.1.2	FASTA	Newcastle_219	MZ737004	Sun et al, 2022 (https://doi.org/10.1128/jvi.00241-22)
B1	Newcastle Disease virus (NDV)	newcastle / fusion protein (F)	1.1.2	FASTA	Newcastle_220	MZ736983	Sun et al, 2022 (https://doi.org/10.1128/jvi.00241-22)
B1	Newcastle Disease virus (NDV)	newcastle / fusion protein (F)	1.1.2	FASTA	Newcastle_221	MZ736975	Sun et al, 2022 (https://doi.org/10.1128/jvi.00241-22)
B1	Newcastle Disease virus (NDV)	newcastle / fusion protein (F)	1.1.2	FASTA	Newcastle_222	MZ736965	Sun et al, 2022 (https://doi.org/10.1128/jvi.00241-22)
B1	Newcastle Disease virus (NDV)	newcastle / fusion protein (F)	1.1.2	FASTA	Newcastle_223	MZ736966	Sun et al, 2022 (https://doi.org/10.1128/jvi.00241-22)
B1	Newcastle Disease virus (NDV)	newcastle / fusion protein (F)	1.1.2	FASTA	Newcastle_224	MZ736967	Sun et al, 2022 (https://doi.org/10.1128/jvi.00241-22)
B1	Newcastle Disease virus (NDV)	newcastle / fusion protein (F)	1.1.2	FASTA	Newcastle_225	MZ736968	Sun et al, 2022 (https://doi.org/10.1128/jvi.00241-22)
B1	Newcastle Disease virus (NDV)	newcastle / fusion protein (F)	1.1.2	FASTA	Newcastle_226	MZ736969	Sun et al, 2022 (https://doi.org/10.1128/jvi.00241-22)
B1	Newcastle Disease virus (NDV)	newcastle / fusion protein (F)	1.1.2	FASTA	Newcastle_227	MZ736970	Sun et al, 2022 (https://doi.org/10.1128/jvi.00241-22)
B1	Newcastle Disease virus (NDV)	newcastle / fusion protein (F)	1.1.2	FASTA	Newcastle_228	MZ736971	Sun et al, 2022 (https://doi.org/10.1128/jvi.00241-22)
B1	Newcastle Disease virus (NDV)	newcastle / fusion protein (F)	1.1.2	FASTA	Newcastle_229	MZ736972	Sun et al, 2022 (https://doi.org/10.1128/jvi.00241-22)
B1	Newcastle Disease virus (NDV)	newcastle / fusion protein (F)	1.1.2	FASTA	Newcastle_230	MZ736973	Sun et al, 2022 (https://doi.org/10.1128/jvi.00241-22)
B1	Newcastle Disease virus (NDV)	newcastle / fusion protein (F)	1.1.2	FASTA	Newcastle_231	MZ736974	Sun et al, 2022 (https://doi.org/10.1128/jvi.00241-22)
B1	Newcastle Disease virus (NDV)	newcastle / fusion protein (F)	1.1.2	FASTA	Newcastle_232	MZ736976	Sun et al, 2022 (https://doi.org/10.1128/jvi.00241-22)
B1	Newcastle Disease virus (NDV)	newcastle / fusion protein (F)	1.1.2	FASTA	Newcastle_233	MZ736977	Sun et al, 2022 (https://doi.org/10.1128/jvi.00241-22)
B1	Newcastle Disease virus (NDV)	newcastle / fusion protein (F)	1.1.2	FASTA	Newcastle_234	MZ736978	Sun et al, 2022 (https://doi.org/10.1128/jvi.00241-22)
B1	Newcastle Disease virus (NDV)	newcastle / fusion protein (F)	1.1.2	FASTA	Newcastle_235	MZ736979	Sun et al, 2022 (https://doi.org/10.1128/jvi.00241-22)
B1	Newcastle Disease virus (NDV)	newcastle / fusion protein (F)	1.1.2	FASTA	Newcastle_236	MZ736980	Sun et al, 2022 (https://doi.org/10.1128/jvi.00241-22)
B1	Newcastle Disease virus (NDV)	newcastle / fusion protein (F)	1.1.2	FASTA	Newcastle_237	MZ737011	Sun et al, 2022 (https://doi.org/10.1128/jvi.00241-22)
B1	Newcastle Disease virus (NDV)	newcastle / fusion protein (F)	1.1.2	FASTA	Newcastle_238	MZ736981	Sun et al, 2022 (https://doi.org/10.1128/jvi.00241-22)
B1	Newcastle Disease virus (NDV)	newcastle / fusion protein (F)	1.1.2	FASTA	Newcastle_239	MZ736982	Sun et al, 2022 (https://doi.org/10.1128/jvi.00241-22)
B1	Newcastle Disease virus (NDV)	newcastle / fusion protein (F)	1.1.2	FASTA	Newcastle_240	MZ737010	Sun et al, 2022 (https://doi.org/10.1128/jvi.00241-22)
B1	Newcastle Disease virus (NDV)	newcastle / fusion protein (F)	1.1.2	FASTA	Newcastle_241	MZ737046	Sun et al, 2022 (https://doi.org/10.1128/jvi.00241-22)
B1	Newcastle Disease virus (NDV)	newcastle / fusion protein (F)	1.1.2	FASTA	Newcastle_242	MZ737019	Sun et al, 2022 (https://doi.org/10.1128/jvi.00241-22)
B1	Newcastle Disease virus (NDV)	newcastle / fusion protein (F)	1.1.2	FASTA	Newcastle_243	MZ736901	Sun et al, 2022 (https://doi.org/10.1128/jvi.00241-22)
B1	Newcastle Disease virus (NDV)	newcastle / fusion protein (F)	1.1.2	FASTA	Newcastle_244	MZ736905	Sun et al, 2022 (https://doi.org/10.1128/jvi.00241-22)
B1	Newcastle Disease virus (NDV)	newcastle / fusion protein (F)	1.1.2	FASTA	Newcastle_245	MZ736900	Sun et al, 2022 (https://doi.org/10.1128/jvi.00241-22)
B1	Newcastle Disease virus (NDV)	newcastle / fusion protein (F)	1.1.2	FASTA	Newcastle_246	MZ737050	Sun et al, 2022 (https://doi.org/10.1128/jvi.00241-22)
B1	Newcastle Disease virus (NDV)	newcastle / fusion protein (F)	1.1.2	FASTA	Newcastle_247	MZ737087	Sun et al, 2022 (https://doi.org/10.1128/jvi.00241-22)
B1	Newcastle Disease virus (NDV)	newcastle / fusion protein (F)	1.1.2	FASTA	Newcastle_248	MZ736922	Sun et al, 2022 (https://doi.org/10.1128/jvi.00241-22)
B1	Newcastle Disease virus (NDV)	newcastle / fusion protein (F)	1.1.2	FASTA	Newcastle_249	MZ736926	Sun et al, 2022 (https://doi.org/10.1128/jvi.00241-22)
B1	Newcastle Disease virus (NDV)	newcastle / fusion protein (F)	1.1.2	FASTA	Newcastle_250	MZ736928	Sun et al, 2022 (https://doi.org/10.1128/jvi.00241-22)
B1	Newcastle Disease virus (NDV)	newcastle / fusion protein (F)	1.1.2	FASTA	Newcastle_251	MZ736986	Sun et al, 2022 (https://doi.org/10.1128/jvi.00241-22)
B1	Newcastle Disease virus (NDV)	newcastle / fusion protein (F)	1.1.2	FASTA	Newcastle_252	MZ736939	Sun et al, 2022 (https://doi.org/10.1128/jvi.00241-22)
B1	Newcastle Disease virus (NDV)	newcastle / fusion protein (F)	1.1.2	FASTA	Newcastle_253	MZ736940	Sun et al, 2022 (https://doi.org/10.1128/jvi.00241-22)
B1	Newcastle Disease virus (NDV)	newcastle / fusion protein (F)	1.1.2	FASTA	Newcastle_254	MZ736941	Sun et al, 2022 (https://doi.org/10.1128/jvi.00241-22)
B1	Newcastle Disease virus (NDV)	newcastle / fusion protein (F)	1.1.2	FASTA	Newcastle_255	MZ736932	Sun et al, 2022 (https://doi.org/10.1128/jvi.00241-22)
B2	Newcastle Disease virus (NDV)	newcastle / fusion protein (F)	II	AB1 (Sanger)	Newcastle_256	-	NDV sequence collection of the Virology Laboratory of INIAV, Portugal
B2	Newcastle Disease virus (NDV)	newcastle / fusion protein (F)	II	AB1 (Sanger)	Newcastle_257	-	NDV sequence collection of the Virology Laboratory of INIAV, Portugal
B2	Newcastle Disease virus (NDV)	newcastle / fusion protein (F)	VI.1	AB1 (Sanger)	Newcastle_258	-	NDV sequence collection of the Virology Laboratory of INIAV, Portugal
B2	Newcastle Disease virus (NDV)	newcastle / fusion protein (F)	VI.1	AB1 (Sanger)	Newcastle_259	-	NDV sequence collection of the Virology Laboratory of INIAV, Portugal
B2	Newcastle Disease virus (NDV)	newcastle / fusion protein (F)	VI.1	AB1 (Sanger)	Newcastle_260	-	NDV sequence collection of the Virology Laboratory of INIAV, Portugal
B2	Newcastle Disease virus (NDV)	newcastle / fusion protein (F)	VI.1	AB1 (Sanger)	Newcastle_261	-	NDV sequence collection of the Virology Laboratory of INIAV, Portugal
B2	Newcastle Disease virus (NDV)	newcastle / fusion protein (F)	VI.2.1.1.1	AB1 (Sanger)	Newcastle_262	-	NDV sequence collection of the Virology Laboratory of INIAV, Portugal
B2	Newcastle Disease virus (NDV)	newcastle / fusion protein (F)	VI.2.1.1.1	AB1 (Sanger)	Newcastle_263	-	NDV sequence collection of the Virology Laboratory of INIAV, Portugal
B2	Newcastle Disease virus (NDV)	newcastle / fusion protein (F)	VI.2.1.1.1	AB1 (Sanger)	Newcastle_264	-	NDV sequence collection of the Virology Laboratory of INIAV, Portugal
B2	Newcastle Disease virus (NDV)	newcastle / fusion protein (F)	VI.2.1.1.1	AB1 (Sanger)	Newcastle_265	-	NDV sequence collection of the Virology Laboratory of INIAV, Portugal
B2	Newcastle Disease virus (NDV)	newcastle / fusion protein (F)	VI.2.1.1.1	AB1 (Sanger)	Newcastle_266	-	NDV sequence collection of the Virology Laboratory of INIAV, Portugal
B2	Newcastle Disease virus (NDV)	newcastle / fusion protein (F)	VI.2.1.1.1	AB1 (Sanger)	Newcastle_267	-	NDV sequence collection of the Virology Laboratory of INIAV, Portugal
B2	Newcastle Disease virus (NDV)	newcastle / fusion protein (F)	VI.2.1.1.1	AB1 (Sanger)	Newcastle_268	-	NDV sequence collection of the Virology Laboratory of INIAV, Portugal
B2	Newcastle Disease virus (NDV)	newcastle / fusion protein (F)	VI.2.1.1.1	AB1 (Sanger)	Newcastle_269	-	NDV sequence collection of the Virology Laboratory of INIAV, Portugal
B2	Newcastle Disease virus (NDV)	newcastle / fusion protein (F)	VI.2.1.1.2.1	AB1 (Sanger)	Newcastle_270	-	NDV sequence collection of the Virology Laboratory of INIAV, Portugal
B2	Newcastle Disease virus (NDV)	newcastle / fusion protein (F)	VI.2.1.1.2.1	AB1 (Sanger)	Newcastle_271	-	NDV sequence collection of the Virology Laboratory of INIAV, Portugal
B2	Newcastle Disease virus (NDV)	newcastle / fusion protein (F)	VI.2.1.1.2.1	AB1 (Sanger)	Newcastle_272	-	NDV sequence collection of the Virology Laboratory of INIAV, Portugal
B2	Newcastle Disease virus (NDV)	newcastle / fusion protein (F)	VI.2.1.1.2.1	AB1 (Sanger)	Newcastle_273	-	NDV sequence collection of the Virology Laboratory of INIAV, Portugal
B2	Newcastle Disease virus (NDV)	newcastle / fusion protein (F)	VI.2.1.1.2.1	AB1 (Sanger)	Newcastle_274	-	NDV sequence collection of the Virology Laboratory of INIAV, Portugal
B2	Newcastle Disease virus (NDV)	newcastle / fusion protein (F)	VI.2.1.1.2.1	AB1 (Sanger)	Newcastle_275	-	NDV sequence collection of the Virology Laboratory of INIAV, Portugal
B2	Newcastle Disease virus (NDV)	newcastle / fusion protein (F)	VII.2	AB1 (Sanger)	Newcastle_276	-	NDV sequence collection of the Virology Laboratory of INIAV, Portugal
B2	Newcastle Disease virus (NDV)	newcastle / fusion protein (F)	VII.2	AB1 (Sanger)	Newcastle_277	-	NDV sequence collection of the Virology Laboratory of INIAV, Portugal
B2	Newcastle Disease virus (NDV)	newcastle / fusion protein (F)	VII.2	AB1 (Sanger)	Newcastle_278	-	NDV sequence collection of the Virology Laboratory of INIAV, Portugal
B2	Newcastle Disease virus (NDV)	newcastle / fusion protein (F)	VII.2	AB1 (Sanger)	Newcastle_279	-	NDV sequence collection of the Virology Laboratory of INIAV, Portugal
B2	Newcastle Disease virus (NDV)	newcastle / fusion protein (F)	VII.2	AB1 (Sanger)	Newcastle_280	-	NDV sequence collection of the Virology Laboratory of INIAV, Portugal
B2	Newcastle Disease virus (NDV)	newcastle / fusion protein (F)	VII.2	AB1 (Sanger)	Newcastle_281	-	NDV sequence collection of the Virology Laboratory of INIAV, Portugal
B2	Newcastle Disease virus (NDV)	newcastle / fusion protein (F)	XIII.1.1	AB1 (Sanger)	Newcastle_282	-	NDV sequence collection of the Virology Laboratory of INIAV, Portugal
B2	Newcastle Disease virus (NDV)	newcastle / fusion protein (F)	XIII.1.1	AB1 (Sanger)	Newcastle_283	-	NDV sequence collection of the Virology Laboratory of INIAV, Portugal
B2	Newcastle Disease virus (NDV)	newcastle / fusion protein (F)	XIII.1.1	AB1 (Sanger)	Newcastle_284	-	NDV sequence collection of the Virology Laboratory of INIAV, Portugal
B2	Newcastle Disease virus (NDV)	newcastle / fusion protein (F)	XIII.1.1	AB1 (Sanger)	Newcastle_285	-	NDV sequence collection of the Virology Laboratory of INIAV, Portugal
B2	Newcastle Disease virus (NDV)	newcastle / fusion protein (F)	XIII.1.1	AB1 (Sanger)	Newcastle_286	-	NDV sequence collection of the Virology Laboratory of INIAV, Portugal
B2	Newcastle Disease virus (NDV)	newcastle / fusion protein (F)	XIII.1.1	AB1 (Sanger)	Newcastle_287	-	NDV sequence collection of the Virology Laboratory of INIAV, Portugal
B2	Newcastle Disease virus (NDV)	newcastle / fusion protein (F)	XIII.1.1	AB1 (Sanger)	Newcastle_288	-	NDV sequence collection of the Virology Laboratory of INIAV, Portugal
B2	Newcastle Disease virus (NDV)	newcastle / fusion protein (F)	XIII.1.1	AB1 (Sanger)	Newcastle_289	-	NDV sequence collection of the Virology Laboratory of INIAV, Portugal
B2	Newcastle Disease virus (NDV)	newcastle / fusion protein (F)	XXI.2	AB1 (Sanger)	Newcastle_290	-	NDV sequence collection of the Virology Laboratory of INIAV, Portugal
B2	Newcastle Disease virus (NDV)	newcastle / fusion protein (F)	XXI.2	AB1 (Sanger)	Newcastle_291	-	NDV sequence collection of the Virology Laboratory of INIAV, Portugal
B2	Newcastle Disease virus (NDV)	newcastle / fusion protein (F)	XXI.2	AB1 (Sanger)	Newcastle_292	-	NDV sequence collection of the Virology Laboratory of INIAV, Portugal
B2	Newcastle Disease virus (NDV)	newcastle / fusion protein (F)	XXI.2	AB1 (Sanger)	Newcastle_293	-	NDV sequence collection of the Virology Laboratory of INIAV, Portugal
B2	Newcastle Disease virus (NDV)	newcastle / fusion protein (F)	XXI.2	AB1 (Sanger)	Newcastle_294	-	NDV sequence collection of the Virology Laboratory of INIAV, Portugal
B2	Newcastle Disease virus (NDV)	newcastle / fusion protein (F)	XXI.2	AB1 (Sanger)	Newcastle_295	-	NDV sequence collection of the Virology Laboratory of INIAV, Portugal
B2	Newcastle Disease virus (NDV)	newcastle / fusion protein (F)	XXI.2	AB1 (Sanger)	Newcastle_296	-	NDV sequence collection of the Virology Laboratory of INIAV, Portugal
B2	Newcastle Disease virus (NDV)	newcastle / fusion protein (F)	XXI.2	AB1 (Sanger)	Newcastle_297	-	NDV sequence collection of the Virology Laboratory of INIAV, Portugal
B3	Newcastle Disease virus (NDV)	newcastle / fusion protein (F)	II	FASTA (curated from Sanger)	Newcastle_1	-	NDV sequence collection of the Virology Laboratory of INIAV, Portugal
B3	Newcastle Disease virus (NDV)	newcastle / fusion protein (F)	VI.1	FASTA (curated from Sanger)	Newcastle_2	-	NDV sequence collection of the Virology Laboratory of INIAV, Portugal
B3	Newcastle Disease virus (NDV)	newcastle / fusion protein (F)	VI.1	FASTA (curated from Sanger)	Newcastle_3	-	NDV sequence collection of the Virology Laboratory of INIAV, Portugal
B3	Newcastle Disease virus (NDV)	newcastle / fusion protein (F)	VI.2.1.1.1	FASTA (curated from Sanger)	Newcastle_4	-	NDV sequence collection of the Virology Laboratory of INIAV, Portugal
B3	Newcastle Disease virus (NDV)	newcastle / fusion protein (F)	VI.2.1.1.1	FASTA (curated from Sanger)	Newcastle_5	-	NDV sequence collection of the Virology Laboratory of INIAV, Portugal
B3	Newcastle Disease virus (NDV)	newcastle / fusion protein (F)	VI.2.1.1.1	FASTA (curated from Sanger)	Newcastle_6	-	NDV sequence collection of the Virology Laboratory of INIAV, Portugal
B3	Newcastle Disease virus (NDV)	newcastle / fusion protein (F)	VI.2.1.1.1	FASTA (curated from Sanger)	Newcastle_7	-	NDV sequence collection of the Virology Laboratory of INIAV, Portugal
B3	Newcastle Disease virus (NDV)	newcastle / fusion protein (F)	VI.2.1.1.2.1	FASTA (curated from Sanger)	Newcastle_8	-	NDV sequence collection of the Virology Laboratory of INIAV, Portugal
B3	Newcastle Disease virus (NDV)	newcastle / fusion protein (F)	VI.2.1.1.2.1	FASTA (curated from Sanger)	Newcastle_9	-	NDV sequence collection of the Virology Laboratory of INIAV, Portugal
B3	Newcastle Disease virus (NDV)	newcastle / fusion protein (F)	VI.2.1.1.2.1	FASTA (curated from Sanger)	Newcastle_10	-	NDV sequence collection of the Virology Laboratory of INIAV, Portugal
B3	Newcastle Disease virus (NDV)	newcastle / fusion protein (F)	VI.2.1.1.2.2	FASTA (curated from Sanger)	Newcastle_11	-	NDV sequence collection of the Virology Laboratory of INIAV, Portugal
B3	Newcastle Disease virus (NDV)	newcastle / fusion protein (F)	VI.2.1.1.2.2	FASTA (curated from Sanger)	Newcastle_12	-	NDV sequence collection of the Virology Laboratory of INIAV, Portugal
B3	Newcastle Disease virus (NDV)	newcastle / fusion protein (F)	VII.2	FASTA (curated from Sanger)	Newcastle_13	-	NDV sequence collection of the Virology Laboratory of INIAV, Portugal
B3	Newcastle Disease virus (NDV)	newcastle / fusion protein (F)	XIII.1.1	FASTA (curated from Sanger)	Newcastle_14	-	NDV sequence collection of the Virology Laboratory of INIAV, Portugal
B3	Newcastle Disease virus (NDV)	newcastle / fusion protein (F)	XIII.1.1	FASTA (curated from Sanger)	Newcastle_15	-	NDV sequence collection of the Virology Laboratory of INIAV, Portugal
B3	Newcastle Disease virus (NDV)	newcastle / fusion protein (F)	XIII.1.1	FASTA (curated from Sanger)	Newcastle_16	-	NDV sequence collection of the Virology Laboratory of INIAV, Portugal
B3	Newcastle Disease virus (NDV)	newcastle / fusion protein (F)	XIII.1.1	FASTA (curated from Sanger)	Newcastle_17	-	NDV sequence collection of the Virology Laboratory of INIAV, Portugal
B3	Newcastle Disease virus (NDV)	newcastle / fusion protein (F)	XXI.2	FASTA (curated from Sanger)	Newcastle_18	-	NDV sequence collection of the Virology Laboratory of INIAV, Portugal
B3	Newcastle Disease virus (NDV)	newcastle / fusion protein (F)	XXI.2	FASTA (curated from Sanger)	Newcastle_19	-	NDV sequence collection of the Virology Laboratory of INIAV, Portugal
B3	Newcastle Disease virus (NDV)	newcastle / fusion protein (F)	XXI.2	FASTA (curated from Sanger)	Newcastle_20	-	NDV sequence collection of the Virology Laboratory of INIAV, Portugal
B3	Newcastle Disease virus (NDV)	newcastle / fusion protein (F)	XXI.2	FASTA (curated from Sanger)	Newcastle_21	-	NDV sequence collection of the Virology Laboratory of INIAV, Portugal
B3	Newcastle Disease virus (NDV)	newcastle / fusion protein (F)	XXI.2	FASTA (curated from Sanger)	Newcastle_22	-	NDV sequence collection of the Virology Laboratory of INIAV, Portugal
B3	Newcastle Disease virus (NDV)	newcastle / fusion protein (F)	XXI.2	FASTA (curated from Sanger)	Newcastle_23	-	NDV sequence collection of the Virology Laboratory of INIAV, Portugal
C1	Dengue virus (DENV)	dengue / polyprotein	DENV_2_III	FASTA	Dengue_1	AB122020	Mendes et al, 2020 (https://doi.org/10.1099/mgen.0.000328; https://github.com/B-UMMI/DEN-IM/blob/master/ref/DENV_MAPPING_V3.fasta)
C1	Dengue virus (DENV)	dengue / polyprotein	DENV_2_III	FASTA	Dengue_2	AB122021	Mendes et al, 2020 (https://doi.org/10.1099/mgen.0.000328; https://github.com/B-UMMI/DEN-IM/blob/master/ref/DENV_MAPPING_V3.fasta)
C1	Dengue virus (DENV)	dengue / polyprotein	DENV_2_III	FASTA	Dengue_3	AB122022	Mendes et al, 2020 (https://doi.org/10.1099/mgen.0.000328; https://github.com/B-UMMI/DEN-IM/blob/master/ref/DENV_MAPPING_V3.fasta)
C1	Dengue virus (DENV)	dengue / polyprotein	DENV_1_IV	FASTA	Dengue_4	AB189121	Mendes et al, 2020 (https://doi.org/10.1099/mgen.0.000328; https://github.com/B-UMMI/DEN-IM/blob/master/ref/DENV_MAPPING_V3.fasta)
C1	Dengue virus (DENV)	dengue / polyprotein	DENV_3_I	FASTA	Dengue_5	AB189128	Mendes et al, 2020 (https://doi.org/10.1099/mgen.0.000328; https://github.com/B-UMMI/DEN-IM/blob/master/ref/DENV_MAPPING_V3.fasta)
C1	Dengue virus (DENV)	dengue / polyprotein	DENV_1_IV	FASTA	Dengue_6	AB195673	Mendes et al, 2020 (https://doi.org/10.1099/mgen.0.000328; https://github.com/B-UMMI/DEN-IM/blob/master/ref/DENV_MAPPING_V3.fasta)
C1	Dengue virus (DENV)	dengue / polyprotein	DENV_1_IV	FASTA	Dengue_7	AB204803	Mendes et al, 2020 (https://doi.org/10.1099/mgen.0.000328; https://github.com/B-UMMI/DEN-IM/blob/master/ref/DENV_MAPPING_V3.fasta)
C1	Dengue virus (DENV)	dengue / polyprotein	DENV_1_I	FASTA	Dengue_8	AB608786	Mendes et al, 2020 (https://doi.org/10.1099/mgen.0.000328; https://github.com/B-UMMI/DEN-IM/blob/master/ref/DENV_MAPPING_V3.fasta)
C1	Dengue virus (DENV)	dengue / polyprotein	DENV_1_I	FASTA	Dengue_9	AB608787	Mendes et al, 2020 (https://doi.org/10.1099/mgen.0.000328; https://github.com/B-UMMI/DEN-IM/blob/master/ref/DENV_MAPPING_V3.fasta)
C1	Dengue virus (DENV)	dengue / polyprotein	DENV_1_I	FASTA	Dengue_10	AB608789	Mendes et al, 2020 (https://doi.org/10.1099/mgen.0.000328; https://github.com/B-UMMI/DEN-IM/blob/master/ref/DENV_MAPPING_V3.fasta)
C1	Dengue virus (DENV)	dengue / polyprotein	DENV_1_II	FASTA	Dengue_11	AF180817	Mendes et al, 2020 (https://doi.org/10.1099/mgen.0.000328; https://github.com/B-UMMI/DEN-IM/blob/master/ref/DENV_MAPPING_V3.fasta)
C1	Dengue virus (DENV)	dengue / polyprotein	DENV_1_II	FASTA	Dengue_12	AF180818	Mendes et al, 2020 (https://doi.org/10.1099/mgen.0.000328; https://github.com/B-UMMI/DEN-IM/blob/master/ref/DENV_MAPPING_V3.fasta)
C1	Dengue virus (DENV)	dengue / polyprotein	DENV_1_V	FASTA	Dengue_13	AF311956	Mendes et al, 2020 (https://doi.org/10.1099/mgen.0.000328; https://github.com/B-UMMI/DEN-IM/blob/master/ref/DENV_MAPPING_V3.fasta)
C1	Dengue virus (DENV)	dengue / polyprotein	DENV_1_V	FASTA	Dengue_14	AF311957	Mendes et al, 2020 (https://doi.org/10.1099/mgen.0.000328; https://github.com/B-UMMI/DEN-IM/blob/master/ref/DENV_MAPPING_V3.fasta)
C1	Dengue virus (DENV)	dengue / polyprotein	DENV_1_V	FASTA	Dengue_15	AF311958	Mendes et al, 2020 (https://doi.org/10.1099/mgen.0.000328; https://github.com/B-UMMI/DEN-IM/blob/master/ref/DENV_MAPPING_V3.fasta)
C1	Dengue virus (DENV)	dengue / polyprotein	DENV_3_V	FASTA	Dengue_16	AF317645	Mendes et al, 2020 (https://doi.org/10.1099/mgen.0.000328; https://github.com/B-UMMI/DEN-IM/blob/master/ref/DENV_MAPPING_V3.fasta)
C1	Dengue virus (DENV)	dengue / polyprotein	DENV_3_I	FASTA	Dengue_17	AY744677	Mendes et al, 2020 (https://doi.org/10.1099/mgen.0.000328; https://github.com/B-UMMI/DEN-IM/blob/master/ref/DENV_MAPPING_V3.fasta)
C1	Dengue virus (DENV)	dengue / polyprotein	DENV_3_I	FASTA	Dengue_18	AY744678	Mendes et al, 2020 (https://doi.org/10.1099/mgen.0.000328; https://github.com/B-UMMI/DEN-IM/blob/master/ref/DENV_MAPPING_V3.fasta)
C1	Dengue virus (DENV)	dengue / polyprotein	DENV_3_I	FASTA	Dengue_19	AY744679	Mendes et al, 2020 (https://doi.org/10.1099/mgen.0.000328; https://github.com/B-UMMI/DEN-IM/blob/master/ref/DENV_MAPPING_V3.fasta)
C1	Dengue virus (DENV)	dengue / polyprotein	DENV_3_I	FASTA	Dengue_20	AY744680	Mendes et al, 2020 (https://doi.org/10.1099/mgen.0.000328; https://github.com/B-UMMI/DEN-IM/blob/master/ref/DENV_MAPPING_V3.fasta)
C1	Dengue virus (DENV)	dengue / polyprotein	DENV_3_I	FASTA	Dengue_21	AY744681	Mendes et al, 2020 (https://doi.org/10.1099/mgen.0.000328; https://github.com/B-UMMI/DEN-IM/blob/master/ref/DENV_MAPPING_V3.fasta)
C1	Dengue virus (DENV)	dengue / polyprotein	DENV_3_I	FASTA	Dengue_22	AY744682	Mendes et al, 2020 (https://doi.org/10.1099/mgen.0.000328; https://github.com/B-UMMI/DEN-IM/blob/master/ref/DENV_MAPPING_V3.fasta)
C1	Dengue virus (DENV)	dengue / polyprotein	DENV_3_I	FASTA	Dengue_23	AY744683	Mendes et al, 2020 (https://doi.org/10.1099/mgen.0.000328; https://github.com/B-UMMI/DEN-IM/blob/master/ref/DENV_MAPPING_V3.fasta)
C1	Dengue virus (DENV)	dengue / polyprotein	DENV_3_I	FASTA	Dengue_24	AY744684	Mendes et al, 2020 (https://doi.org/10.1099/mgen.0.000328; https://github.com/B-UMMI/DEN-IM/blob/master/ref/DENV_MAPPING_V3.fasta)
C1	Dengue virus (DENV)	dengue / polyprotein	DENV_3_I	FASTA	Dengue_25	AY744685	Mendes et al, 2020 (https://doi.org/10.1099/mgen.0.000328; https://github.com/B-UMMI/DEN-IM/blob/master/ref/DENV_MAPPING_V3.fasta)
C1	Dengue virus (DENV)	dengue / polyprotein	DENV_1_I	FASTA	Dengue_26	AY835999	Mendes et al, 2020 (https://doi.org/10.1099/mgen.0.000328; https://github.com/B-UMMI/DEN-IM/blob/master/ref/DENV_MAPPING_V3.fasta)
C1	Dengue virus (DENV)	dengue / polyprotein	DENV_3_I	FASTA	Dengue_27	AY858038	Mendes et al, 2020 (https://doi.org/10.1099/mgen.0.000328; https://github.com/B-UMMI/DEN-IM/blob/master/ref/DENV_MAPPING_V3.fasta)
C1	Dengue virus (DENV)	dengue / polyprotein	DENV_3_I	FASTA	Dengue_28	AY858039	Mendes et al, 2020 (https://doi.org/10.1099/mgen.0.000328; https://github.com/B-UMMI/DEN-IM/blob/master/ref/DENV_MAPPING_V3.fasta)
C1	Dengue virus (DENV)	dengue / polyprotein	DENV_1_IV	FASTA	Dengue_29	DQ285558	Mendes et al, 2020 (https://doi.org/10.1099/mgen.0.000328; https://github.com/B-UMMI/DEN-IM/blob/master/ref/DENV_MAPPING_V3.fasta)
C1	Dengue virus (DENV)	dengue / polyprotein	DENV_1_V	FASTA	Dengue_30	DQ285559	Mendes et al, 2020 (https://doi.org/10.1099/mgen.0.000328; https://github.com/B-UMMI/DEN-IM/blob/master/ref/DENV_MAPPING_V3.fasta)
C1	Dengue virus (DENV)	dengue / polyprotein	DENV_1_IV	FASTA	Dengue_31	DQ285560	Mendes et al, 2020 (https://doi.org/10.1099/mgen.0.000328; https://github.com/B-UMMI/DEN-IM/blob/master/ref/DENV_MAPPING_V3.fasta)
C1	Dengue virus (DENV)	dengue / polyprotein	DENV_1_IV	FASTA	Dengue_32	DQ285561	Mendes et al, 2020 (https://doi.org/10.1099/mgen.0.000328; https://github.com/B-UMMI/DEN-IM/blob/master/ref/DENV_MAPPING_V3.fasta)
C1	Dengue virus (DENV)	dengue / polyprotein	DENV_1_V	FASTA	Dengue_33	DQ285562	Mendes et al, 2020 (https://doi.org/10.1099/mgen.0.000328; https://github.com/B-UMMI/DEN-IM/blob/master/ref/DENV_MAPPING_V3.fasta)
C1	Dengue virus (DENV)	dengue / polyprotein	DENV_2_II	FASTA	Dengue_34	DQ448231	Mendes et al, 2020 (https://doi.org/10.1099/mgen.0.000328; https://github.com/B-UMMI/DEN-IM/blob/master/ref/DENV_MAPPING_V3.fasta)
C1	Dengue virus (DENV)	dengue / polyprotein	DENV_3_II	FASTA	Dengue_35	DQ863638	Mendes et al, 2020 (https://doi.org/10.1099/mgen.0.000328; https://github.com/B-UMMI/DEN-IM/blob/master/ref/DENV_MAPPING_V3.fasta)
C1	Dengue virus (DENV)	dengue / polyprotein	DENV_1_III	FASTA	Dengue_36	EF457905	Mendes et al, 2020 (https://doi.org/10.1099/mgen.0.000328; https://github.com/B-UMMI/DEN-IM/blob/master/ref/DENV_MAPPING_V3.fasta)
C1	Dengue virus (DENV)	dengue / polyprotein	DENV_4_IV	FASTA	Dengue_37	EF457906	Mendes et al, 2020 (https://doi.org/10.1099/mgen.0.000328; https://github.com/B-UMMI/DEN-IM/blob/master/ref/DENV_MAPPING_V3.fasta)
C1	Dengue virus (DENV)	dengue / polyprotein	DENV_3_III	FASTA	Dengue_38	EF643017	Mendes et al, 2020 (https://doi.org/10.1099/mgen.0.000328; https://github.com/B-UMMI/DEN-IM/blob/master/ref/DENV_MAPPING_V3.fasta)
C1	Dengue virus (DENV)	dengue / polyprotein	DENV_2_II	FASTA	Dengue_39	EU056810	Mendes et al, 2020 (https://doi.org/10.1099/mgen.0.000328; https://github.com/B-UMMI/DEN-IM/blob/master/ref/DENV_MAPPING_V3.fasta)
C1	Dengue virus (DENV)	dengue / polyprotein	DENV_2_I	FASTA	Dengue_40	EU056811	Mendes et al, 2020 (https://doi.org/10.1099/mgen.0.000328; https://github.com/B-UMMI/DEN-IM/blob/master/ref/DENV_MAPPING_V3.fasta)
C1	Dengue virus (DENV)	dengue / polyprotein	DENV_2_I	FASTA	Dengue_41	EU056812	Mendes et al, 2020 (https://doi.org/10.1099/mgen.0.000328; https://github.com/B-UMMI/DEN-IM/blob/master/ref/DENV_MAPPING_V3.fasta)
C1	Dengue virus (DENV)	dengue / polyprotein	DENV_1_I	FASTA	Dengue_42	EU249490	Mendes et al, 2020 (https://doi.org/10.1099/mgen.0.000328; https://github.com/B-UMMI/DEN-IM/blob/master/ref/DENV_MAPPING_V3.fasta)
C1	Dengue virus (DENV)	dengue / polyprotein	DENV_1_I	FASTA	Dengue_43	EU249491	Mendes et al, 2020 (https://doi.org/10.1099/mgen.0.000328; https://github.com/B-UMMI/DEN-IM/blob/master/ref/DENV_MAPPING_V3.fasta)
C1	Dengue virus (DENV)	dengue / polyprotein	DENV_1_I	FASTA	Dengue_44	EU249492	Mendes et al, 2020 (https://doi.org/10.1099/mgen.0.000328; https://github.com/B-UMMI/DEN-IM/blob/master/ref/DENV_MAPPING_V3.fasta)
C1	Dengue virus (DENV)	dengue / polyprotein	DENV_1_I	FASTA	Dengue_45	EU249493	Mendes et al, 2020 (https://doi.org/10.1099/mgen.0.000328; https://github.com/B-UMMI/DEN-IM/blob/master/ref/DENV_MAPPING_V3.fasta)
C1	Dengue virus (DENV)	dengue / polyprotein	DENV_1_I	FASTA	Dengue_46	EU249494	Mendes et al, 2020 (https://doi.org/10.1099/mgen.0.000328; https://github.com/B-UMMI/DEN-IM/blob/master/ref/DENV_MAPPING_V3.fasta)
C1	Dengue virus (DENV)	dengue / polyprotein	DENV_1_I	FASTA	Dengue_47	EU249495	Mendes et al, 2020 (https://doi.org/10.1099/mgen.0.000328; https://github.com/B-UMMI/DEN-IM/blob/master/ref/DENV_MAPPING_V3.fasta)
C1	Dengue virus (DENV)	dengue / polyprotein	DENV_2_III	FASTA	Dengue_48	EU482444	Mendes et al, 2020 (https://doi.org/10.1099/mgen.0.000328; https://github.com/B-UMMI/DEN-IM/blob/master/ref/DENV_MAPPING_V3.fasta)
C1	Dengue virus (DENV)	dengue / polyprotein	DENV_2_V	FASTA	Dengue_49	EU482445	Mendes et al, 2020 (https://doi.org/10.1099/mgen.0.000328; https://github.com/B-UMMI/DEN-IM/blob/master/ref/DENV_MAPPING_V3.fasta)
C1	Dengue virus (DENV)	dengue / polyprotein	DENV_2_V	FASTA	Dengue_50	EU482446	Mendes et al, 2020 (https://doi.org/10.1099/mgen.0.000328; https://github.com/B-UMMI/DEN-IM/blob/master/ref/DENV_MAPPING_V3.fasta)
C1	Dengue virus (DENV)	dengue / polyprotein	DENV_2_V	FASTA	Dengue_51	EU482447	Mendes et al, 2020 (https://doi.org/10.1099/mgen.0.000328; https://github.com/B-UMMI/DEN-IM/blob/master/ref/DENV_MAPPING_V3.fasta)
C1	Dengue virus (DENV)	dengue / polyprotein	DENV_2_V	FASTA	Dengue_52	EU482448	Mendes et al, 2020 (https://doi.org/10.1099/mgen.0.000328; https://github.com/B-UMMI/DEN-IM/blob/master/ref/DENV_MAPPING_V3.fasta)
C1	Dengue virus (DENV)	dengue / polyprotein	DENV_2_III	FASTA	Dengue_53	EU482449	Mendes et al, 2020 (https://doi.org/10.1099/mgen.0.000328; https://github.com/B-UMMI/DEN-IM/blob/master/ref/DENV_MAPPING_V3.fasta)
C1	Dengue virus (DENV)	dengue / polyprotein	DENV_2_V	FASTA	Dengue_54	EU482450	Mendes et al, 2020 (https://doi.org/10.1099/mgen.0.000328; https://github.com/B-UMMI/DEN-IM/blob/master/ref/DENV_MAPPING_V3.fasta)
C1	Dengue virus (DENV)	dengue / polyprotein	DENV_2_V	FASTA	Dengue_55	EU482451	Mendes et al, 2020 (https://doi.org/10.1099/mgen.0.000328; https://github.com/B-UMMI/DEN-IM/blob/master/ref/DENV_MAPPING_V3.fasta)
C1	Dengue virus (DENV)	dengue / polyprotein	DENV_3_II	FASTA	Dengue_56	EU482452	Mendes et al, 2020 (https://doi.org/10.1099/mgen.0.000328; https://github.com/B-UMMI/DEN-IM/blob/master/ref/DENV_MAPPING_V3.fasta)
C1	Dengue virus (DENV)	dengue / polyprotein	DENV_3_II	FASTA	Dengue_57	EU482453	Mendes et al, 2020 (https://doi.org/10.1099/mgen.0.000328; https://github.com/B-UMMI/DEN-IM/blob/master/ref/DENV_MAPPING_V3.fasta)
C1	Dengue virus (DENV)	dengue / polyprotein	DENV_3_II	FASTA	Dengue_58	EU482454	Mendes et al, 2020 (https://doi.org/10.1099/mgen.0.000328; https://github.com/B-UMMI/DEN-IM/blob/master/ref/DENV_MAPPING_V3.fasta)
C1	Dengue virus (DENV)	dengue / polyprotein	DENV_3_II	FASTA	Dengue_59	EU482455	Mendes et al, 2020 (https://doi.org/10.1099/mgen.0.000328; https://github.com/B-UMMI/DEN-IM/blob/master/ref/DENV_MAPPING_V3.fasta)
C1	Dengue virus (DENV)	dengue / polyprotein	DENV_3_II	FASTA	Dengue_60	EU482456	Mendes et al, 2020 (https://doi.org/10.1099/mgen.0.000328; https://github.com/B-UMMI/DEN-IM/blob/master/ref/DENV_MAPPING_V3.fasta)
C1	Dengue virus (DENV)	dengue / polyprotein	DENV_3_II	FASTA	Dengue_61	EU482457	Mendes et al, 2020 (https://doi.org/10.1099/mgen.0.000328; https://github.com/B-UMMI/DEN-IM/blob/master/ref/DENV_MAPPING_V3.fasta)
C1	Dengue virus (DENV)	dengue / polyprotein	DENV_3_II	FASTA	Dengue_62	EU482458	Mendes et al, 2020 (https://doi.org/10.1099/mgen.0.000328; https://github.com/B-UMMI/DEN-IM/blob/master/ref/DENV_MAPPING_V3.fasta)
C1	Dengue virus (DENV)	dengue / polyprotein	DENV_3_II	FASTA	Dengue_63	EU482459	Mendes et al, 2020 (https://doi.org/10.1099/mgen.0.000328; https://github.com/B-UMMI/DEN-IM/blob/master/ref/DENV_MAPPING_V3.fasta)
C1	Dengue virus (DENV)	dengue / polyprotein	DENV_3_II	FASTA	Dengue_64	EU482460	Mendes et al, 2020 (https://doi.org/10.1099/mgen.0.000328; https://github.com/B-UMMI/DEN-IM/blob/master/ref/DENV_MAPPING_V3.fasta)
C1	Dengue virus (DENV)	dengue / polyprotein	DENV_3_II	FASTA	Dengue_65	EU482461	Mendes et al, 2020 (https://doi.org/10.1099/mgen.0.000328; https://github.com/B-UMMI/DEN-IM/blob/master/ref/DENV_MAPPING_V3.fasta)
C1	Dengue virus (DENV)	dengue / polyprotein	DENV_3_II	FASTA	Dengue_66	EU482462	Mendes et al, 2020 (https://doi.org/10.1099/mgen.0.000328; https://github.com/B-UMMI/DEN-IM/blob/master/ref/DENV_MAPPING_V3.fasta)
C1	Dengue virus (DENV)	dengue / polyprotein	DENV_2_V	FASTA	Dengue_67	EU482463	Mendes et al, 2020 (https://doi.org/10.1099/mgen.0.000328; https://github.com/B-UMMI/DEN-IM/blob/master/ref/DENV_MAPPING_V3.fasta)
C1	Dengue virus (DENV)	dengue / polyprotein	DENV_2_V	FASTA	Dengue_68	EU482464	Mendes et al, 2020 (https://doi.org/10.1099/mgen.0.000328; https://github.com/B-UMMI/DEN-IM/blob/master/ref/DENV_MAPPING_V3.fasta)
C1	Dengue virus (DENV)	dengue / polyprotein	DENV_2_V	FASTA	Dengue_69	EU482465	Mendes et al, 2020 (https://doi.org/10.1099/mgen.0.000328; https://github.com/B-UMMI/DEN-IM/blob/master/ref/DENV_MAPPING_V3.fasta)
C1	Dengue virus (DENV)	dengue / polyprotein	DENV_2_V	FASTA	Dengue_70	EU482466	Mendes et al, 2020 (https://doi.org/10.1099/mgen.0.000328; https://github.com/B-UMMI/DEN-IM/blob/master/ref/DENV_MAPPING_V3.fasta)
C1	Dengue virus (DENV)	dengue / polyprotein	DENV_2_V	FASTA	Dengue_71	EU482467	Mendes et al, 2020 (https://doi.org/10.1099/mgen.0.000328; https://github.com/B-UMMI/DEN-IM/blob/master/ref/DENV_MAPPING_V3.fasta)
C1	Dengue virus (DENV)	dengue / polyprotein	DENV_2_V	FASTA	Dengue_72	EU482468	Mendes et al, 2020 (https://doi.org/10.1099/mgen.0.000328; https://github.com/B-UMMI/DEN-IM/blob/master/ref/DENV_MAPPING_V3.fasta)
C1	Dengue virus (DENV)	dengue / polyprotein	DENV_2_V	FASTA	Dengue_73	EU482469	Mendes et al, 2020 (https://doi.org/10.1099/mgen.0.000328; https://github.com/B-UMMI/DEN-IM/blob/master/ref/DENV_MAPPING_V3.fasta)
C1	Dengue virus (DENV)	dengue / polyprotein	DENV_2_V	FASTA	Dengue_74	EU482470	Mendes et al, 2020 (https://doi.org/10.1099/mgen.0.000328; https://github.com/B-UMMI/DEN-IM/blob/master/ref/DENV_MAPPING_V3.fasta)
C1	Dengue virus (DENV)	dengue / polyprotein	DENV_2_V	FASTA	Dengue_75	EU482471	Mendes et al, 2020 (https://doi.org/10.1099/mgen.0.000328; https://github.com/B-UMMI/DEN-IM/blob/master/ref/DENV_MAPPING_V3.fasta)
C1	Dengue virus (DENV)	dengue / polyprotein	DENV_2_V	FASTA	Dengue_76	EU482472	Mendes et al, 2020 (https://doi.org/10.1099/mgen.0.000328; https://github.com/B-UMMI/DEN-IM/blob/master/ref/DENV_MAPPING_V3.fasta)
C1	Dengue virus (DENV)	dengue / polyprotein	DENV_2_V	FASTA	Dengue_77	EU482473	Mendes et al, 2020 (https://doi.org/10.1099/mgen.0.000328; https://github.com/B-UMMI/DEN-IM/blob/master/ref/DENV_MAPPING_V3.fasta)
C1	Dengue virus (DENV)	dengue / polyprotein	DENV_2_V	FASTA	Dengue_78	EU482474	Mendes et al, 2020 (https://doi.org/10.1099/mgen.0.000328; https://github.com/B-UMMI/DEN-IM/blob/master/ref/DENV_MAPPING_V3.fasta)
C1	Dengue virus (DENV)	dengue / polyprotein	DENV_2_V	FASTA	Dengue_79	EU482475	Mendes et al, 2020 (https://doi.org/10.1099/mgen.0.000328; https://github.com/B-UMMI/DEN-IM/blob/master/ref/DENV_MAPPING_V3.fasta)
C1	Dengue virus (DENV)	dengue / polyprotein	DENV_1_I	FASTA	Dengue_80	EU482476	Mendes et al, 2020 (https://doi.org/10.1099/mgen.0.000328; https://github.com/B-UMMI/DEN-IM/blob/master/ref/DENV_MAPPING_V3.fasta)
C1	Dengue virus (DENV)	dengue / polyprotein	DENV_1_I	FASTA	Dengue_81	EU482477	Mendes et al, 2020 (https://doi.org/10.1099/mgen.0.000328; https://github.com/B-UMMI/DEN-IM/blob/master/ref/DENV_MAPPING_V3.fasta)
C1	Dengue virus (DENV)	dengue / polyprotein	DENV_1_I	FASTA	Dengue_82	EU482478	Mendes et al, 2020 (https://doi.org/10.1099/mgen.0.000328; https://github.com/B-UMMI/DEN-IM/blob/master/ref/DENV_MAPPING_V3.fasta)
C1	Dengue virus (DENV)	dengue / polyprotein	DENV_1_I	FASTA	Dengue_83	EU482479	Mendes et al, 2020 (https://doi.org/10.1099/mgen.0.000328; https://github.com/B-UMMI/DEN-IM/blob/master/ref/DENV_MAPPING_V3.fasta)
C1	Dengue virus (DENV)	dengue / polyprotein	DENV_1_I	FASTA	Dengue_84	EU482481	Mendes et al, 2020 (https://doi.org/10.1099/mgen.0.000328; https://github.com/B-UMMI/DEN-IM/blob/master/ref/DENV_MAPPING_V3.fasta)
C1	Dengue virus (DENV)	dengue / polyprotein	DENV_1_I	FASTA	Dengue_85	EU482482	Mendes et al, 2020 (https://doi.org/10.1099/mgen.0.000328; https://github.com/B-UMMI/DEN-IM/blob/master/ref/DENV_MAPPING_V3.fasta)
C1	Dengue virus (DENV)	dengue / polyprotein	DENV_1_I	FASTA	Dengue_86	EU482483	Mendes et al, 2020 (https://doi.org/10.1099/mgen.0.000328; https://github.com/B-UMMI/DEN-IM/blob/master/ref/DENV_MAPPING_V3.fasta)
C1	Dengue virus (DENV)	dengue / polyprotein	DENV_1_I	FASTA	Dengue_87	EU482484	Mendes et al, 2020 (https://doi.org/10.1099/mgen.0.000328; https://github.com/B-UMMI/DEN-IM/blob/master/ref/DENV_MAPPING_V3.fasta)
C1	Dengue virus (DENV)	dengue / polyprotein	DENV_1_I	FASTA	Dengue_88	EU482485	Mendes et al, 2020 (https://doi.org/10.1099/mgen.0.000328; https://github.com/B-UMMI/DEN-IM/blob/master/ref/DENV_MAPPING_V3.fasta)
C1	Dengue virus (DENV)	dengue / polyprotein	DENV_1_I	FASTA	Dengue_89	EU482486	Mendes et al, 2020 (https://doi.org/10.1099/mgen.0.000328; https://github.com/B-UMMI/DEN-IM/blob/master/ref/DENV_MAPPING_V3.fasta)
C1	Dengue virus (DENV)	dengue / polyprotein	DENV_1_I	FASTA	Dengue_90	EU482487	Mendes et al, 2020 (https://doi.org/10.1099/mgen.0.000328; https://github.com/B-UMMI/DEN-IM/blob/master/ref/DENV_MAPPING_V3.fasta)
C1	Dengue virus (DENV)	dengue / polyprotein	DENV_1_I	FASTA	Dengue_91	EU482488	Mendes et al, 2020 (https://doi.org/10.1099/mgen.0.000328; https://github.com/B-UMMI/DEN-IM/blob/master/ref/DENV_MAPPING_V3.fasta)
C1	Dengue virus (DENV)	dengue / polyprotein	DENV_1_I	FASTA	Dengue_92	EU482489	Mendes et al, 2020 (https://doi.org/10.1099/mgen.0.000328; https://github.com/B-UMMI/DEN-IM/blob/master/ref/DENV_MAPPING_V3.fasta)
C1	Dengue virus (DENV)	dengue / polyprotein	DENV_1_I	FASTA	Dengue_93	EU482490	Mendes et al, 2020 (https://doi.org/10.1099/mgen.0.000328; https://github.com/B-UMMI/DEN-IM/blob/master/ref/DENV_MAPPING_V3.fasta)
C1	Dengue virus (DENV)	dengue / polyprotein	DENV_1_I	FASTA	Dengue_94	EU482491	Mendes et al, 2020 (https://doi.org/10.1099/mgen.0.000328; https://github.com/B-UMMI/DEN-IM/blob/master/ref/DENV_MAPPING_V3.fasta)
C1	Dengue virus (DENV)	dengue / polyprotein	DENV_1_I	FASTA	Dengue_95	EU482492	Mendes et al, 2020 (https://doi.org/10.1099/mgen.0.000328; https://github.com/B-UMMI/DEN-IM/blob/master/ref/DENV_MAPPING_V3.fasta)
C1	Dengue virus (DENV)	dengue / polyprotein	DENV_1_I	FASTA	Dengue_96	EU482493	Mendes et al, 2020 (https://doi.org/10.1099/mgen.0.000328; https://github.com/B-UMMI/DEN-IM/blob/master/ref/DENV_MAPPING_V3.fasta)
C1	Dengue virus (DENV)	dengue / polyprotein	DENV_1_I	FASTA	Dengue_97	EU482494	Mendes et al, 2020 (https://doi.org/10.1099/mgen.0.000328; https://github.com/B-UMMI/DEN-IM/blob/master/ref/DENV_MAPPING_V3.fasta)
C1	Dengue virus (DENV)	dengue / polyprotein	DENV_1_I	FASTA	Dengue_98	EU482495	Mendes et al, 2020 (https://doi.org/10.1099/mgen.0.000328; https://github.com/B-UMMI/DEN-IM/blob/master/ref/DENV_MAPPING_V3.fasta)
C1	Dengue virus (DENV)	dengue / polyprotein	DENV_1_I	FASTA	Dengue_99	EU482496	Mendes et al, 2020 (https://doi.org/10.1099/mgen.0.000328; https://github.com/B-UMMI/DEN-IM/blob/master/ref/DENV_MAPPING_V3.fasta)
C1	Dengue virus (DENV)	dengue / polyprotein	DENV_1_I	FASTA	Dengue_100	EU482497	Mendes et al, 2020 (https://doi.org/10.1099/mgen.0.000328; https://github.com/B-UMMI/DEN-IM/blob/master/ref/DENV_MAPPING_V3.fasta)
C1	Dengue virus (DENV)	dengue / polyprotein	DENV_1_I	FASTA	Dengue_101	EU482498	Mendes et al, 2020 (https://doi.org/10.1099/mgen.0.000328; https://github.com/B-UMMI/DEN-IM/blob/master/ref/DENV_MAPPING_V3.fasta)
C1	Dengue virus (DENV)	dengue / polyprotein	DENV_1_I	FASTA	Dengue_102	EU482499	Mendes et al, 2020 (https://doi.org/10.1099/mgen.0.000328; https://github.com/B-UMMI/DEN-IM/blob/master/ref/DENV_MAPPING_V3.fasta)
C1	Dengue virus (DENV)	dengue / polyprotein	DENV_1_I	FASTA	Dengue_103	EU482500	Mendes et al, 2020 (https://doi.org/10.1099/mgen.0.000328; https://github.com/B-UMMI/DEN-IM/blob/master/ref/DENV_MAPPING_V3.fasta)
C1	Dengue virus (DENV)	dengue / polyprotein	DENV_1_I	FASTA	Dengue_104	EU482501	Mendes et al, 2020 (https://doi.org/10.1099/mgen.0.000328; https://github.com/B-UMMI/DEN-IM/blob/master/ref/DENV_MAPPING_V3.fasta)
C1	Dengue virus (DENV)	dengue / polyprotein	DENV_1_I	FASTA	Dengue_105	EU482502	Mendes et al, 2020 (https://doi.org/10.1099/mgen.0.000328; https://github.com/B-UMMI/DEN-IM/blob/master/ref/DENV_MAPPING_V3.fasta)
C1	Dengue virus (DENV)	dengue / polyprotein	DENV_1_I	FASTA	Dengue_106	EU482504	Mendes et al, 2020 (https://doi.org/10.1099/mgen.0.000328; https://github.com/B-UMMI/DEN-IM/blob/master/ref/DENV_MAPPING_V3.fasta)
C1	Dengue virus (DENV)	dengue / polyprotein	DENV_1_I	FASTA	Dengue_107	EU482505	Mendes et al, 2020 (https://doi.org/10.1099/mgen.0.000328; https://github.com/B-UMMI/DEN-IM/blob/master/ref/DENV_MAPPING_V3.fasta)
C1	Dengue virus (DENV)	dengue / polyprotein	DENV_1_I	FASTA	Dengue_108	EU482506	Mendes et al, 2020 (https://doi.org/10.1099/mgen.0.000328; https://github.com/B-UMMI/DEN-IM/blob/master/ref/DENV_MAPPING_V3.fasta)
C1	Dengue virus (DENV)	dengue / polyprotein	DENV_1_I	FASTA	Dengue_109	EU482508	Mendes et al, 2020 (https://doi.org/10.1099/mgen.0.000328; https://github.com/B-UMMI/DEN-IM/blob/master/ref/DENV_MAPPING_V3.fasta)
C1	Dengue virus (DENV)	dengue / polyprotein	DENV_1_I	FASTA	Dengue_110	EU482509	Mendes et al, 2020 (https://doi.org/10.1099/mgen.0.000328; https://github.com/B-UMMI/DEN-IM/blob/master/ref/DENV_MAPPING_V3.fasta)
C1	Dengue virus (DENV)	dengue / polyprotein	DENV_1_I	FASTA	Dengue_111	EU482510	Mendes et al, 2020 (https://doi.org/10.1099/mgen.0.000328; https://github.com/B-UMMI/DEN-IM/blob/master/ref/DENV_MAPPING_V3.fasta)
C1	Dengue virus (DENV)	dengue / polyprotein	DENV_1_I	FASTA	Dengue_112	EU482511	Mendes et al, 2020 (https://doi.org/10.1099/mgen.0.000328; https://github.com/B-UMMI/DEN-IM/blob/master/ref/DENV_MAPPING_V3.fasta)
C1	Dengue virus (DENV)	dengue / polyprotein	DENV_1_I	FASTA	Dengue_113	EU482512	Mendes et al, 2020 (https://doi.org/10.1099/mgen.0.000328; https://github.com/B-UMMI/DEN-IM/blob/master/ref/DENV_MAPPING_V3.fasta)
C1	Dengue virus (DENV)	dengue / polyprotein	DENV_1_I	FASTA	Dengue_114	EU482513	Mendes et al, 2020 (https://doi.org/10.1099/mgen.0.000328; https://github.com/B-UMMI/DEN-IM/blob/master/ref/DENV_MAPPING_V3.fasta)
C1	Dengue virus (DENV)	dengue / polyprotein	DENV_1_I	FASTA	Dengue_115	EU482514	Mendes et al, 2020 (https://doi.org/10.1099/mgen.0.000328; https://github.com/B-UMMI/DEN-IM/blob/master/ref/DENV_MAPPING_V3.fasta)
C1	Dengue virus (DENV)	dengue / polyprotein	DENV_1_I	FASTA	Dengue_116	EU482515	Mendes et al, 2020 (https://doi.org/10.1099/mgen.0.000328; https://github.com/B-UMMI/DEN-IM/blob/master/ref/DENV_MAPPING_V3.fasta)
C1	Dengue virus (DENV)	dengue / polyprotein	DENV_1_I	FASTA	Dengue_117	EU482516	Mendes et al, 2020 (https://doi.org/10.1099/mgen.0.000328; https://github.com/B-UMMI/DEN-IM/blob/master/ref/DENV_MAPPING_V3.fasta)
C1	Dengue virus (DENV)	dengue / polyprotein	DENV_1_I	FASTA	Dengue_118	EU482517	Mendes et al, 2020 (https://doi.org/10.1099/mgen.0.000328; https://github.com/B-UMMI/DEN-IM/blob/master/ref/DENV_MAPPING_V3.fasta)
C1	Dengue virus (DENV)	dengue / polyprotein	DENV_1_I	FASTA	Dengue_119	EU482519	Mendes et al, 2020 (https://doi.org/10.1099/mgen.0.000328; https://github.com/B-UMMI/DEN-IM/blob/master/ref/DENV_MAPPING_V3.fasta)
C1	Dengue virus (DENV)	dengue / polyprotein	DENV_1_I	FASTA	Dengue_120	EU482520	Mendes et al, 2020 (https://doi.org/10.1099/mgen.0.000328; https://github.com/B-UMMI/DEN-IM/blob/master/ref/DENV_MAPPING_V3.fasta)
C1	Dengue virus (DENV)	dengue / polyprotein	DENV_1_I	FASTA	Dengue_121	EU482521	Mendes et al, 2020 (https://doi.org/10.1099/mgen.0.000328; https://github.com/B-UMMI/DEN-IM/blob/master/ref/DENV_MAPPING_V3.fasta)
C1	Dengue virus (DENV)	dengue / polyprotein	DENV_1_I	FASTA	Dengue_122	EU482522	Mendes et al, 2020 (https://doi.org/10.1099/mgen.0.000328; https://github.com/B-UMMI/DEN-IM/blob/master/ref/DENV_MAPPING_V3.fasta)
C1	Dengue virus (DENV)	dengue / polyprotein	DENV_1_I	FASTA	Dengue_123	EU482523	Mendes et al, 2020 (https://doi.org/10.1099/mgen.0.000328; https://github.com/B-UMMI/DEN-IM/blob/master/ref/DENV_MAPPING_V3.fasta)
C1	Dengue virus (DENV)	dengue / polyprotein	DENV_1_I	FASTA	Dengue_124	EU482524	Mendes et al, 2020 (https://doi.org/10.1099/mgen.0.000328; https://github.com/B-UMMI/DEN-IM/blob/master/ref/DENV_MAPPING_V3.fasta)
C1	Dengue virus (DENV)	dengue / polyprotein	DENV_1_I	FASTA	Dengue_125	EU482525	Mendes et al, 2020 (https://doi.org/10.1099/mgen.0.000328; https://github.com/B-UMMI/DEN-IM/blob/master/ref/DENV_MAPPING_V3.fasta)
C1	Dengue virus (DENV)	dengue / polyprotein	DENV_1_I	FASTA	Dengue_126	EU482526	Mendes et al, 2020 (https://doi.org/10.1099/mgen.0.000328; https://github.com/B-UMMI/DEN-IM/blob/master/ref/DENV_MAPPING_V3.fasta)
C1	Dengue virus (DENV)	dengue / polyprotein	DENV_1_I	FASTA	Dengue_127	EU482527	Mendes et al, 2020 (https://doi.org/10.1099/mgen.0.000328; https://github.com/B-UMMI/DEN-IM/blob/master/ref/DENV_MAPPING_V3.fasta)
C1	Dengue virus (DENV)	dengue / polyprotein	DENV_1_I	FASTA	Dengue_128	EU482528	Mendes et al, 2020 (https://doi.org/10.1099/mgen.0.000328; https://github.com/B-UMMI/DEN-IM/blob/master/ref/DENV_MAPPING_V3.fasta)
C1	Dengue virus (DENV)	dengue / polyprotein	DENV_1_I	FASTA	Dengue_129	EU482530	Mendes et al, 2020 (https://doi.org/10.1099/mgen.0.000328; https://github.com/B-UMMI/DEN-IM/blob/master/ref/DENV_MAPPING_V3.fasta)
C1	Dengue virus (DENV)	dengue / polyprotein	DENV_1_I	FASTA	Dengue_130	EU482531	Mendes et al, 2020 (https://doi.org/10.1099/mgen.0.000328; https://github.com/B-UMMI/DEN-IM/blob/master/ref/DENV_MAPPING_V3.fasta)
C1	Dengue virus (DENV)	dengue / polyprotein	DENV_1_I	FASTA	Dengue_131	EU482532	Mendes et al, 2020 (https://doi.org/10.1099/mgen.0.000328; https://github.com/B-UMMI/DEN-IM/blob/master/ref/DENV_MAPPING_V3.fasta)
C1	Dengue virus (DENV)	dengue / polyprotein	DENV_1_I	FASTA	Dengue_132	EU482533	Mendes et al, 2020 (https://doi.org/10.1099/mgen.0.000328; https://github.com/B-UMMI/DEN-IM/blob/master/ref/DENV_MAPPING_V3.fasta)
C1	Dengue virus (DENV)	dengue / polyprotein	DENV_1_I	FASTA	Dengue_133	EU482535	Mendes et al, 2020 (https://doi.org/10.1099/mgen.0.000328; https://github.com/B-UMMI/DEN-IM/blob/master/ref/DENV_MAPPING_V3.fasta)
C1	Dengue virus (DENV)	dengue / polyprotein	DENV_1_I	FASTA	Dengue_134	EU482536	Mendes et al, 2020 (https://doi.org/10.1099/mgen.0.000328; https://github.com/B-UMMI/DEN-IM/blob/master/ref/DENV_MAPPING_V3.fasta)
C1	Dengue virus (DENV)	dengue / polyprotein	DENV_1_I	FASTA	Dengue_135	EU482537	Mendes et al, 2020 (https://doi.org/10.1099/mgen.0.000328; https://github.com/B-UMMI/DEN-IM/blob/master/ref/DENV_MAPPING_V3.fasta)
C1	Dengue virus (DENV)	dengue / polyprotein	DENV_1_I	FASTA	Dengue_136	EU482539	Mendes et al, 2020 (https://doi.org/10.1099/mgen.0.000328; https://github.com/B-UMMI/DEN-IM/blob/master/ref/DENV_MAPPING_V3.fasta)
C1	Dengue virus (DENV)	dengue / polyprotein	DENV_1_I	FASTA	Dengue_137	EU482540	Mendes et al, 2020 (https://doi.org/10.1099/mgen.0.000328; https://github.com/B-UMMI/DEN-IM/blob/master/ref/DENV_MAPPING_V3.fasta)
C1	Dengue virus (DENV)	dengue / polyprotein	DENV_2_V	FASTA	Dengue_138	EU482541	Mendes et al, 2020 (https://doi.org/10.1099/mgen.0.000328; https://github.com/B-UMMI/DEN-IM/blob/master/ref/DENV_MAPPING_V3.fasta)
C1	Dengue virus (DENV)	dengue / polyprotein	DENV_2_V	FASTA	Dengue_139	EU482542	Mendes et al, 2020 (https://doi.org/10.1099/mgen.0.000328; https://github.com/B-UMMI/DEN-IM/blob/master/ref/DENV_MAPPING_V3.fasta)
C1	Dengue virus (DENV)	dengue / polyprotein	DENV_2_V	FASTA	Dengue_140	EU482543	Mendes et al, 2020 (https://doi.org/10.1099/mgen.0.000328; https://github.com/B-UMMI/DEN-IM/blob/master/ref/DENV_MAPPING_V3.fasta)
C1	Dengue virus (DENV)	dengue / polyprotein	DENV_2_III	FASTA	Dengue_141	EU482544	Mendes et al, 2020 (https://doi.org/10.1099/mgen.0.000328; https://github.com/B-UMMI/DEN-IM/blob/master/ref/DENV_MAPPING_V3.fasta)
C1	Dengue virus (DENV)	dengue / polyprotein	DENV_2_III	FASTA	Dengue_142	EU482545	Mendes et al, 2020 (https://doi.org/10.1099/mgen.0.000328; https://github.com/B-UMMI/DEN-IM/blob/master/ref/DENV_MAPPING_V3.fasta)
C1	Dengue virus (DENV)	dengue / polyprotein	DENV_2_III	FASTA	Dengue_143	EU482546	Mendes et al, 2020 (https://doi.org/10.1099/mgen.0.000328; https://github.com/B-UMMI/DEN-IM/blob/master/ref/DENV_MAPPING_V3.fasta)
C1	Dengue virus (DENV)	dengue / polyprotein	DENV_2_III	FASTA	Dengue_144	EU482547	Mendes et al, 2020 (https://doi.org/10.1099/mgen.0.000328; https://github.com/B-UMMI/DEN-IM/blob/master/ref/DENV_MAPPING_V3.fasta)
C1	Dengue virus (DENV)	dengue / polyprotein	DENV_2_III	FASTA	Dengue_145	EU482548	Mendes et al, 2020 (https://doi.org/10.1099/mgen.0.000328; https://github.com/B-UMMI/DEN-IM/blob/master/ref/DENV_MAPPING_V3.fasta)
C1	Dengue virus (DENV)	dengue / polyprotein	DENV_2_III	FASTA	Dengue_146	EU482549	Mendes et al, 2020 (https://doi.org/10.1099/mgen.0.000328; https://github.com/B-UMMI/DEN-IM/blob/master/ref/DENV_MAPPING_V3.fasta)
C1	Dengue virus (DENV)	dengue / polyprotein	DENV_2_III	FASTA	Dengue_147	EU482550	Mendes et al, 2020 (https://doi.org/10.1099/mgen.0.000328; https://github.com/B-UMMI/DEN-IM/blob/master/ref/DENV_MAPPING_V3.fasta)
C1	Dengue virus (DENV)	dengue / polyprotein	DENV_2_III	FASTA	Dengue_148	EU482551	Mendes et al, 2020 (https://doi.org/10.1099/mgen.0.000328; https://github.com/B-UMMI/DEN-IM/blob/master/ref/DENV_MAPPING_V3.fasta)
C1	Dengue virus (DENV)	dengue / polyprotein	DENV_2_III	FASTA	Dengue_149	EU482552	Mendes et al, 2020 (https://doi.org/10.1099/mgen.0.000328; https://github.com/B-UMMI/DEN-IM/blob/master/ref/DENV_MAPPING_V3.fasta)
C1	Dengue virus (DENV)	dengue / polyprotein	DENV_2_III	FASTA	Dengue_150	EU482553	Mendes et al, 2020 (https://doi.org/10.1099/mgen.0.000328; https://github.com/B-UMMI/DEN-IM/blob/master/ref/DENV_MAPPING_V3.fasta)
C1	Dengue virus (DENV)	dengue / polyprotein	DENV_2_III	FASTA	Dengue_151	EU482554	Mendes et al, 2020 (https://doi.org/10.1099/mgen.0.000328; https://github.com/B-UMMI/DEN-IM/blob/master/ref/DENV_MAPPING_V3.fasta)
C1	Dengue virus (DENV)	dengue / polyprotein	DENV_3_III	FASTA	Dengue_152	EU482555	Mendes et al, 2020 (https://doi.org/10.1099/mgen.0.000328; https://github.com/B-UMMI/DEN-IM/blob/master/ref/DENV_MAPPING_V3.fasta)
C1	Dengue virus (DENV)	dengue / polyprotein	DENV_2_III	FASTA	Dengue_153	EU482556	Mendes et al, 2020 (https://doi.org/10.1099/mgen.0.000328; https://github.com/B-UMMI/DEN-IM/blob/master/ref/DENV_MAPPING_V3.fasta)
C1	Dengue virus (DENV)	dengue / polyprotein	DENV_2_III	FASTA	Dengue_154	EU482557	Mendes et al, 2020 (https://doi.org/10.1099/mgen.0.000328; https://github.com/B-UMMI/DEN-IM/blob/master/ref/DENV_MAPPING_V3.fasta)
C1	Dengue virus (DENV)	dengue / polyprotein	DENV_3_III	FASTA	Dengue_155	EU482558	Mendes et al, 2020 (https://doi.org/10.1099/mgen.0.000328; https://github.com/B-UMMI/DEN-IM/blob/master/ref/DENV_MAPPING_V3.fasta)
C1	Dengue virus (DENV)	dengue / polyprotein	DENV_3_III	FASTA	Dengue_156	EU482559	Mendes et al, 2020 (https://doi.org/10.1099/mgen.0.000328; https://github.com/B-UMMI/DEN-IM/blob/master/ref/DENV_MAPPING_V3.fasta)
C1	Dengue virus (DENV)	dengue / polyprotein	DENV_2_III	FASTA	Dengue_157	EU482560	Mendes et al, 2020 (https://doi.org/10.1099/mgen.0.000328; https://github.com/B-UMMI/DEN-IM/blob/master/ref/DENV_MAPPING_V3.fasta)
C1	Dengue virus (DENV)	dengue / polyprotein	DENV_2_III	FASTA	Dengue_158	EU482561	Mendes et al, 2020 (https://doi.org/10.1099/mgen.0.000328; https://github.com/B-UMMI/DEN-IM/blob/master/ref/DENV_MAPPING_V3.fasta)
C1	Dengue virus (DENV)	dengue / polyprotein	DENV_2_III	FASTA	Dengue_159	EU482562	Mendes et al, 2020 (https://doi.org/10.1099/mgen.0.000328; https://github.com/B-UMMI/DEN-IM/blob/master/ref/DENV_MAPPING_V3.fasta)
C1	Dengue virus (DENV)	dengue / polyprotein	DENV_3_III	FASTA	Dengue_160	EU482563	Mendes et al, 2020 (https://doi.org/10.1099/mgen.0.000328; https://github.com/B-UMMI/DEN-IM/blob/master/ref/DENV_MAPPING_V3.fasta)
C1	Dengue virus (DENV)	dengue / polyprotein	DENV_3_III	FASTA	Dengue_161	EU482564	Mendes et al, 2020 (https://doi.org/10.1099/mgen.0.000328; https://github.com/B-UMMI/DEN-IM/blob/master/ref/DENV_MAPPING_V3.fasta)
C1	Dengue virus (DENV)	dengue / polyprotein	DENV_2_III	FASTA	Dengue_162	EU482565	Mendes et al, 2020 (https://doi.org/10.1099/mgen.0.000328; https://github.com/B-UMMI/DEN-IM/blob/master/ref/DENV_MAPPING_V3.fasta)
C1	Dengue virus (DENV)	dengue / polyprotein	DENV_3_III	FASTA	Dengue_163	EU482566	Mendes et al, 2020 (https://doi.org/10.1099/mgen.0.000328; https://github.com/B-UMMI/DEN-IM/blob/master/ref/DENV_MAPPING_V3.fasta)
C1	Dengue virus (DENV)	dengue / polyprotein	DENV_1_V	FASTA	Dengue_164	EU482567	Mendes et al, 2020 (https://doi.org/10.1099/mgen.0.000328; https://github.com/B-UMMI/DEN-IM/blob/master/ref/DENV_MAPPING_V3.fasta)
C1	Dengue virus (DENV)	dengue / polyprotein	DENV_2_III	FASTA	Dengue_165	EU482568	Mendes et al, 2020 (https://doi.org/10.1099/mgen.0.000328; https://github.com/B-UMMI/DEN-IM/blob/master/ref/DENV_MAPPING_V3.fasta)
C1	Dengue virus (DENV)	dengue / polyprotein	DENV_2_III	FASTA	Dengue_166	EU482569	Mendes et al, 2020 (https://doi.org/10.1099/mgen.0.000328; https://github.com/B-UMMI/DEN-IM/blob/master/ref/DENV_MAPPING_V3.fasta)
C1	Dengue virus (DENV)	dengue / polyprotein	DENV_2_III	FASTA	Dengue_167	EU482570	Mendes et al, 2020 (https://doi.org/10.1099/mgen.0.000328; https://github.com/B-UMMI/DEN-IM/blob/master/ref/DENV_MAPPING_V3.fasta)
C1	Dengue virus (DENV)	dengue / polyprotein	DENV_2_III	FASTA	Dengue_168	EU482571	Mendes et al, 2020 (https://doi.org/10.1099/mgen.0.000328; https://github.com/B-UMMI/DEN-IM/blob/master/ref/DENV_MAPPING_V3.fasta)
C1	Dengue virus (DENV)	dengue / polyprotein	DENV_2_III	FASTA	Dengue_169	EU482572	Mendes et al, 2020 (https://doi.org/10.1099/mgen.0.000328; https://github.com/B-UMMI/DEN-IM/blob/master/ref/DENV_MAPPING_V3.fasta)
C1	Dengue virus (DENV)	dengue / polyprotein	DENV_2_III	FASTA	Dengue_170	EU482573	Mendes et al, 2020 (https://doi.org/10.1099/mgen.0.000328; https://github.com/B-UMMI/DEN-IM/blob/master/ref/DENV_MAPPING_V3.fasta)
C1	Dengue virus (DENV)	dengue / polyprotein	DENV_2_III	FASTA	Dengue_171	EU482574	Mendes et al, 2020 (https://doi.org/10.1099/mgen.0.000328; https://github.com/B-UMMI/DEN-IM/blob/master/ref/DENV_MAPPING_V3.fasta)
C1	Dengue virus (DENV)	dengue / polyprotein	DENV_2_III	FASTA	Dengue_172	EU482575	Mendes et al, 2020 (https://doi.org/10.1099/mgen.0.000328; https://github.com/B-UMMI/DEN-IM/blob/master/ref/DENV_MAPPING_V3.fasta)
C1	Dengue virus (DENV)	dengue / polyprotein	DENV_2_III	FASTA	Dengue_173	EU482576	Mendes et al, 2020 (https://doi.org/10.1099/mgen.0.000328; https://github.com/B-UMMI/DEN-IM/blob/master/ref/DENV_MAPPING_V3.fasta)
C1	Dengue virus (DENV)	dengue / polyprotein	DENV_2_III	FASTA	Dengue_174	EU482578	Mendes et al, 2020 (https://doi.org/10.1099/mgen.0.000328; https://github.com/B-UMMI/DEN-IM/blob/master/ref/DENV_MAPPING_V3.fasta)
C1	Dengue virus (DENV)	dengue / polyprotein	DENV_2_III	FASTA	Dengue_175	EU482579	Mendes et al, 2020 (https://doi.org/10.1099/mgen.0.000328; https://github.com/B-UMMI/DEN-IM/blob/master/ref/DENV_MAPPING_V3.fasta)
C1	Dengue virus (DENV)	dengue / polyprotein	DENV_2_III	FASTA	Dengue_176	EU482580	Mendes et al, 2020 (https://doi.org/10.1099/mgen.0.000328; https://github.com/B-UMMI/DEN-IM/blob/master/ref/DENV_MAPPING_V3.fasta)
C1	Dengue virus (DENV)	dengue / polyprotein	DENV_2_III	FASTA	Dengue_177	EU482581	Mendes et al, 2020 (https://doi.org/10.1099/mgen.0.000328; https://github.com/B-UMMI/DEN-IM/blob/master/ref/DENV_MAPPING_V3.fasta)
C1	Dengue virus (DENV)	dengue / polyprotein	DENV_2_III	FASTA	Dengue_178	EU482582	Mendes et al, 2020 (https://doi.org/10.1099/mgen.0.000328; https://github.com/B-UMMI/DEN-IM/blob/master/ref/DENV_MAPPING_V3.fasta)
C1	Dengue virus (DENV)	dengue / polyprotein	DENV_2_III	FASTA	Dengue_179	EU482583	Mendes et al, 2020 (https://doi.org/10.1099/mgen.0.000328; https://github.com/B-UMMI/DEN-IM/blob/master/ref/DENV_MAPPING_V3.fasta)
C1	Dengue virus (DENV)	dengue / polyprotein	DENV_2_III	FASTA	Dengue_180	EU482585	Mendes et al, 2020 (https://doi.org/10.1099/mgen.0.000328; https://github.com/B-UMMI/DEN-IM/blob/master/ref/DENV_MAPPING_V3.fasta)
C1	Dengue virus (DENV)	dengue / polyprotein	DENV_2_III	FASTA	Dengue_181	EU482586	Mendes et al, 2020 (https://doi.org/10.1099/mgen.0.000328; https://github.com/B-UMMI/DEN-IM/blob/master/ref/DENV_MAPPING_V3.fasta)
C1	Dengue virus (DENV)	dengue / polyprotein	DENV_2_III	FASTA	Dengue_182	EU482587	Mendes et al, 2020 (https://doi.org/10.1099/mgen.0.000328; https://github.com/B-UMMI/DEN-IM/blob/master/ref/DENV_MAPPING_V3.fasta)
C1	Dengue virus (DENV)	dengue / polyprotein	DENV_2_III	FASTA	Dengue_183	EU482588	Mendes et al, 2020 (https://doi.org/10.1099/mgen.0.000328; https://github.com/B-UMMI/DEN-IM/blob/master/ref/DENV_MAPPING_V3.fasta)
C1	Dengue virus (DENV)	dengue / polyprotein	DENV_2_III	FASTA	Dengue_184	EU482589	Mendes et al, 2020 (https://doi.org/10.1099/mgen.0.000328; https://github.com/B-UMMI/DEN-IM/blob/master/ref/DENV_MAPPING_V3.fasta)
C1	Dengue virus (DENV)	dengue / polyprotein	DENV_2_III	FASTA	Dengue_185	EU482590	Mendes et al, 2020 (https://doi.org/10.1099/mgen.0.000328; https://github.com/B-UMMI/DEN-IM/blob/master/ref/DENV_MAPPING_V3.fasta)
C1	Dengue virus (DENV)	dengue / polyprotein	DENV_1_V	FASTA	Dengue_186	EU482591	Mendes et al, 2020 (https://doi.org/10.1099/mgen.0.000328; https://github.com/B-UMMI/DEN-IM/blob/master/ref/DENV_MAPPING_V3.fasta)
C1	Dengue virus (DENV)	dengue / polyprotein	DENV_1_V	FASTA	Dengue_187	EU482592	Mendes et al, 2020 (https://doi.org/10.1099/mgen.0.000328; https://github.com/B-UMMI/DEN-IM/blob/master/ref/DENV_MAPPING_V3.fasta)
C1	Dengue virus (DENV)	dengue / polyprotein	DENV_2_III	FASTA	Dengue_188	EU482593	Mendes et al, 2020 (https://doi.org/10.1099/mgen.0.000328; https://github.com/B-UMMI/DEN-IM/blob/master/ref/DENV_MAPPING_V3.fasta)
C1	Dengue virus (DENV)	dengue / polyprotein	DENV_2_III	FASTA	Dengue_189	EU482594	Mendes et al, 2020 (https://doi.org/10.1099/mgen.0.000328; https://github.com/B-UMMI/DEN-IM/blob/master/ref/DENV_MAPPING_V3.fasta)
C1	Dengue virus (DENV)	dengue / polyprotein	DENV_3_III	FASTA	Dengue_190	EU482595	Mendes et al, 2020 (https://doi.org/10.1099/mgen.0.000328; https://github.com/B-UMMI/DEN-IM/blob/master/ref/DENV_MAPPING_V3.fasta)
C1	Dengue virus (DENV)	dengue / polyprotein	DENV_3_III	FASTA	Dengue_191	EU482596	Mendes et al, 2020 (https://doi.org/10.1099/mgen.0.000328; https://github.com/B-UMMI/DEN-IM/blob/master/ref/DENV_MAPPING_V3.fasta)
C1	Dengue virus (DENV)	dengue / polyprotein	DENV_2_III	FASTA	Dengue_192	EU482597	Mendes et al, 2020 (https://doi.org/10.1099/mgen.0.000328; https://github.com/B-UMMI/DEN-IM/blob/master/ref/DENV_MAPPING_V3.fasta)
C1	Dengue virus (DENV)	dengue / polyprotein	DENV_2_III	FASTA	Dengue_193	EU482598	Mendes et al, 2020 (https://doi.org/10.1099/mgen.0.000328; https://github.com/B-UMMI/DEN-IM/blob/master/ref/DENV_MAPPING_V3.fasta)
C1	Dengue virus (DENV)	dengue / polyprotein	DENV_2_III	FASTA	Dengue_194	EU482601	Mendes et al, 2020 (https://doi.org/10.1099/mgen.0.000328; https://github.com/B-UMMI/DEN-IM/blob/master/ref/DENV_MAPPING_V3.fasta)
C1	Dengue virus (DENV)	dengue / polyprotein	DENV_2_III	FASTA	Dengue_195	EU482603	Mendes et al, 2020 (https://doi.org/10.1099/mgen.0.000328; https://github.com/B-UMMI/DEN-IM/blob/master/ref/DENV_MAPPING_V3.fasta)
C1	Dengue virus (DENV)	dengue / polyprotein	DENV_2_III	FASTA	Dengue_196	EU482604	Mendes et al, 2020 (https://doi.org/10.1099/mgen.0.000328; https://github.com/B-UMMI/DEN-IM/blob/master/ref/DENV_MAPPING_V3.fasta)
C1	Dengue virus (DENV)	dengue / polyprotein	DENV_2_III	FASTA	Dengue_197	EU482605	Mendes et al, 2020 (https://doi.org/10.1099/mgen.0.000328; https://github.com/B-UMMI/DEN-IM/blob/master/ref/DENV_MAPPING_V3.fasta)
C1	Dengue virus (DENV)	dengue / polyprotein	DENV_2_III	FASTA	Dengue_198	EU482606	Mendes et al, 2020 (https://doi.org/10.1099/mgen.0.000328; https://github.com/B-UMMI/DEN-IM/blob/master/ref/DENV_MAPPING_V3.fasta)
C1	Dengue virus (DENV)	dengue / polyprotein	DENV_2_III	FASTA	Dengue_199	EU482607	Mendes et al, 2020 (https://doi.org/10.1099/mgen.0.000328; https://github.com/B-UMMI/DEN-IM/blob/master/ref/DENV_MAPPING_V3.fasta)
C1	Dengue virus (DENV)	dengue / polyprotein	DENV_2_III	FASTA	Dengue_200	EU482608	Mendes et al, 2020 (https://doi.org/10.1099/mgen.0.000328; https://github.com/B-UMMI/DEN-IM/blob/master/ref/DENV_MAPPING_V3.fasta)
C1	Dengue virus (DENV)	dengue / polyprotein	DENV_1_V	FASTA	Dengue_201	EU482609	Mendes et al, 2020 (https://doi.org/10.1099/mgen.0.000328; https://github.com/B-UMMI/DEN-IM/blob/master/ref/DENV_MAPPING_V3.fasta)
C1	Dengue virus (DENV)	dengue / polyprotein	DENV_1_V	FASTA	Dengue_202	EU482610	Mendes et al, 2020 (https://doi.org/10.1099/mgen.0.000328; https://github.com/B-UMMI/DEN-IM/blob/master/ref/DENV_MAPPING_V3.fasta)
C1	Dengue virus (DENV)	dengue / polyprotein	DENV_1_V	FASTA	Dengue_203	EU482611	Mendes et al, 2020 (https://doi.org/10.1099/mgen.0.000328; https://github.com/B-UMMI/DEN-IM/blob/master/ref/DENV_MAPPING_V3.fasta)
C1	Dengue virus (DENV)	dengue / polyprotein	DENV_3_III	FASTA	Dengue_204	EU482612	Mendes et al, 2020 (https://doi.org/10.1099/mgen.0.000328; https://github.com/B-UMMI/DEN-IM/blob/master/ref/DENV_MAPPING_V3.fasta)
C1	Dengue virus (DENV)	dengue / polyprotein	DENV_3_III	FASTA	Dengue_205	EU482614	Mendes et al, 2020 (https://doi.org/10.1099/mgen.0.000328; https://github.com/B-UMMI/DEN-IM/blob/master/ref/DENV_MAPPING_V3.fasta)
C1	Dengue virus (DENV)	dengue / polyprotein	DENV_1_V	FASTA	Dengue_206	EU482616	Mendes et al, 2020 (https://doi.org/10.1099/mgen.0.000328; https://github.com/B-UMMI/DEN-IM/blob/master/ref/DENV_MAPPING_V3.fasta)
C1	Dengue virus (DENV)	dengue / polyprotein	DENV_1_V	FASTA	Dengue_207	EU482618	Mendes et al, 2020 (https://doi.org/10.1099/mgen.0.000328; https://github.com/B-UMMI/DEN-IM/blob/master/ref/DENV_MAPPING_V3.fasta)
C1	Dengue virus (DENV)	dengue / polyprotein	DENV_1_V	FASTA	Dengue_208	EU482619	Mendes et al, 2020 (https://doi.org/10.1099/mgen.0.000328; https://github.com/B-UMMI/DEN-IM/blob/master/ref/DENV_MAPPING_V3.fasta)
C1	Dengue virus (DENV)	dengue / polyprotein	DENV_2_III	FASTA	Dengue_209	EU482622	Mendes et al, 2020 (https://doi.org/10.1099/mgen.0.000328; https://github.com/B-UMMI/DEN-IM/blob/master/ref/DENV_MAPPING_V3.fasta)
C1	Dengue virus (DENV)	dengue / polyprotein	DENV_2_III	FASTA	Dengue_210	EU482623	Mendes et al, 2020 (https://doi.org/10.1099/mgen.0.000328; https://github.com/B-UMMI/DEN-IM/blob/master/ref/DENV_MAPPING_V3.fasta)
C1	Dengue virus (DENV)	dengue / polyprotein	DENV_2_III	FASTA	Dengue_211	EU482624	Mendes et al, 2020 (https://doi.org/10.1099/mgen.0.000328; https://github.com/B-UMMI/DEN-IM/blob/master/ref/DENV_MAPPING_V3.fasta)
C1	Dengue virus (DENV)	dengue / polyprotein	DENV_2_III	FASTA	Dengue_212	EU482625	Mendes et al, 2020 (https://doi.org/10.1099/mgen.0.000328; https://github.com/B-UMMI/DEN-IM/blob/master/ref/DENV_MAPPING_V3.fasta)
C1	Dengue virus (DENV)	dengue / polyprotein	DENV_2_III	FASTA	Dengue_213	EU482626	Mendes et al, 2020 (https://doi.org/10.1099/mgen.0.000328; https://github.com/B-UMMI/DEN-IM/blob/master/ref/DENV_MAPPING_V3.fasta)
C1	Dengue virus (DENV)	dengue / polyprotein	DENV_2_III	FASTA	Dengue_214	EU482627	Mendes et al, 2020 (https://doi.org/10.1099/mgen.0.000328; https://github.com/B-UMMI/DEN-IM/blob/master/ref/DENV_MAPPING_V3.fasta)
C1	Dengue virus (DENV)	dengue / polyprotein	DENV_2_III	FASTA	Dengue_215	EU482629	Mendes et al, 2020 (https://doi.org/10.1099/mgen.0.000328; https://github.com/B-UMMI/DEN-IM/blob/master/ref/DENV_MAPPING_V3.fasta)
C1	Dengue virus (DENV)	dengue / polyprotein	DENV_2_III	FASTA	Dengue_216	EU482630	Mendes et al, 2020 (https://doi.org/10.1099/mgen.0.000328; https://github.com/B-UMMI/DEN-IM/blob/master/ref/DENV_MAPPING_V3.fasta)
C1	Dengue virus (DENV)	dengue / polyprotein	DENV_2_III	FASTA	Dengue_217	EU482634	Mendes et al, 2020 (https://doi.org/10.1099/mgen.0.000328; https://github.com/B-UMMI/DEN-IM/blob/master/ref/DENV_MAPPING_V3.fasta)
C1	Dengue virus (DENV)	dengue / polyprotein	DENV_2_III	FASTA	Dengue_218	EU482635	Mendes et al, 2020 (https://doi.org/10.1099/mgen.0.000328; https://github.com/B-UMMI/DEN-IM/blob/master/ref/DENV_MAPPING_V3.fasta)
C1	Dengue virus (DENV)	dengue / polyprotein	DENV_2_III	FASTA	Dengue_219	EU482639	Mendes et al, 2020 (https://doi.org/10.1099/mgen.0.000328; https://github.com/B-UMMI/DEN-IM/blob/master/ref/DENV_MAPPING_V3.fasta)
C1	Dengue virus (DENV)	dengue / polyprotein	DENV_2_II	FASTA	Dengue_220	EU482640	Mendes et al, 2020 (https://doi.org/10.1099/mgen.0.000328; https://github.com/B-UMMI/DEN-IM/blob/master/ref/DENV_MAPPING_V3.fasta)
C1	Dengue virus (DENV)	dengue / polyprotein	DENV_2_V	FASTA	Dengue_221	EU482641	Mendes et al, 2020 (https://doi.org/10.1099/mgen.0.000328; https://github.com/B-UMMI/DEN-IM/blob/master/ref/DENV_MAPPING_V3.fasta)
C1	Dengue virus (DENV)	dengue / polyprotein	DENV_2_V	FASTA	Dengue_222	EU482642	Mendes et al, 2020 (https://doi.org/10.1099/mgen.0.000328; https://github.com/B-UMMI/DEN-IM/blob/master/ref/DENV_MAPPING_V3.fasta)
C1	Dengue virus (DENV)	dengue / polyprotein	DENV_2_V	FASTA	Dengue_223	EU482643	Mendes et al, 2020 (https://doi.org/10.1099/mgen.0.000328; https://github.com/B-UMMI/DEN-IM/blob/master/ref/DENV_MAPPING_V3.fasta)
C1	Dengue virus (DENV)	dengue / polyprotein	DENV_2_V	FASTA	Dengue_224	EU482644	Mendes et al, 2020 (https://doi.org/10.1099/mgen.0.000328; https://github.com/B-UMMI/DEN-IM/blob/master/ref/DENV_MAPPING_V3.fasta)
C1	Dengue virus (DENV)	dengue / polyprotein	DENV_2_V	FASTA	Dengue_225	EU482645	Mendes et al, 2020 (https://doi.org/10.1099/mgen.0.000328; https://github.com/B-UMMI/DEN-IM/blob/master/ref/DENV_MAPPING_V3.fasta)
C1	Dengue virus (DENV)	dengue / polyprotein	DENV_2_V	FASTA	Dengue_226	EU482646	Mendes et al, 2020 (https://doi.org/10.1099/mgen.0.000328; https://github.com/B-UMMI/DEN-IM/blob/master/ref/DENV_MAPPING_V3.fasta)
C1	Dengue virus (DENV)	dengue / polyprotein	DENV_2_V	FASTA	Dengue_227	EU482647	Mendes et al, 2020 (https://doi.org/10.1099/mgen.0.000328; https://github.com/B-UMMI/DEN-IM/blob/master/ref/DENV_MAPPING_V3.fasta)
C1	Dengue virus (DENV)	dengue / polyprotein	DENV_2_III	FASTA	Dengue_228	EU482648	Mendes et al, 2020 (https://doi.org/10.1099/mgen.0.000328; https://github.com/B-UMMI/DEN-IM/blob/master/ref/DENV_MAPPING_V3.fasta)
C1	Dengue virus (DENV)	dengue / polyprotein	DENV_2_V	FASTA	Dengue_229	EU482649	Mendes et al, 2020 (https://doi.org/10.1099/mgen.0.000328; https://github.com/B-UMMI/DEN-IM/blob/master/ref/DENV_MAPPING_V3.fasta)
C1	Dengue virus (DENV)	dengue / polyprotein	DENV_2_V	FASTA	Dengue_230	EU482650	Mendes et al, 2020 (https://doi.org/10.1099/mgen.0.000328; https://github.com/B-UMMI/DEN-IM/blob/master/ref/DENV_MAPPING_V3.fasta)
C1	Dengue virus (DENV)	dengue / polyprotein	DENV_2_V	FASTA	Dengue_231	EU482651	Mendes et al, 2020 (https://doi.org/10.1099/mgen.0.000328; https://github.com/B-UMMI/DEN-IM/blob/master/ref/DENV_MAPPING_V3.fasta)
C1	Dengue virus (DENV)	dengue / polyprotein	DENV_2_V	FASTA	Dengue_232	EU482652	Mendes et al, 2020 (https://doi.org/10.1099/mgen.0.000328; https://github.com/B-UMMI/DEN-IM/blob/master/ref/DENV_MAPPING_V3.fasta)
C1	Dengue virus (DENV)	dengue / polyprotein	DENV_2_V	FASTA	Dengue_233	EU482653	Mendes et al, 2020 (https://doi.org/10.1099/mgen.0.000328; https://github.com/B-UMMI/DEN-IM/blob/master/ref/DENV_MAPPING_V3.fasta)
C1	Dengue virus (DENV)	dengue / polyprotein	DENV_2_V	FASTA	Dengue_234	EU482654	Mendes et al, 2020 (https://doi.org/10.1099/mgen.0.000328; https://github.com/B-UMMI/DEN-IM/blob/master/ref/DENV_MAPPING_V3.fasta)
C1	Dengue virus (DENV)	dengue / polyprotein	DENV_2_V	FASTA	Dengue_235	EU482655	Mendes et al, 2020 (https://doi.org/10.1099/mgen.0.000328; https://github.com/B-UMMI/DEN-IM/blob/master/ref/DENV_MAPPING_V3.fasta)
C1	Dengue virus (DENV)	dengue / polyprotein	DENV_2_V	FASTA	Dengue_236	EU482656	Mendes et al, 2020 (https://doi.org/10.1099/mgen.0.000328; https://github.com/B-UMMI/DEN-IM/blob/master/ref/DENV_MAPPING_V3.fasta)
C1	Dengue virus (DENV)	dengue / polyprotein	DENV_2_V	FASTA	Dengue_237	EU482657	Mendes et al, 2020 (https://doi.org/10.1099/mgen.0.000328; https://github.com/B-UMMI/DEN-IM/blob/master/ref/DENV_MAPPING_V3.fasta)
C1	Dengue virus (DENV)	dengue / polyprotein	DENV_2_V	FASTA	Dengue_238	EU482658	Mendes et al, 2020 (https://doi.org/10.1099/mgen.0.000328; https://github.com/B-UMMI/DEN-IM/blob/master/ref/DENV_MAPPING_V3.fasta)
C1	Dengue virus (DENV)	dengue / polyprotein	DENV_2_V	FASTA	Dengue_239	EU482659	Mendes et al, 2020 (https://doi.org/10.1099/mgen.0.000328; https://github.com/B-UMMI/DEN-IM/blob/master/ref/DENV_MAPPING_V3.fasta)
C1	Dengue virus (DENV)	dengue / polyprotein	DENV_2_III	FASTA	Dengue_240	EU482660	Mendes et al, 2020 (https://doi.org/10.1099/mgen.0.000328; https://github.com/B-UMMI/DEN-IM/blob/master/ref/DENV_MAPPING_V3.fasta)
C1	Dengue virus (DENV)	dengue / polyprotein	DENV_2_V	FASTA	Dengue_241	EU482661	Mendes et al, 2020 (https://doi.org/10.1099/mgen.0.000328; https://github.com/B-UMMI/DEN-IM/blob/master/ref/DENV_MAPPING_V3.fasta)
C1	Dengue virus (DENV)	dengue / polyprotein	DENV_2_III	FASTA	Dengue_242	EU482662	Mendes et al, 2020 (https://doi.org/10.1099/mgen.0.000328; https://github.com/B-UMMI/DEN-IM/blob/master/ref/DENV_MAPPING_V3.fasta)
C1	Dengue virus (DENV)	dengue / polyprotein	DENV_2_V	FASTA	Dengue_243	EU482663	Mendes et al, 2020 (https://doi.org/10.1099/mgen.0.000328; https://github.com/B-UMMI/DEN-IM/blob/master/ref/DENV_MAPPING_V3.fasta)
C1	Dengue virus (DENV)	dengue / polyprotein	DENV_2_III	FASTA	Dengue_244	EU482664	Mendes et al, 2020 (https://doi.org/10.1099/mgen.0.000328; https://github.com/B-UMMI/DEN-IM/blob/master/ref/DENV_MAPPING_V3.fasta)
C1	Dengue virus (DENV)	dengue / polyprotein	DENV_2_V	FASTA	Dengue_245	EU482665	Mendes et al, 2020 (https://doi.org/10.1099/mgen.0.000328; https://github.com/B-UMMI/DEN-IM/blob/master/ref/DENV_MAPPING_V3.fasta)
C1	Dengue virus (DENV)	dengue / polyprotein	DENV_2_III	FASTA	Dengue_246	EU482666	Mendes et al, 2020 (https://doi.org/10.1099/mgen.0.000328; https://github.com/B-UMMI/DEN-IM/blob/master/ref/DENV_MAPPING_V3.fasta)
C1	Dengue virus (DENV)	dengue / polyprotein	DENV_2_V	FASTA	Dengue_247	EU482667	Mendes et al, 2020 (https://doi.org/10.1099/mgen.0.000328; https://github.com/B-UMMI/DEN-IM/blob/master/ref/DENV_MAPPING_V3.fasta)
C1	Dengue virus (DENV)	dengue / polyprotein	DENV_2_V	FASTA	Dengue_248	EU482668	Mendes et al, 2020 (https://doi.org/10.1099/mgen.0.000328; https://github.com/B-UMMI/DEN-IM/blob/master/ref/DENV_MAPPING_V3.fasta)
C1	Dengue virus (DENV)	dengue / polyprotein	DENV_2_V	FASTA	Dengue_249	EU482669	Mendes et al, 2020 (https://doi.org/10.1099/mgen.0.000328; https://github.com/B-UMMI/DEN-IM/blob/master/ref/DENV_MAPPING_V3.fasta)
C1	Dengue virus (DENV)	dengue / polyprotein	DENV_2_V	FASTA	Dengue_250	EU482670	Mendes et al, 2020 (https://doi.org/10.1099/mgen.0.000328; https://github.com/B-UMMI/DEN-IM/blob/master/ref/DENV_MAPPING_V3.fasta)
C1	Dengue virus (DENV)	dengue / polyprotein	DENV_2_V	FASTA	Dengue_251	EU482671	Mendes et al, 2020 (https://doi.org/10.1099/mgen.0.000328; https://github.com/B-UMMI/DEN-IM/blob/master/ref/DENV_MAPPING_V3.fasta)
C1	Dengue virus (DENV)	dengue / polyprotein	DENV_2_II	FASTA	Dengue_252	EU482672	Mendes et al, 2020 (https://doi.org/10.1099/mgen.0.000328; https://github.com/B-UMMI/DEN-IM/blob/master/ref/DENV_MAPPING_V3.fasta)
C1	Dengue virus (DENV)	dengue / polyprotein	DENV_2_V	FASTA	Dengue_253	EU482673	Mendes et al, 2020 (https://doi.org/10.1099/mgen.0.000328; https://github.com/B-UMMI/DEN-IM/blob/master/ref/DENV_MAPPING_V3.fasta)
C1	Dengue virus (DENV)	dengue / polyprotein	DENV_2_V	FASTA	Dengue_254	EU482674	Mendes et al, 2020 (https://doi.org/10.1099/mgen.0.000328; https://github.com/B-UMMI/DEN-IM/blob/master/ref/DENV_MAPPING_V3.fasta)
C1	Dengue virus (DENV)	dengue / polyprotein	DENV_2_V	FASTA	Dengue_255	EU482675	Mendes et al, 2020 (https://doi.org/10.1099/mgen.0.000328; https://github.com/B-UMMI/DEN-IM/blob/master/ref/DENV_MAPPING_V3.fasta)
C1	Dengue virus (DENV)	dengue / polyprotein	DENV_2_V	FASTA	Dengue_256	EU482676	Mendes et al, 2020 (https://doi.org/10.1099/mgen.0.000328; https://github.com/B-UMMI/DEN-IM/blob/master/ref/DENV_MAPPING_V3.fasta)
C1	Dengue virus (DENV)	dengue / polyprotein	DENV_2_V	FASTA	Dengue_257	EU482677	Mendes et al, 2020 (https://doi.org/10.1099/mgen.0.000328; https://github.com/B-UMMI/DEN-IM/blob/master/ref/DENV_MAPPING_V3.fasta)
C1	Dengue virus (DENV)	dengue / polyprotein	DENV_2_V	FASTA	Dengue_258	EU482678	Mendes et al, 2020 (https://doi.org/10.1099/mgen.0.000328; https://github.com/B-UMMI/DEN-IM/blob/master/ref/DENV_MAPPING_V3.fasta)
C1	Dengue virus (DENV)	dengue / polyprotein	DENV_2_V	FASTA	Dengue_259	EU482679	Mendes et al, 2020 (https://doi.org/10.1099/mgen.0.000328; https://github.com/B-UMMI/DEN-IM/blob/master/ref/DENV_MAPPING_V3.fasta)
C1	Dengue virus (DENV)	dengue / polyprotein	DENV_2_III	FASTA	Dengue_260	EU482680	Mendes et al, 2020 (https://doi.org/10.1099/mgen.0.000328; https://github.com/B-UMMI/DEN-IM/blob/master/ref/DENV_MAPPING_V3.fasta)
C1	Dengue virus (DENV)	dengue / polyprotein	DENV_2_III	FASTA	Dengue_261	EU482681	Mendes et al, 2020 (https://doi.org/10.1099/mgen.0.000328; https://github.com/B-UMMI/DEN-IM/blob/master/ref/DENV_MAPPING_V3.fasta)
C1	Dengue virus (DENV)	dengue / polyprotein	DENV_2_III	FASTA	Dengue_262	EU482682	Mendes et al, 2020 (https://doi.org/10.1099/mgen.0.000328; https://github.com/B-UMMI/DEN-IM/blob/master/ref/DENV_MAPPING_V3.fasta)
C1	Dengue virus (DENV)	dengue / polyprotein	DENV_2_III	FASTA	Dengue_263	EU482683	Mendes et al, 2020 (https://doi.org/10.1099/mgen.0.000328; https://github.com/B-UMMI/DEN-IM/blob/master/ref/DENV_MAPPING_V3.fasta)
C1	Dengue virus (DENV)	dengue / polyprotein	DENV_2_III	FASTA	Dengue_264	EU482685	Mendes et al, 2020 (https://doi.org/10.1099/mgen.0.000328; https://github.com/B-UMMI/DEN-IM/blob/master/ref/DENV_MAPPING_V3.fasta)
C1	Dengue virus (DENV)	dengue / polyprotein	DENV_2_III	FASTA	Dengue_265	EU482686	Mendes et al, 2020 (https://doi.org/10.1099/mgen.0.000328; https://github.com/B-UMMI/DEN-IM/blob/master/ref/DENV_MAPPING_V3.fasta)
C1	Dengue virus (DENV)	dengue / polyprotein	DENV_2_III	FASTA	Dengue_266	EU482687	Mendes et al, 2020 (https://doi.org/10.1099/mgen.0.000328; https://github.com/B-UMMI/DEN-IM/blob/master/ref/DENV_MAPPING_V3.fasta)
C1	Dengue virus (DENV)	dengue / polyprotein	DENV_2_III	FASTA	Dengue_267	EU482688	Mendes et al, 2020 (https://doi.org/10.1099/mgen.0.000328; https://github.com/B-UMMI/DEN-IM/blob/master/ref/DENV_MAPPING_V3.fasta)
C1	Dengue virus (DENV)	dengue / polyprotein	DENV_2_III	FASTA	Dengue_268	EU482689	Mendes et al, 2020 (https://doi.org/10.1099/mgen.0.000328; https://github.com/B-UMMI/DEN-IM/blob/master/ref/DENV_MAPPING_V3.fasta)
C1	Dengue virus (DENV)	dengue / polyprotein	DENV_2_III	FASTA	Dengue_269	EU482691	Mendes et al, 2020 (https://doi.org/10.1099/mgen.0.000328; https://github.com/B-UMMI/DEN-IM/blob/master/ref/DENV_MAPPING_V3.fasta)
C1	Dengue virus (DENV)	dengue / polyprotein	DENV_2_III	FASTA	Dengue_270	EU482692	Mendes et al, 2020 (https://doi.org/10.1099/mgen.0.000328; https://github.com/B-UMMI/DEN-IM/blob/master/ref/DENV_MAPPING_V3.fasta)
C1	Dengue virus (DENV)	dengue / polyprotein	DENV_2_III	FASTA	Dengue_271	EU482694	Mendes et al, 2020 (https://doi.org/10.1099/mgen.0.000328; https://github.com/B-UMMI/DEN-IM/blob/master/ref/DENV_MAPPING_V3.fasta)
C1	Dengue virus (DENV)	dengue / polyprotein	DENV_2_III	FASTA	Dengue_272	EU482695	Mendes et al, 2020 (https://doi.org/10.1099/mgen.0.000328; https://github.com/B-UMMI/DEN-IM/blob/master/ref/DENV_MAPPING_V3.fasta)
C1	Dengue virus (DENV)	dengue / polyprotein	DENV_2_III	FASTA	Dengue_273	EU482696	Mendes et al, 2020 (https://doi.org/10.1099/mgen.0.000328; https://github.com/B-UMMI/DEN-IM/blob/master/ref/DENV_MAPPING_V3.fasta)
C1	Dengue virus (DENV)	dengue / polyprotein	DENV_2_V	FASTA	Dengue_274	EU482697	Mendes et al, 2020 (https://doi.org/10.1099/mgen.0.000328; https://github.com/B-UMMI/DEN-IM/blob/master/ref/DENV_MAPPING_V3.fasta)
C1	Dengue virus (DENV)	dengue / polyprotein	DENV_2_V	FASTA	Dengue_275	EU482698	Mendes et al, 2020 (https://doi.org/10.1099/mgen.0.000328; https://github.com/B-UMMI/DEN-IM/blob/master/ref/DENV_MAPPING_V3.fasta)
C1	Dengue virus (DENV)	dengue / polyprotein	DENV_2_V	FASTA	Dengue_276	EU482699	Mendes et al, 2020 (https://doi.org/10.1099/mgen.0.000328; https://github.com/B-UMMI/DEN-IM/blob/master/ref/DENV_MAPPING_V3.fasta)
C1	Dengue virus (DENV)	dengue / polyprotein	DENV_2_V	FASTA	Dengue_277	EU482700	Mendes et al, 2020 (https://doi.org/10.1099/mgen.0.000328; https://github.com/B-UMMI/DEN-IM/blob/master/ref/DENV_MAPPING_V3.fasta)
C1	Dengue virus (DENV)	dengue / polyprotein	DENV_2_V	FASTA	Dengue_278	EU482701	Mendes et al, 2020 (https://doi.org/10.1099/mgen.0.000328; https://github.com/B-UMMI/DEN-IM/blob/master/ref/DENV_MAPPING_V3.fasta)
C1	Dengue virus (DENV)	dengue / polyprotein	DENV_2_V	FASTA	Dengue_279	EU482702	Mendes et al, 2020 (https://doi.org/10.1099/mgen.0.000328; https://github.com/B-UMMI/DEN-IM/blob/master/ref/DENV_MAPPING_V3.fasta)
C1	Dengue virus (DENV)	dengue / polyprotein	DENV_2_V	FASTA	Dengue_280	EU482703	Mendes et al, 2020 (https://doi.org/10.1099/mgen.0.000328; https://github.com/B-UMMI/DEN-IM/blob/master/ref/DENV_MAPPING_V3.fasta)
C1	Dengue virus (DENV)	dengue / polyprotein	DENV_2_V	FASTA	Dengue_281	EU482704	Mendes et al, 2020 (https://doi.org/10.1099/mgen.0.000328; https://github.com/B-UMMI/DEN-IM/blob/master/ref/DENV_MAPPING_V3.fasta)
C1	Dengue virus (DENV)	dengue / polyprotein	DENV_2_V	FASTA	Dengue_282	EU482705	Mendes et al, 2020 (https://doi.org/10.1099/mgen.0.000328; https://github.com/B-UMMI/DEN-IM/blob/master/ref/DENV_MAPPING_V3.fasta)
C1	Dengue virus (DENV)	dengue / polyprotein	DENV_1_I	FASTA	Dengue_283	EU482706	Mendes et al, 2020 (https://doi.org/10.1099/mgen.0.000328; https://github.com/B-UMMI/DEN-IM/blob/master/ref/DENV_MAPPING_V3.fasta)
C1	Dengue virus (DENV)	dengue / polyprotein	DENV_1_I	FASTA	Dengue_284	EU482707	Mendes et al, 2020 (https://doi.org/10.1099/mgen.0.000328; https://github.com/B-UMMI/DEN-IM/blob/master/ref/DENV_MAPPING_V3.fasta)
C1	Dengue virus (DENV)	dengue / polyprotein	DENV_1_I	FASTA	Dengue_285	EU482708	Mendes et al, 2020 (https://doi.org/10.1099/mgen.0.000328; https://github.com/B-UMMI/DEN-IM/blob/master/ref/DENV_MAPPING_V3.fasta)
C1	Dengue virus (DENV)	dengue / polyprotein	DENV_1_I	FASTA	Dengue_286	EU482709	Mendes et al, 2020 (https://doi.org/10.1099/mgen.0.000328; https://github.com/B-UMMI/DEN-IM/blob/master/ref/DENV_MAPPING_V3.fasta)
C1	Dengue virus (DENV)	dengue / polyprotein	DENV_1_I	FASTA	Dengue_287	EU482710	Mendes et al, 2020 (https://doi.org/10.1099/mgen.0.000328; https://github.com/B-UMMI/DEN-IM/blob/master/ref/DENV_MAPPING_V3.fasta)
C1	Dengue virus (DENV)	dengue / polyprotein	DENV_1_I	FASTA	Dengue_288	EU482711	Mendes et al, 2020 (https://doi.org/10.1099/mgen.0.000328; https://github.com/B-UMMI/DEN-IM/blob/master/ref/DENV_MAPPING_V3.fasta)
C1	Dengue virus (DENV)	dengue / polyprotein	DENV_1_I	FASTA	Dengue_289	EU482712	Mendes et al, 2020 (https://doi.org/10.1099/mgen.0.000328; https://github.com/B-UMMI/DEN-IM/blob/master/ref/DENV_MAPPING_V3.fasta)
C1	Dengue virus (DENV)	dengue / polyprotein	DENV_1_I	FASTA	Dengue_290	EU482713	Mendes et al, 2020 (https://doi.org/10.1099/mgen.0.000328; https://github.com/B-UMMI/DEN-IM/blob/master/ref/DENV_MAPPING_V3.fasta)
C1	Dengue virus (DENV)	dengue / polyprotein	DENV_1_I	FASTA	Dengue_291	EU482714	Mendes et al, 2020 (https://doi.org/10.1099/mgen.0.000328; https://github.com/B-UMMI/DEN-IM/blob/master/ref/DENV_MAPPING_V3.fasta)
C1	Dengue virus (DENV)	dengue / polyprotein	DENV_1_I	FASTA	Dengue_292	EU482715	Mendes et al, 2020 (https://doi.org/10.1099/mgen.0.000328; https://github.com/B-UMMI/DEN-IM/blob/master/ref/DENV_MAPPING_V3.fasta)
C1	Dengue virus (DENV)	dengue / polyprotein	DENV_1_I	FASTA	Dengue_293	EU482717	Mendes et al, 2020 (https://doi.org/10.1099/mgen.0.000328; https://github.com/B-UMMI/DEN-IM/blob/master/ref/DENV_MAPPING_V3.fasta)
C1	Dengue virus (DENV)	dengue / polyprotein	DENV_1_I	FASTA	Dengue_294	EU482718	Mendes et al, 2020 (https://doi.org/10.1099/mgen.0.000328; https://github.com/B-UMMI/DEN-IM/blob/master/ref/DENV_MAPPING_V3.fasta)
C1	Dengue virus (DENV)	dengue / polyprotein	DENV_2_III	FASTA	Dengue_295	EU482719	Mendes et al, 2020 (https://doi.org/10.1099/mgen.0.000328; https://github.com/B-UMMI/DEN-IM/blob/master/ref/DENV_MAPPING_V3.fasta)
C1	Dengue virus (DENV)	dengue / polyprotein	DENV_2_III	FASTA	Dengue_296	EU482720	Mendes et al, 2020 (https://doi.org/10.1099/mgen.0.000328; https://github.com/B-UMMI/DEN-IM/blob/master/ref/DENV_MAPPING_V3.fasta)
C1	Dengue virus (DENV)	dengue / polyprotein	DENV_2_III	FASTA	Dengue_297	EU482721	Mendes et al, 2020 (https://doi.org/10.1099/mgen.0.000328; https://github.com/B-UMMI/DEN-IM/blob/master/ref/DENV_MAPPING_V3.fasta)
C1	Dengue virus (DENV)	dengue / polyprotein	DENV_2_III	FASTA	Dengue_298	EU482722	Mendes et al, 2020 (https://doi.org/10.1099/mgen.0.000328; https://github.com/B-UMMI/DEN-IM/blob/master/ref/DENV_MAPPING_V3.fasta)
C1	Dengue virus (DENV)	dengue / polyprotein	DENV_2_III	FASTA	Dengue_299	EU482723	Mendes et al, 2020 (https://doi.org/10.1099/mgen.0.000328; https://github.com/B-UMMI/DEN-IM/blob/master/ref/DENV_MAPPING_V3.fasta)
C1	Dengue virus (DENV)	dengue / polyprotein	DENV_2_III	FASTA	Dengue_300	EU482724	Mendes et al, 2020 (https://doi.org/10.1099/mgen.0.000328; https://github.com/B-UMMI/DEN-IM/blob/master/ref/DENV_MAPPING_V3.fasta)
C1	Dengue virus (DENV)	dengue / polyprotein	DENV_2_III	FASTA	Dengue_301	EU482725	Mendes et al, 2020 (https://doi.org/10.1099/mgen.0.000328; https://github.com/B-UMMI/DEN-IM/blob/master/ref/DENV_MAPPING_V3.fasta)
C1	Dengue virus (DENV)	dengue / polyprotein	DENV_2_III	FASTA	Dengue_302	EU482726	Mendes et al, 2020 (https://doi.org/10.1099/mgen.0.000328; https://github.com/B-UMMI/DEN-IM/blob/master/ref/DENV_MAPPING_V3.fasta)
C1	Dengue virus (DENV)	dengue / polyprotein	DENV_2_III	FASTA	Dengue_303	EU482727	Mendes et al, 2020 (https://doi.org/10.1099/mgen.0.000328; https://github.com/B-UMMI/DEN-IM/blob/master/ref/DENV_MAPPING_V3.fasta)
C1	Dengue virus (DENV)	dengue / polyprotein	DENV_2_III	FASTA	Dengue_304	EU482728	Mendes et al, 2020 (https://doi.org/10.1099/mgen.0.000328; https://github.com/B-UMMI/DEN-IM/blob/master/ref/DENV_MAPPING_V3.fasta)
C1	Dengue virus (DENV)	dengue / polyprotein	DENV_2_III	FASTA	Dengue_305	EU482729	Mendes et al, 2020 (https://doi.org/10.1099/mgen.0.000328; https://github.com/B-UMMI/DEN-IM/blob/master/ref/DENV_MAPPING_V3.fasta)
C1	Dengue virus (DENV)	dengue / polyprotein	DENV_2_III	FASTA	Dengue_306	EU482731	Mendes et al, 2020 (https://doi.org/10.1099/mgen.0.000328; https://github.com/B-UMMI/DEN-IM/blob/master/ref/DENV_MAPPING_V3.fasta)
C1	Dengue virus (DENV)	dengue / polyprotein	DENV_2_III	FASTA	Dengue_307	EU482732	Mendes et al, 2020 (https://doi.org/10.1099/mgen.0.000328; https://github.com/B-UMMI/DEN-IM/blob/master/ref/DENV_MAPPING_V3.fasta)
C1	Dengue virus (DENV)	dengue / polyprotein	DENV_2_III	FASTA	Dengue_308	EU482733	Mendes et al, 2020 (https://doi.org/10.1099/mgen.0.000328; https://github.com/B-UMMI/DEN-IM/blob/master/ref/DENV_MAPPING_V3.fasta)
C1	Dengue virus (DENV)	dengue / polyprotein	DENV_2_III	FASTA	Dengue_309	EU482734	Mendes et al, 2020 (https://doi.org/10.1099/mgen.0.000328; https://github.com/B-UMMI/DEN-IM/blob/master/ref/DENV_MAPPING_V3.fasta)
C1	Dengue virus (DENV)	dengue / polyprotein	DENV_2_III	FASTA	Dengue_310	EU482735	Mendes et al, 2020 (https://doi.org/10.1099/mgen.0.000328; https://github.com/B-UMMI/DEN-IM/blob/master/ref/DENV_MAPPING_V3.fasta)
C1	Dengue virus (DENV)	dengue / polyprotein	DENV_2_III	FASTA	Dengue_311	EU482736	Mendes et al, 2020 (https://doi.org/10.1099/mgen.0.000328; https://github.com/B-UMMI/DEN-IM/blob/master/ref/DENV_MAPPING_V3.fasta)
C1	Dengue virus (DENV)	dengue / polyprotein	DENV_2_III	FASTA	Dengue_312	EU482737	Mendes et al, 2020 (https://doi.org/10.1099/mgen.0.000328; https://github.com/B-UMMI/DEN-IM/blob/master/ref/DENV_MAPPING_V3.fasta)
C1	Dengue virus (DENV)	dengue / polyprotein	DENV_2_III	FASTA	Dengue_313	EU482738	Mendes et al, 2020 (https://doi.org/10.1099/mgen.0.000328; https://github.com/B-UMMI/DEN-IM/blob/master/ref/DENV_MAPPING_V3.fasta)
C1	Dengue virus (DENV)	dengue / polyprotein	DENV_2_III	FASTA	Dengue_314	EU482739	Mendes et al, 2020 (https://doi.org/10.1099/mgen.0.000328; https://github.com/B-UMMI/DEN-IM/blob/master/ref/DENV_MAPPING_V3.fasta)
C1	Dengue virus (DENV)	dengue / polyprotein	DENV_2_III	FASTA	Dengue_315	EU482740	Mendes et al, 2020 (https://doi.org/10.1099/mgen.0.000328; https://github.com/B-UMMI/DEN-IM/blob/master/ref/DENV_MAPPING_V3.fasta)
C1	Dengue virus (DENV)	dengue / polyprotein	DENV_2_III	FASTA	Dengue_316	EU482741	Mendes et al, 2020 (https://doi.org/10.1099/mgen.0.000328; https://github.com/B-UMMI/DEN-IM/blob/master/ref/DENV_MAPPING_V3.fasta)
C1	Dengue virus (DENV)	dengue / polyprotein	DENV_2_III	FASTA	Dengue_317	EU482742	Mendes et al, 2020 (https://doi.org/10.1099/mgen.0.000328; https://github.com/B-UMMI/DEN-IM/blob/master/ref/DENV_MAPPING_V3.fasta)
C1	Dengue virus (DENV)	dengue / polyprotein	DENV_2_III	FASTA	Dengue_318	EU482743	Mendes et al, 2020 (https://doi.org/10.1099/mgen.0.000328; https://github.com/B-UMMI/DEN-IM/blob/master/ref/DENV_MAPPING_V3.fasta)
C1	Dengue virus (DENV)	dengue / polyprotein	DENV_2_III	FASTA	Dengue_319	EU482744	Mendes et al, 2020 (https://doi.org/10.1099/mgen.0.000328; https://github.com/B-UMMI/DEN-IM/blob/master/ref/DENV_MAPPING_V3.fasta)
C1	Dengue virus (DENV)	dengue / polyprotein	DENV_2_III	FASTA	Dengue_320	EU482745	Mendes et al, 2020 (https://doi.org/10.1099/mgen.0.000328; https://github.com/B-UMMI/DEN-IM/blob/master/ref/DENV_MAPPING_V3.fasta)
C1	Dengue virus (DENV)	dengue / polyprotein	DENV_2_III	FASTA	Dengue_321	EU482746	Mendes et al, 2020 (https://doi.org/10.1099/mgen.0.000328; https://github.com/B-UMMI/DEN-IM/blob/master/ref/DENV_MAPPING_V3.fasta)
C1	Dengue virus (DENV)	dengue / polyprotein	DENV_2_III	FASTA	Dengue_322	EU482747	Mendes et al, 2020 (https://doi.org/10.1099/mgen.0.000328; https://github.com/B-UMMI/DEN-IM/blob/master/ref/DENV_MAPPING_V3.fasta)
C1	Dengue virus (DENV)	dengue / polyprotein	DENV_2_III	FASTA	Dengue_323	EU482748	Mendes et al, 2020 (https://doi.org/10.1099/mgen.0.000328; https://github.com/B-UMMI/DEN-IM/blob/master/ref/DENV_MAPPING_V3.fasta)
C1	Dengue virus (DENV)	dengue / polyprotein	DENV_2_III	FASTA	Dengue_324	EU482749	Mendes et al, 2020 (https://doi.org/10.1099/mgen.0.000328; https://github.com/B-UMMI/DEN-IM/blob/master/ref/DENV_MAPPING_V3.fasta)
C1	Dengue virus (DENV)	dengue / polyprotein	DENV_2_III	FASTA	Dengue_325	EU482750	Mendes et al, 2020 (https://doi.org/10.1099/mgen.0.000328; https://github.com/B-UMMI/DEN-IM/blob/master/ref/DENV_MAPPING_V3.fasta)
C1	Dengue virus (DENV)	dengue / polyprotein	DENV_2_III	FASTA	Dengue_326	EU482751	Mendes et al, 2020 (https://doi.org/10.1099/mgen.0.000328; https://github.com/B-UMMI/DEN-IM/blob/master/ref/DENV_MAPPING_V3.fasta)
C1	Dengue virus (DENV)	dengue / polyprotein	DENV_2_III	FASTA	Dengue_327	EU482753	Mendes et al, 2020 (https://doi.org/10.1099/mgen.0.000328; https://github.com/B-UMMI/DEN-IM/blob/master/ref/DENV_MAPPING_V3.fasta)
C1	Dengue virus (DENV)	dengue / polyprotein	DENV_2_III	FASTA	Dengue_328	EU482754	Mendes et al, 2020 (https://doi.org/10.1099/mgen.0.000328; https://github.com/B-UMMI/DEN-IM/blob/master/ref/DENV_MAPPING_V3.fasta)
C1	Dengue virus (DENV)	dengue / polyprotein	DENV_2_III	FASTA	Dengue_329	EU482755	Mendes et al, 2020 (https://doi.org/10.1099/mgen.0.000328; https://github.com/B-UMMI/DEN-IM/blob/master/ref/DENV_MAPPING_V3.fasta)
C1	Dengue virus (DENV)	dengue / polyprotein	DENV_2_III	FASTA	Dengue_330	EU482757	Mendes et al, 2020 (https://doi.org/10.1099/mgen.0.000328; https://github.com/B-UMMI/DEN-IM/blob/master/ref/DENV_MAPPING_V3.fasta)
C1	Dengue virus (DENV)	dengue / polyprotein	DENV_2_III	FASTA	Dengue_331	EU482759	Mendes et al, 2020 (https://doi.org/10.1099/mgen.0.000328; https://github.com/B-UMMI/DEN-IM/blob/master/ref/DENV_MAPPING_V3.fasta)
C1	Dengue virus (DENV)	dengue / polyprotein	DENV_2_III	FASTA	Dengue_332	EU482760	Mendes et al, 2020 (https://doi.org/10.1099/mgen.0.000328; https://github.com/B-UMMI/DEN-IM/blob/master/ref/DENV_MAPPING_V3.fasta)
C1	Dengue virus (DENV)	dengue / polyprotein	DENV_2_III	FASTA	Dengue_333	EU482762	Mendes et al, 2020 (https://doi.org/10.1099/mgen.0.000328; https://github.com/B-UMMI/DEN-IM/blob/master/ref/DENV_MAPPING_V3.fasta)
C1	Dengue virus (DENV)	dengue / polyprotein	DENV_2_III	FASTA	Dengue_334	EU482763	Mendes et al, 2020 (https://doi.org/10.1099/mgen.0.000328; https://github.com/B-UMMI/DEN-IM/blob/master/ref/DENV_MAPPING_V3.fasta)
C1	Dengue virus (DENV)	dengue / polyprotein	DENV_2_III	FASTA	Dengue_335	EU482766	Mendes et al, 2020 (https://doi.org/10.1099/mgen.0.000328; https://github.com/B-UMMI/DEN-IM/blob/master/ref/DENV_MAPPING_V3.fasta)
C1	Dengue virus (DENV)	dengue / polyprotein	DENV_2_III	FASTA	Dengue_336	EU482769	Mendes et al, 2020 (https://doi.org/10.1099/mgen.0.000328; https://github.com/B-UMMI/DEN-IM/blob/master/ref/DENV_MAPPING_V3.fasta)
C1	Dengue virus (DENV)	dengue / polyprotein	DENV_2_III	FASTA	Dengue_337	EU482770	Mendes et al, 2020 (https://doi.org/10.1099/mgen.0.000328; https://github.com/B-UMMI/DEN-IM/blob/master/ref/DENV_MAPPING_V3.fasta)
C1	Dengue virus (DENV)	dengue / polyprotein	DENV_2_III	FASTA	Dengue_338	EU482772	Mendes et al, 2020 (https://doi.org/10.1099/mgen.0.000328; https://github.com/B-UMMI/DEN-IM/blob/master/ref/DENV_MAPPING_V3.fasta)
C1	Dengue virus (DENV)	dengue / polyprotein	DENV_2_V	FASTA	Dengue_339	EU482774	Mendes et al, 2020 (https://doi.org/10.1099/mgen.0.000328; https://github.com/B-UMMI/DEN-IM/blob/master/ref/DENV_MAPPING_V3.fasta)
C1	Dengue virus (DENV)	dengue / polyprotein	DENV_2_V	FASTA	Dengue_340	EU482775	Mendes et al, 2020 (https://doi.org/10.1099/mgen.0.000328; https://github.com/B-UMMI/DEN-IM/blob/master/ref/DENV_MAPPING_V3.fasta)
C1	Dengue virus (DENV)	dengue / polyprotein	DENV_2_V	FASTA	Dengue_341	EU482776	Mendes et al, 2020 (https://doi.org/10.1099/mgen.0.000328; https://github.com/B-UMMI/DEN-IM/blob/master/ref/DENV_MAPPING_V3.fasta)
C1	Dengue virus (DENV)	dengue / polyprotein	DENV_2_V	FASTA	Dengue_342	EU482777	Mendes et al, 2020 (https://doi.org/10.1099/mgen.0.000328; https://github.com/B-UMMI/DEN-IM/blob/master/ref/DENV_MAPPING_V3.fasta)
C1	Dengue virus (DENV)	dengue / polyprotein	DENV_2_III	FASTA	Dengue_343	EU482778	Mendes et al, 2020 (https://doi.org/10.1099/mgen.0.000328; https://github.com/B-UMMI/DEN-IM/blob/master/ref/DENV_MAPPING_V3.fasta)
C1	Dengue virus (DENV)	dengue / polyprotein	DENV_2_III	FASTA	Dengue_344	EU482779	Mendes et al, 2020 (https://doi.org/10.1099/mgen.0.000328; https://github.com/B-UMMI/DEN-IM/blob/master/ref/DENV_MAPPING_V3.fasta)
C1	Dengue virus (DENV)	dengue / polyprotein	DENV_2_III	FASTA	Dengue_345	EU482780	Mendes et al, 2020 (https://doi.org/10.1099/mgen.0.000328; https://github.com/B-UMMI/DEN-IM/blob/master/ref/DENV_MAPPING_V3.fasta)
C1	Dengue virus (DENV)	dengue / polyprotein	DENV_2_III	FASTA	Dengue_346	EU482781	Mendes et al, 2020 (https://doi.org/10.1099/mgen.0.000328; https://github.com/B-UMMI/DEN-IM/blob/master/ref/DENV_MAPPING_V3.fasta)
C1	Dengue virus (DENV)	dengue / polyprotein	DENV_2_V	FASTA	Dengue_347	EU482782	Mendes et al, 2020 (https://doi.org/10.1099/mgen.0.000328; https://github.com/B-UMMI/DEN-IM/blob/master/ref/DENV_MAPPING_V3.fasta)
C1	Dengue virus (DENV)	dengue / polyprotein	DENV_2_III	FASTA	Dengue_348	EU482783	Mendes et al, 2020 (https://doi.org/10.1099/mgen.0.000328; https://github.com/B-UMMI/DEN-IM/blob/master/ref/DENV_MAPPING_V3.fasta)
C1	Dengue virus (DENV)	dengue / polyprotein	DENV_2_V	FASTA	Dengue_349	EU482784	Mendes et al, 2020 (https://doi.org/10.1099/mgen.0.000328; https://github.com/B-UMMI/DEN-IM/blob/master/ref/DENV_MAPPING_V3.fasta)
C1	Dengue virus (DENV)	dengue / polyprotein	DENV_2_III	FASTA	Dengue_350	EU482785	Mendes et al, 2020 (https://doi.org/10.1099/mgen.0.000328; https://github.com/B-UMMI/DEN-IM/blob/master/ref/DENV_MAPPING_V3.fasta)
C1	Dengue virus (DENV)	dengue / polyprotein	DENV_2_V	FASTA	Dengue_351	EU482786	Mendes et al, 2020 (https://doi.org/10.1099/mgen.0.000328; https://github.com/B-UMMI/DEN-IM/blob/master/ref/DENV_MAPPING_V3.fasta)
C1	Dengue virus (DENV)	dengue / polyprotein	DENV_2_III	FASTA	Dengue_352	EU482787	Mendes et al, 2020 (https://doi.org/10.1099/mgen.0.000328; https://github.com/B-UMMI/DEN-IM/blob/master/ref/DENV_MAPPING_V3.fasta)
C1	Dengue virus (DENV)	dengue / polyprotein	DENV_2_III	FASTA	Dengue_353	EU482788	Mendes et al, 2020 (https://doi.org/10.1099/mgen.0.000328; https://github.com/B-UMMI/DEN-IM/blob/master/ref/DENV_MAPPING_V3.fasta)
C1	Dengue virus (DENV)	dengue / polyprotein	DENV_1_I	FASTA	Dengue_354	EU482789	Mendes et al, 2020 (https://doi.org/10.1099/mgen.0.000328; https://github.com/B-UMMI/DEN-IM/blob/master/ref/DENV_MAPPING_V3.fasta)
C1	Dengue virus (DENV)	dengue / polyprotein	DENV_1_I	FASTA	Dengue_355	EU482790	Mendes et al, 2020 (https://doi.org/10.1099/mgen.0.000328; https://github.com/B-UMMI/DEN-IM/blob/master/ref/DENV_MAPPING_V3.fasta)
C1	Dengue virus (DENV)	dengue / polyprotein	DENV_1_I	FASTA	Dengue_356	EU482791	Mendes et al, 2020 (https://doi.org/10.1099/mgen.0.000328; https://github.com/B-UMMI/DEN-IM/blob/master/ref/DENV_MAPPING_V3.fasta)
C1	Dengue virus (DENV)	dengue / polyprotein	DENV_1_I	FASTA	Dengue_357	EU482792	Mendes et al, 2020 (https://doi.org/10.1099/mgen.0.000328; https://github.com/B-UMMI/DEN-IM/blob/master/ref/DENV_MAPPING_V3.fasta)
C1	Dengue virus (DENV)	dengue / polyprotein	DENV_1_I	FASTA	Dengue_358	EU482793	Mendes et al, 2020 (https://doi.org/10.1099/mgen.0.000328; https://github.com/B-UMMI/DEN-IM/blob/master/ref/DENV_MAPPING_V3.fasta)
C1	Dengue virus (DENV)	dengue / polyprotein	DENV_1_I	FASTA	Dengue_359	EU482795	Mendes et al, 2020 (https://doi.org/10.1099/mgen.0.000328; https://github.com/B-UMMI/DEN-IM/blob/master/ref/DENV_MAPPING_V3.fasta)
C1	Dengue virus (DENV)	dengue / polyprotein	DENV_1_I	FASTA	Dengue_360	EU482796	Mendes et al, 2020 (https://doi.org/10.1099/mgen.0.000328; https://github.com/B-UMMI/DEN-IM/blob/master/ref/DENV_MAPPING_V3.fasta)
C1	Dengue virus (DENV)	dengue / polyprotein	DENV_1_I	FASTA	Dengue_361	EU482797	Mendes et al, 2020 (https://doi.org/10.1099/mgen.0.000328; https://github.com/B-UMMI/DEN-IM/blob/master/ref/DENV_MAPPING_V3.fasta)
C1	Dengue virus (DENV)	dengue / polyprotein	DENV_1_I	FASTA	Dengue_362	EU482798	Mendes et al, 2020 (https://doi.org/10.1099/mgen.0.000328; https://github.com/B-UMMI/DEN-IM/blob/master/ref/DENV_MAPPING_V3.fasta)
C1	Dengue virus (DENV)	dengue / polyprotein	DENV_1_I	FASTA	Dengue_363	EU482799	Mendes et al, 2020 (https://doi.org/10.1099/mgen.0.000328; https://github.com/B-UMMI/DEN-IM/blob/master/ref/DENV_MAPPING_V3.fasta)
C1	Dengue virus (DENV)	dengue / polyprotein	DENV_1_I	FASTA	Dengue_364	EU482800	Mendes et al, 2020 (https://doi.org/10.1099/mgen.0.000328; https://github.com/B-UMMI/DEN-IM/blob/master/ref/DENV_MAPPING_V3.fasta)
C1	Dengue virus (DENV)	dengue / polyprotein	DENV_1_I	FASTA	Dengue_365	EU482801	Mendes et al, 2020 (https://doi.org/10.1099/mgen.0.000328; https://github.com/B-UMMI/DEN-IM/blob/master/ref/DENV_MAPPING_V3.fasta)
C1	Dengue virus (DENV)	dengue / polyprotein	DENV_1_I	FASTA	Dengue_366	EU482802	Mendes et al, 2020 (https://doi.org/10.1099/mgen.0.000328; https://github.com/B-UMMI/DEN-IM/blob/master/ref/DENV_MAPPING_V3.fasta)
C1	Dengue virus (DENV)	dengue / polyprotein	DENV_1_I	FASTA	Dengue_367	EU482803	Mendes et al, 2020 (https://doi.org/10.1099/mgen.0.000328; https://github.com/B-UMMI/DEN-IM/blob/master/ref/DENV_MAPPING_V3.fasta)
C1	Dengue virus (DENV)	dengue / polyprotein	DENV_1_I	FASTA	Dengue_368	EU482804	Mendes et al, 2020 (https://doi.org/10.1099/mgen.0.000328; https://github.com/B-UMMI/DEN-IM/blob/master/ref/DENV_MAPPING_V3.fasta)
C1	Dengue virus (DENV)	dengue / polyprotein	DENV_1_I	FASTA	Dengue_369	EU482805	Mendes et al, 2020 (https://doi.org/10.1099/mgen.0.000328; https://github.com/B-UMMI/DEN-IM/blob/master/ref/DENV_MAPPING_V3.fasta)
C1	Dengue virus (DENV)	dengue / polyprotein	DENV_1_I	FASTA	Dengue_370	EU482806	Mendes et al, 2020 (https://doi.org/10.1099/mgen.0.000328; https://github.com/B-UMMI/DEN-IM/blob/master/ref/DENV_MAPPING_V3.fasta)
C1	Dengue virus (DENV)	dengue / polyprotein	DENV_1_I	FASTA	Dengue_371	EU482807	Mendes et al, 2020 (https://doi.org/10.1099/mgen.0.000328; https://github.com/B-UMMI/DEN-IM/blob/master/ref/DENV_MAPPING_V3.fasta)
C1	Dengue virus (DENV)	dengue / polyprotein	DENV_1_I	FASTA	Dengue_372	EU482808	Mendes et al, 2020 (https://doi.org/10.1099/mgen.0.000328; https://github.com/B-UMMI/DEN-IM/blob/master/ref/DENV_MAPPING_V3.fasta)
C1	Dengue virus (DENV)	dengue / polyprotein	DENV_1_I	FASTA	Dengue_373	EU482809	Mendes et al, 2020 (https://doi.org/10.1099/mgen.0.000328; https://github.com/B-UMMI/DEN-IM/blob/master/ref/DENV_MAPPING_V3.fasta)
C1	Dengue virus (DENV)	dengue / polyprotein	DENV_1_I	FASTA	Dengue_374	EU482810	Mendes et al, 2020 (https://doi.org/10.1099/mgen.0.000328; https://github.com/B-UMMI/DEN-IM/blob/master/ref/DENV_MAPPING_V3.fasta)
C1	Dengue virus (DENV)	dengue / polyprotein	DENV_1_I	FASTA	Dengue_375	EU482811	Mendes et al, 2020 (https://doi.org/10.1099/mgen.0.000328; https://github.com/B-UMMI/DEN-IM/blob/master/ref/DENV_MAPPING_V3.fasta)
C1	Dengue virus (DENV)	dengue / polyprotein	DENV_1_I	FASTA	Dengue_376	EU482812	Mendes et al, 2020 (https://doi.org/10.1099/mgen.0.000328; https://github.com/B-UMMI/DEN-IM/blob/master/ref/DENV_MAPPING_V3.fasta)
C1	Dengue virus (DENV)	dengue / polyprotein	DENV_1_I	FASTA	Dengue_377	EU482813	Mendes et al, 2020 (https://doi.org/10.1099/mgen.0.000328; https://github.com/B-UMMI/DEN-IM/blob/master/ref/DENV_MAPPING_V3.fasta)
C1	Dengue virus (DENV)	dengue / polyprotein	DENV_1_I	FASTA	Dengue_378	EU482814	Mendes et al, 2020 (https://doi.org/10.1099/mgen.0.000328; https://github.com/B-UMMI/DEN-IM/blob/master/ref/DENV_MAPPING_V3.fasta)
C1	Dengue virus (DENV)	dengue / polyprotein	DENV_1_I	FASTA	Dengue_379	EU482815	Mendes et al, 2020 (https://doi.org/10.1099/mgen.0.000328; https://github.com/B-UMMI/DEN-IM/blob/master/ref/DENV_MAPPING_V3.fasta)
C1	Dengue virus (DENV)	dengue / polyprotein	DENV_1_I	FASTA	Dengue_380	EU482816	Mendes et al, 2020 (https://doi.org/10.1099/mgen.0.000328; https://github.com/B-UMMI/DEN-IM/blob/master/ref/DENV_MAPPING_V3.fasta)
C1	Dengue virus (DENV)	dengue / polyprotein	DENV_1_I	FASTA	Dengue_381	EU482817	Mendes et al, 2020 (https://doi.org/10.1099/mgen.0.000328; https://github.com/B-UMMI/DEN-IM/blob/master/ref/DENV_MAPPING_V3.fasta)
C1	Dengue virus (DENV)	dengue / polyprotein	DENV_1_I	FASTA	Dengue_382	EU482818	Mendes et al, 2020 (https://doi.org/10.1099/mgen.0.000328; https://github.com/B-UMMI/DEN-IM/blob/master/ref/DENV_MAPPING_V3.fasta)
C1	Dengue virus (DENV)	dengue / polyprotein	DENV_1_I	FASTA	Dengue_383	EU482819	Mendes et al, 2020 (https://doi.org/10.1099/mgen.0.000328; https://github.com/B-UMMI/DEN-IM/blob/master/ref/DENV_MAPPING_V3.fasta)
C1	Dengue virus (DENV)	dengue / polyprotein	DENV_1_I	FASTA	Dengue_384	EU482820	Mendes et al, 2020 (https://doi.org/10.1099/mgen.0.000328; https://github.com/B-UMMI/DEN-IM/blob/master/ref/DENV_MAPPING_V3.fasta)
C1	Dengue virus (DENV)	dengue / polyprotein	DENV_1_I	FASTA	Dengue_385	EU482821	Mendes et al, 2020 (https://doi.org/10.1099/mgen.0.000328; https://github.com/B-UMMI/DEN-IM/blob/master/ref/DENV_MAPPING_V3.fasta)
C1	Dengue virus (DENV)	dengue / polyprotein	DENV_1_I	FASTA	Dengue_386	EU482822	Mendes et al, 2020 (https://doi.org/10.1099/mgen.0.000328; https://github.com/B-UMMI/DEN-IM/blob/master/ref/DENV_MAPPING_V3.fasta)
C1	Dengue virus (DENV)	dengue / polyprotein	DENV_1_I	FASTA	Dengue_387	EU482828	Mendes et al, 2020 (https://doi.org/10.1099/mgen.0.000328; https://github.com/B-UMMI/DEN-IM/blob/master/ref/DENV_MAPPING_V3.fasta)
C1	Dengue virus (DENV)	dengue / polyprotein	DENV_3_III	FASTA	Dengue_388	EU529683	Mendes et al, 2020 (https://doi.org/10.1099/mgen.0.000328; https://github.com/B-UMMI/DEN-IM/blob/master/ref/DENV_MAPPING_V3.fasta)
C1	Dengue virus (DENV)	dengue / polyprotein	DENV_3_III	FASTA	Dengue_389	EU529684	Mendes et al, 2020 (https://doi.org/10.1099/mgen.0.000328; https://github.com/B-UMMI/DEN-IM/blob/master/ref/DENV_MAPPING_V3.fasta)
C1	Dengue virus (DENV)	dengue / polyprotein	DENV_3_III	FASTA	Dengue_390	EU529685	Mendes et al, 2020 (https://doi.org/10.1099/mgen.0.000328; https://github.com/B-UMMI/DEN-IM/blob/master/ref/DENV_MAPPING_V3.fasta)
C1	Dengue virus (DENV)	dengue / polyprotein	DENV_3_III	FASTA	Dengue_391	EU529686	Mendes et al, 2020 (https://doi.org/10.1099/mgen.0.000328; https://github.com/B-UMMI/DEN-IM/blob/master/ref/DENV_MAPPING_V3.fasta)
C1	Dengue virus (DENV)	dengue / polyprotein	DENV_3_III	FASTA	Dengue_392	EU529687	Mendes et al, 2020 (https://doi.org/10.1099/mgen.0.000328; https://github.com/B-UMMI/DEN-IM/blob/master/ref/DENV_MAPPING_V3.fasta)
C1	Dengue virus (DENV)	dengue / polyprotein	DENV_3_III	FASTA	Dengue_393	EU529688	Mendes et al, 2020 (https://doi.org/10.1099/mgen.0.000328; https://github.com/B-UMMI/DEN-IM/blob/master/ref/DENV_MAPPING_V3.fasta)
C1	Dengue virus (DENV)	dengue / polyprotein	DENV_3_III	FASTA	Dengue_394	EU529689	Mendes et al, 2020 (https://doi.org/10.1099/mgen.0.000328; https://github.com/B-UMMI/DEN-IM/blob/master/ref/DENV_MAPPING_V3.fasta)
C1	Dengue virus (DENV)	dengue / polyprotein	DENV_3_III	FASTA	Dengue_395	EU529690	Mendes et al, 2020 (https://doi.org/10.1099/mgen.0.000328; https://github.com/B-UMMI/DEN-IM/blob/master/ref/DENV_MAPPING_V3.fasta)
C1	Dengue virus (DENV)	dengue / polyprotein	DENV_3_III	FASTA	Dengue_396	EU529691	Mendes et al, 2020 (https://doi.org/10.1099/mgen.0.000328; https://github.com/B-UMMI/DEN-IM/blob/master/ref/DENV_MAPPING_V3.fasta)
C1	Dengue virus (DENV)	dengue / polyprotein	DENV_3_III	FASTA	Dengue_397	EU529692	Mendes et al, 2020 (https://doi.org/10.1099/mgen.0.000328; https://github.com/B-UMMI/DEN-IM/blob/master/ref/DENV_MAPPING_V3.fasta)
C1	Dengue virus (DENV)	dengue / polyprotein	DENV_2_III	FASTA	Dengue_398	EU529693	Mendes et al, 2020 (https://doi.org/10.1099/mgen.0.000328; https://github.com/B-UMMI/DEN-IM/blob/master/ref/DENV_MAPPING_V3.fasta)
C1	Dengue virus (DENV)	dengue / polyprotein	DENV_2_III	FASTA	Dengue_399	EU529694	Mendes et al, 2020 (https://doi.org/10.1099/mgen.0.000328; https://github.com/B-UMMI/DEN-IM/blob/master/ref/DENV_MAPPING_V3.fasta)
C1	Dengue virus (DENV)	dengue / polyprotein	DENV_2_III	FASTA	Dengue_400	EU529695	Mendes et al, 2020 (https://doi.org/10.1099/mgen.0.000328; https://github.com/B-UMMI/DEN-IM/blob/master/ref/DENV_MAPPING_V3.fasta)
C1	Dengue virus (DENV)	dengue / polyprotein	DENV_3_III	FASTA	Dengue_401	EU529696	Mendes et al, 2020 (https://doi.org/10.1099/mgen.0.000328; https://github.com/B-UMMI/DEN-IM/blob/master/ref/DENV_MAPPING_V3.fasta)
C1	Dengue virus (DENV)	dengue / polyprotein	DENV_3_III	FASTA	Dengue_402	EU529697	Mendes et al, 2020 (https://doi.org/10.1099/mgen.0.000328; https://github.com/B-UMMI/DEN-IM/blob/master/ref/DENV_MAPPING_V3.fasta)
C1	Dengue virus (DENV)	dengue / polyprotein	DENV_3_III	FASTA	Dengue_403	EU529699	Mendes et al, 2020 (https://doi.org/10.1099/mgen.0.000328; https://github.com/B-UMMI/DEN-IM/blob/master/ref/DENV_MAPPING_V3.fasta)
C1	Dengue virus (DENV)	dengue / polyprotein	DENV_2_III	FASTA	Dengue_404	EU529700	Mendes et al, 2020 (https://doi.org/10.1099/mgen.0.000328; https://github.com/B-UMMI/DEN-IM/blob/master/ref/DENV_MAPPING_V3.fasta)
C1	Dengue virus (DENV)	dengue / polyprotein	DENV_2_III	FASTA	Dengue_405	EU529701	Mendes et al, 2020 (https://doi.org/10.1099/mgen.0.000328; https://github.com/B-UMMI/DEN-IM/blob/master/ref/DENV_MAPPING_V3.fasta)
C1	Dengue virus (DENV)	dengue / polyprotein	DENV_3_III	FASTA	Dengue_406	EU529702	Mendes et al, 2020 (https://doi.org/10.1099/mgen.0.000328; https://github.com/B-UMMI/DEN-IM/blob/master/ref/DENV_MAPPING_V3.fasta)
C1	Dengue virus (DENV)	dengue / polyprotein	DENV_3_III	FASTA	Dengue_407	EU529704	Mendes et al, 2020 (https://doi.org/10.1099/mgen.0.000328; https://github.com/B-UMMI/DEN-IM/blob/master/ref/DENV_MAPPING_V3.fasta)
C1	Dengue virus (DENV)	dengue / polyprotein	DENV_3_III	FASTA	Dengue_408	EU529705	Mendes et al, 2020 (https://doi.org/10.1099/mgen.0.000328; https://github.com/B-UMMI/DEN-IM/blob/master/ref/DENV_MAPPING_V3.fasta)
C1	Dengue virus (DENV)	dengue / polyprotein	DENV_2_III	FASTA	Dengue_409	EU529706	Mendes et al, 2020 (https://doi.org/10.1099/mgen.0.000328; https://github.com/B-UMMI/DEN-IM/blob/master/ref/DENV_MAPPING_V3.fasta)
C1	Dengue virus (DENV)	dengue / polyprotein	DENV_3_III	FASTA	Dengue_410	EU569688	Mendes et al, 2020 (https://doi.org/10.1099/mgen.0.000328; https://github.com/B-UMMI/DEN-IM/blob/master/ref/DENV_MAPPING_V3.fasta)
C1	Dengue virus (DENV)	dengue / polyprotein	DENV_3_III	FASTA	Dengue_411	EU569689	Mendes et al, 2020 (https://doi.org/10.1099/mgen.0.000328; https://github.com/B-UMMI/DEN-IM/blob/master/ref/DENV_MAPPING_V3.fasta)
C1	Dengue virus (DENV)	dengue / polyprotein	DENV_3_III	FASTA	Dengue_412	EU569690	Mendes et al, 2020 (https://doi.org/10.1099/mgen.0.000328; https://github.com/B-UMMI/DEN-IM/blob/master/ref/DENV_MAPPING_V3.fasta)
C1	Dengue virus (DENV)	dengue / polyprotein	DENV_3_III	FASTA	Dengue_413	EU569691	Mendes et al, 2020 (https://doi.org/10.1099/mgen.0.000328; https://github.com/B-UMMI/DEN-IM/blob/master/ref/DENV_MAPPING_V3.fasta)
C1	Dengue virus (DENV)	dengue / polyprotein	DENV_2_III	FASTA	Dengue_414	EU569692	Mendes et al, 2020 (https://doi.org/10.1099/mgen.0.000328; https://github.com/B-UMMI/DEN-IM/blob/master/ref/DENV_MAPPING_V3.fasta)
C1	Dengue virus (DENV)	dengue / polyprotein	DENV_2_III	FASTA	Dengue_415	EU569693	Mendes et al, 2020 (https://doi.org/10.1099/mgen.0.000328; https://github.com/B-UMMI/DEN-IM/blob/master/ref/DENV_MAPPING_V3.fasta)
C1	Dengue virus (DENV)	dengue / polyprotein	DENV_2_III	FASTA	Dengue_416	EU569695	Mendes et al, 2020 (https://doi.org/10.1099/mgen.0.000328; https://github.com/B-UMMI/DEN-IM/blob/master/ref/DENV_MAPPING_V3.fasta)
C1	Dengue virus (DENV)	dengue / polyprotein	DENV_2_III	FASTA	Dengue_417	EU569697	Mendes et al, 2020 (https://doi.org/10.1099/mgen.0.000328; https://github.com/B-UMMI/DEN-IM/blob/master/ref/DENV_MAPPING_V3.fasta)
C1	Dengue virus (DENV)	dengue / polyprotein	DENV_2_III	FASTA	Dengue_418	EU569698	Mendes et al, 2020 (https://doi.org/10.1099/mgen.0.000328; https://github.com/B-UMMI/DEN-IM/blob/master/ref/DENV_MAPPING_V3.fasta)
C1	Dengue virus (DENV)	dengue / polyprotein	DENV_2_III	FASTA	Dengue_419	EU569699	Mendes et al, 2020 (https://doi.org/10.1099/mgen.0.000328; https://github.com/B-UMMI/DEN-IM/blob/master/ref/DENV_MAPPING_V3.fasta)
C1	Dengue virus (DENV)	dengue / polyprotein	DENV_2_III	FASTA	Dengue_420	EU569701	Mendes et al, 2020 (https://doi.org/10.1099/mgen.0.000328; https://github.com/B-UMMI/DEN-IM/blob/master/ref/DENV_MAPPING_V3.fasta)
C1	Dengue virus (DENV)	dengue / polyprotein	DENV_2_III	FASTA	Dengue_421	EU569702	Mendes et al, 2020 (https://doi.org/10.1099/mgen.0.000328; https://github.com/B-UMMI/DEN-IM/blob/master/ref/DENV_MAPPING_V3.fasta)
C1	Dengue virus (DENV)	dengue / polyprotein	DENV_2_III	FASTA	Dengue_422	EU569703	Mendes et al, 2020 (https://doi.org/10.1099/mgen.0.000328; https://github.com/B-UMMI/DEN-IM/blob/master/ref/DENV_MAPPING_V3.fasta)
C1	Dengue virus (DENV)	dengue / polyprotein	DENV_2_III	FASTA	Dengue_423	EU569704	Mendes et al, 2020 (https://doi.org/10.1099/mgen.0.000328; https://github.com/B-UMMI/DEN-IM/blob/master/ref/DENV_MAPPING_V3.fasta)
C1	Dengue virus (DENV)	dengue / polyprotein	DENV_2_III	FASTA	Dengue_424	EU569705	Mendes et al, 2020 (https://doi.org/10.1099/mgen.0.000328; https://github.com/B-UMMI/DEN-IM/blob/master/ref/DENV_MAPPING_V3.fasta)
C1	Dengue virus (DENV)	dengue / polyprotein	DENV_2_III	FASTA	Dengue_425	EU569706	Mendes et al, 2020 (https://doi.org/10.1099/mgen.0.000328; https://github.com/B-UMMI/DEN-IM/blob/master/ref/DENV_MAPPING_V3.fasta)
C1	Dengue virus (DENV)	dengue / polyprotein	DENV_2_III	FASTA	Dengue_426	EU569707	Mendes et al, 2020 (https://doi.org/10.1099/mgen.0.000328; https://github.com/B-UMMI/DEN-IM/blob/master/ref/DENV_MAPPING_V3.fasta)
C1	Dengue virus (DENV)	dengue / polyprotein	DENV_2_III	FASTA	Dengue_427	EU569708	Mendes et al, 2020 (https://doi.org/10.1099/mgen.0.000328; https://github.com/B-UMMI/DEN-IM/blob/master/ref/DENV_MAPPING_V3.fasta)
C1	Dengue virus (DENV)	dengue / polyprotein	DENV_2_III	FASTA	Dengue_428	EU569709	Mendes et al, 2020 (https://doi.org/10.1099/mgen.0.000328; https://github.com/B-UMMI/DEN-IM/blob/master/ref/DENV_MAPPING_V3.fasta)
C1	Dengue virus (DENV)	dengue / polyprotein	DENV_2_III	FASTA	Dengue_429	EU569710	Mendes et al, 2020 (https://doi.org/10.1099/mgen.0.000328; https://github.com/B-UMMI/DEN-IM/blob/master/ref/DENV_MAPPING_V3.fasta)
C1	Dengue virus (DENV)	dengue / polyprotein	DENV_2_III	FASTA	Dengue_430	EU569711	Mendes et al, 2020 (https://doi.org/10.1099/mgen.0.000328; https://github.com/B-UMMI/DEN-IM/blob/master/ref/DENV_MAPPING_V3.fasta)
C1	Dengue virus (DENV)	dengue / polyprotein	DENV_2_III	FASTA	Dengue_431	EU569712	Mendes et al, 2020 (https://doi.org/10.1099/mgen.0.000328; https://github.com/B-UMMI/DEN-IM/blob/master/ref/DENV_MAPPING_V3.fasta)
C1	Dengue virus (DENV)	dengue / polyprotein	DENV_2_III	FASTA	Dengue_432	EU569713	Mendes et al, 2020 (https://doi.org/10.1099/mgen.0.000328; https://github.com/B-UMMI/DEN-IM/blob/master/ref/DENV_MAPPING_V3.fasta)
C1	Dengue virus (DENV)	dengue / polyprotein	DENV_2_III	FASTA	Dengue_433	EU569714	Mendes et al, 2020 (https://doi.org/10.1099/mgen.0.000328; https://github.com/B-UMMI/DEN-IM/blob/master/ref/DENV_MAPPING_V3.fasta)
C1	Dengue virus (DENV)	dengue / polyprotein	DENV_2_III	FASTA	Dengue_434	EU569715	Mendes et al, 2020 (https://doi.org/10.1099/mgen.0.000328; https://github.com/B-UMMI/DEN-IM/blob/master/ref/DENV_MAPPING_V3.fasta)
C1	Dengue virus (DENV)	dengue / polyprotein	DENV_2_III	FASTA	Dengue_435	EU569716	Mendes et al, 2020 (https://doi.org/10.1099/mgen.0.000328; https://github.com/B-UMMI/DEN-IM/blob/master/ref/DENV_MAPPING_V3.fasta)
C1	Dengue virus (DENV)	dengue / polyprotein	DENV_2_III	FASTA	Dengue_436	EU569717	Mendes et al, 2020 (https://doi.org/10.1099/mgen.0.000328; https://github.com/B-UMMI/DEN-IM/blob/master/ref/DENV_MAPPING_V3.fasta)
C1	Dengue virus (DENV)	dengue / polyprotein	DENV_2_III	FASTA	Dengue_437	EU569718	Mendes et al, 2020 (https://doi.org/10.1099/mgen.0.000328; https://github.com/B-UMMI/DEN-IM/blob/master/ref/DENV_MAPPING_V3.fasta)
C1	Dengue virus (DENV)	dengue / polyprotein	DENV_2_III	FASTA	Dengue_438	EU569719	Mendes et al, 2020 (https://doi.org/10.1099/mgen.0.000328; https://github.com/B-UMMI/DEN-IM/blob/master/ref/DENV_MAPPING_V3.fasta)
C1	Dengue virus (DENV)	dengue / polyprotein	DENV_2_V	FASTA	Dengue_439	EU569721	Mendes et al, 2020 (https://doi.org/10.1099/mgen.0.000328; https://github.com/B-UMMI/DEN-IM/blob/master/ref/DENV_MAPPING_V3.fasta)
C1	Dengue virus (DENV)	dengue / polyprotein	DENV_2_III	FASTA	Dengue_440	EU596483	Mendes et al, 2020 (https://doi.org/10.1099/mgen.0.000328; https://github.com/B-UMMI/DEN-IM/blob/master/ref/DENV_MAPPING_V3.fasta)
C1	Dengue virus (DENV)	dengue / polyprotein	DENV_2_III	FASTA	Dengue_441	EU596485	Mendes et al, 2020 (https://doi.org/10.1099/mgen.0.000328; https://github.com/B-UMMI/DEN-IM/blob/master/ref/DENV_MAPPING_V3.fasta)
C1	Dengue virus (DENV)	dengue / polyprotein	DENV_2_III	FASTA	Dengue_442	EU596486	Mendes et al, 2020 (https://doi.org/10.1099/mgen.0.000328; https://github.com/B-UMMI/DEN-IM/blob/master/ref/DENV_MAPPING_V3.fasta)
C1	Dengue virus (DENV)	dengue / polyprotein	DENV_2_III	FASTA	Dengue_443	EU596487	Mendes et al, 2020 (https://doi.org/10.1099/mgen.0.000328; https://github.com/B-UMMI/DEN-IM/blob/master/ref/DENV_MAPPING_V3.fasta)
C1	Dengue virus (DENV)	dengue / polyprotein	DENV_2_III	FASTA	Dengue_444	EU596488	Mendes et al, 2020 (https://doi.org/10.1099/mgen.0.000328; https://github.com/B-UMMI/DEN-IM/blob/master/ref/DENV_MAPPING_V3.fasta)
C1	Dengue virus (DENV)	dengue / polyprotein	DENV_2_III	FASTA	Dengue_445	EU596489	Mendes et al, 2020 (https://doi.org/10.1099/mgen.0.000328; https://github.com/B-UMMI/DEN-IM/blob/master/ref/DENV_MAPPING_V3.fasta)
C1	Dengue virus (DENV)	dengue / polyprotein	DENV_2_III	FASTA	Dengue_446	EU596490	Mendes et al, 2020 (https://doi.org/10.1099/mgen.0.000328; https://github.com/B-UMMI/DEN-IM/blob/master/ref/DENV_MAPPING_V3.fasta)
C1	Dengue virus (DENV)	dengue / polyprotein	DENV_2_III	FASTA	Dengue_447	EU596491	Mendes et al, 2020 (https://doi.org/10.1099/mgen.0.000328; https://github.com/B-UMMI/DEN-IM/blob/master/ref/DENV_MAPPING_V3.fasta)
C1	Dengue virus (DENV)	dengue / polyprotein	DENV_3_III	FASTA	Dengue_448	EU596492	Mendes et al, 2020 (https://doi.org/10.1099/mgen.0.000328; https://github.com/B-UMMI/DEN-IM/blob/master/ref/DENV_MAPPING_V3.fasta)
C1	Dengue virus (DENV)	dengue / polyprotein	DENV_3_III	FASTA	Dengue_449	EU596493	Mendes et al, 2020 (https://doi.org/10.1099/mgen.0.000328; https://github.com/B-UMMI/DEN-IM/blob/master/ref/DENV_MAPPING_V3.fasta)
C1	Dengue virus (DENV)	dengue / polyprotein	DENV_3_III	FASTA	Dengue_450	EU596494	Mendes et al, 2020 (https://doi.org/10.1099/mgen.0.000328; https://github.com/B-UMMI/DEN-IM/blob/master/ref/DENV_MAPPING_V3.fasta)
C1	Dengue virus (DENV)	dengue / polyprotein	DENV_2_III	FASTA	Dengue_451	EU596495	Mendes et al, 2020 (https://doi.org/10.1099/mgen.0.000328; https://github.com/B-UMMI/DEN-IM/blob/master/ref/DENV_MAPPING_V3.fasta)
C1	Dengue virus (DENV)	dengue / polyprotein	DENV_2_III	FASTA	Dengue_452	EU596496	Mendes et al, 2020 (https://doi.org/10.1099/mgen.0.000328; https://github.com/B-UMMI/DEN-IM/blob/master/ref/DENV_MAPPING_V3.fasta)
C1	Dengue virus (DENV)	dengue / polyprotein	DENV_2_III	FASTA	Dengue_453	EU596497	Mendes et al, 2020 (https://doi.org/10.1099/mgen.0.000328; https://github.com/B-UMMI/DEN-IM/blob/master/ref/DENV_MAPPING_V3.fasta)
C1	Dengue virus (DENV)	dengue / polyprotein	DENV_2_III	FASTA	Dengue_454	EU596498	Mendes et al, 2020 (https://doi.org/10.1099/mgen.0.000328; https://github.com/B-UMMI/DEN-IM/blob/master/ref/DENV_MAPPING_V3.fasta)
C1	Dengue virus (DENV)	dengue / polyprotein	DENV_2_III	FASTA	Dengue_455	EU596499	Mendes et al, 2020 (https://doi.org/10.1099/mgen.0.000328; https://github.com/B-UMMI/DEN-IM/blob/master/ref/DENV_MAPPING_V3.fasta)
C1	Dengue virus (DENV)	dengue / polyprotein	DENV_2_III	FASTA	Dengue_456	EU596500	Mendes et al, 2020 (https://doi.org/10.1099/mgen.0.000328; https://github.com/B-UMMI/DEN-IM/blob/master/ref/DENV_MAPPING_V3.fasta)
C1	Dengue virus (DENV)	dengue / polyprotein	DENV_1_V	FASTA	Dengue_457	EU596501	Mendes et al, 2020 (https://doi.org/10.1099/mgen.0.000328; https://github.com/B-UMMI/DEN-IM/blob/master/ref/DENV_MAPPING_V3.fasta)
C1	Dengue virus (DENV)	dengue / polyprotein	DENV_1_V	FASTA	Dengue_458	EU596503	Mendes et al, 2020 (https://doi.org/10.1099/mgen.0.000328; https://github.com/B-UMMI/DEN-IM/blob/master/ref/DENV_MAPPING_V3.fasta)
C1	Dengue virus (DENV)	dengue / polyprotein	DENV_1_V	FASTA	Dengue_459	EU596504	Mendes et al, 2020 (https://doi.org/10.1099/mgen.0.000328; https://github.com/B-UMMI/DEN-IM/blob/master/ref/DENV_MAPPING_V3.fasta)
C1	Dengue virus (DENV)	dengue / polyprotein	DENV_1_I	FASTA	Dengue_460	EU660390	Mendes et al, 2020 (https://doi.org/10.1099/mgen.0.000328; https://github.com/B-UMMI/DEN-IM/blob/master/ref/DENV_MAPPING_V3.fasta)
C1	Dengue virus (DENV)	dengue / polyprotein	DENV_1_I	FASTA	Dengue_461	EU660391	Mendes et al, 2020 (https://doi.org/10.1099/mgen.0.000328; https://github.com/B-UMMI/DEN-IM/blob/master/ref/DENV_MAPPING_V3.fasta)
C1	Dengue virus (DENV)	dengue / polyprotein	DENV_1_I	FASTA	Dengue_462	EU660392	Mendes et al, 2020 (https://doi.org/10.1099/mgen.0.000328; https://github.com/B-UMMI/DEN-IM/blob/master/ref/DENV_MAPPING_V3.fasta)
C1	Dengue virus (DENV)	dengue / polyprotein	DENV_1_I	FASTA	Dengue_463	EU660393	Mendes et al, 2020 (https://doi.org/10.1099/mgen.0.000328; https://github.com/B-UMMI/DEN-IM/blob/master/ref/DENV_MAPPING_V3.fasta)
C1	Dengue virus (DENV)	dengue / polyprotein	DENV_1_I	FASTA	Dengue_464	EU660394	Mendes et al, 2020 (https://doi.org/10.1099/mgen.0.000328; https://github.com/B-UMMI/DEN-IM/blob/master/ref/DENV_MAPPING_V3.fasta)
C1	Dengue virus (DENV)	dengue / polyprotein	DENV_1_I	FASTA	Dengue_465	EU660395	Mendes et al, 2020 (https://doi.org/10.1099/mgen.0.000328; https://github.com/B-UMMI/DEN-IM/blob/master/ref/DENV_MAPPING_V3.fasta)
C1	Dengue virus (DENV)	dengue / polyprotein	DENV_1_I	FASTA	Dengue_466	EU660396	Mendes et al, 2020 (https://doi.org/10.1099/mgen.0.000328; https://github.com/B-UMMI/DEN-IM/blob/master/ref/DENV_MAPPING_V3.fasta)
C1	Dengue virus (DENV)	dengue / polyprotein	DENV_1_I	FASTA	Dengue_467	EU660397	Mendes et al, 2020 (https://doi.org/10.1099/mgen.0.000328; https://github.com/B-UMMI/DEN-IM/blob/master/ref/DENV_MAPPING_V3.fasta)
C1	Dengue virus (DENV)	dengue / polyprotein	DENV_2_III	FASTA	Dengue_468	EU660398	Mendes et al, 2020 (https://doi.org/10.1099/mgen.0.000328; https://github.com/B-UMMI/DEN-IM/blob/master/ref/DENV_MAPPING_V3.fasta)
C1	Dengue virus (DENV)	dengue / polyprotein	DENV_2_III	FASTA	Dengue_469	EU660399	Mendes et al, 2020 (https://doi.org/10.1099/mgen.0.000328; https://github.com/B-UMMI/DEN-IM/blob/master/ref/DENV_MAPPING_V3.fasta)
C1	Dengue virus (DENV)	dengue / polyprotein	DENV_2_III	FASTA	Dengue_470	EU660400	Mendes et al, 2020 (https://doi.org/10.1099/mgen.0.000328; https://github.com/B-UMMI/DEN-IM/blob/master/ref/DENV_MAPPING_V3.fasta)
C1	Dengue virus (DENV)	dengue / polyprotein	DENV_1_I	FASTA	Dengue_471	EU660401	Mendes et al, 2020 (https://doi.org/10.1099/mgen.0.000328; https://github.com/B-UMMI/DEN-IM/blob/master/ref/DENV_MAPPING_V3.fasta)
C1	Dengue virus (DENV)	dengue / polyprotein	DENV_1_I	FASTA	Dengue_472	EU660402	Mendes et al, 2020 (https://doi.org/10.1099/mgen.0.000328; https://github.com/B-UMMI/DEN-IM/blob/master/ref/DENV_MAPPING_V3.fasta)
C1	Dengue virus (DENV)	dengue / polyprotein	DENV_1_I	FASTA	Dengue_473	EU660403	Mendes et al, 2020 (https://doi.org/10.1099/mgen.0.000328; https://github.com/B-UMMI/DEN-IM/blob/master/ref/DENV_MAPPING_V3.fasta)
C1	Dengue virus (DENV)	dengue / polyprotein	DENV_2_III	FASTA	Dengue_474	EU660404	Mendes et al, 2020 (https://doi.org/10.1099/mgen.0.000328; https://github.com/B-UMMI/DEN-IM/blob/master/ref/DENV_MAPPING_V3.fasta)
C1	Dengue virus (DENV)	dengue / polyprotein	DENV_2_III	FASTA	Dengue_475	EU660405	Mendes et al, 2020 (https://doi.org/10.1099/mgen.0.000328; https://github.com/B-UMMI/DEN-IM/blob/master/ref/DENV_MAPPING_V3.fasta)
C1	Dengue virus (DENV)	dengue / polyprotein	DENV_2_III	FASTA	Dengue_476	EU660406	Mendes et al, 2020 (https://doi.org/10.1099/mgen.0.000328; https://github.com/B-UMMI/DEN-IM/blob/master/ref/DENV_MAPPING_V3.fasta)
C1	Dengue virus (DENV)	dengue / polyprotein	DENV_3_II	FASTA	Dengue_477	EU660407	Mendes et al, 2020 (https://doi.org/10.1099/mgen.0.000328; https://github.com/B-UMMI/DEN-IM/blob/master/ref/DENV_MAPPING_V3.fasta)
C1	Dengue virus (DENV)	dengue / polyprotein	DENV_3_II	FASTA	Dengue_478	EU660408	Mendes et al, 2020 (https://doi.org/10.1099/mgen.0.000328; https://github.com/B-UMMI/DEN-IM/blob/master/ref/DENV_MAPPING_V3.fasta)
C1	Dengue virus (DENV)	dengue / polyprotein	DENV_3_II	FASTA	Dengue_479	EU660409	Mendes et al, 2020 (https://doi.org/10.1099/mgen.0.000328; https://github.com/B-UMMI/DEN-IM/blob/master/ref/DENV_MAPPING_V3.fasta)
C1	Dengue virus (DENV)	dengue / polyprotein	DENV_3_II	FASTA	Dengue_480	EU660410	Mendes et al, 2020 (https://doi.org/10.1099/mgen.0.000328; https://github.com/B-UMMI/DEN-IM/blob/master/ref/DENV_MAPPING_V3.fasta)
C1	Dengue virus (DENV)	dengue / polyprotein	DENV_3_II	FASTA	Dengue_481	EU660411	Mendes et al, 2020 (https://doi.org/10.1099/mgen.0.000328; https://github.com/B-UMMI/DEN-IM/blob/master/ref/DENV_MAPPING_V3.fasta)
C1	Dengue virus (DENV)	dengue / polyprotein	DENV_1_I	FASTA	Dengue_482	EU660412	Mendes et al, 2020 (https://doi.org/10.1099/mgen.0.000328; https://github.com/B-UMMI/DEN-IM/blob/master/ref/DENV_MAPPING_V3.fasta)
C1	Dengue virus (DENV)	dengue / polyprotein	DENV_2_V	FASTA	Dengue_483	EU660413	Mendes et al, 2020 (https://doi.org/10.1099/mgen.0.000328; https://github.com/B-UMMI/DEN-IM/blob/master/ref/DENV_MAPPING_V3.fasta)
C1	Dengue virus (DENV)	dengue / polyprotein	DENV_2_V	FASTA	Dengue_484	EU660414	Mendes et al, 2020 (https://doi.org/10.1099/mgen.0.000328; https://github.com/B-UMMI/DEN-IM/blob/master/ref/DENV_MAPPING_V3.fasta)
C1	Dengue virus (DENV)	dengue / polyprotein	DENV_2_V	FASTA	Dengue_485	EU660415	Mendes et al, 2020 (https://doi.org/10.1099/mgen.0.000328; https://github.com/B-UMMI/DEN-IM/blob/master/ref/DENV_MAPPING_V3.fasta)
C1	Dengue virus (DENV)	dengue / polyprotein	DENV_2_V	FASTA	Dengue_486	EU660416	Mendes et al, 2020 (https://doi.org/10.1099/mgen.0.000328; https://github.com/B-UMMI/DEN-IM/blob/master/ref/DENV_MAPPING_V3.fasta)
C1	Dengue virus (DENV)	dengue / polyprotein	DENV_2_V	FASTA	Dengue_487	EU660417	Mendes et al, 2020 (https://doi.org/10.1099/mgen.0.000328; https://github.com/B-UMMI/DEN-IM/blob/master/ref/DENV_MAPPING_V3.fasta)
C1	Dengue virus (DENV)	dengue / polyprotein	DENV_1_I	FASTA	Dengue_488	EU660418	Mendes et al, 2020 (https://doi.org/10.1099/mgen.0.000328; https://github.com/B-UMMI/DEN-IM/blob/master/ref/DENV_MAPPING_V3.fasta)
C1	Dengue virus (DENV)	dengue / polyprotein	DENV_1_I	FASTA	Dengue_489	EU660419	Mendes et al, 2020 (https://doi.org/10.1099/mgen.0.000328; https://github.com/B-UMMI/DEN-IM/blob/master/ref/DENV_MAPPING_V3.fasta)
C1	Dengue virus (DENV)	dengue / polyprotein	DENV_3_III	FASTA	Dengue_490	EU660420	Mendes et al, 2020 (https://doi.org/10.1099/mgen.0.000328; https://github.com/B-UMMI/DEN-IM/blob/master/ref/DENV_MAPPING_V3.fasta)
C1	Dengue virus (DENV)	dengue / polyprotein	DENV_2_V	FASTA	Dengue_491	EU677137	Mendes et al, 2020 (https://doi.org/10.1099/mgen.0.000328; https://github.com/B-UMMI/DEN-IM/blob/master/ref/DENV_MAPPING_V3.fasta)
C1	Dengue virus (DENV)	dengue / polyprotein	DENV_2_V	FASTA	Dengue_492	EU677138	Mendes et al, 2020 (https://doi.org/10.1099/mgen.0.000328; https://github.com/B-UMMI/DEN-IM/blob/master/ref/DENV_MAPPING_V3.fasta)
C1	Dengue virus (DENV)	dengue / polyprotein	DENV_1_I	FASTA	Dengue_493	EU677139	Mendes et al, 2020 (https://doi.org/10.1099/mgen.0.000328; https://github.com/B-UMMI/DEN-IM/blob/master/ref/DENV_MAPPING_V3.fasta)
C1	Dengue virus (DENV)	dengue / polyprotein	DENV_1_I	FASTA	Dengue_494	EU677140	Mendes et al, 2020 (https://doi.org/10.1099/mgen.0.000328; https://github.com/B-UMMI/DEN-IM/blob/master/ref/DENV_MAPPING_V3.fasta)
C1	Dengue virus (DENV)	dengue / polyprotein	DENV_2_III	FASTA	Dengue_495	EU677141	Mendes et al, 2020 (https://doi.org/10.1099/mgen.0.000328; https://github.com/B-UMMI/DEN-IM/blob/master/ref/DENV_MAPPING_V3.fasta)
C1	Dengue virus (DENV)	dengue / polyprotein	DENV_2_III	FASTA	Dengue_496	EU677142	Mendes et al, 2020 (https://doi.org/10.1099/mgen.0.000328; https://github.com/B-UMMI/DEN-IM/blob/master/ref/DENV_MAPPING_V3.fasta)
C1	Dengue virus (DENV)	dengue / polyprotein	DENV_2_III	FASTA	Dengue_497	EU677143	Mendes et al, 2020 (https://doi.org/10.1099/mgen.0.000328; https://github.com/B-UMMI/DEN-IM/blob/master/ref/DENV_MAPPING_V3.fasta)
C1	Dengue virus (DENV)	dengue / polyprotein	DENV_2_III	FASTA	Dengue_498	EU677144	Mendes et al, 2020 (https://doi.org/10.1099/mgen.0.000328; https://github.com/B-UMMI/DEN-IM/blob/master/ref/DENV_MAPPING_V3.fasta)
C1	Dengue virus (DENV)	dengue / polyprotein	DENV_2_III	FASTA	Dengue_499	EU677145	Mendes et al, 2020 (https://doi.org/10.1099/mgen.0.000328; https://github.com/B-UMMI/DEN-IM/blob/master/ref/DENV_MAPPING_V3.fasta)
C1	Dengue virus (DENV)	dengue / polyprotein	DENV_2_III	FASTA	Dengue_500	EU677146	Mendes et al, 2020 (https://doi.org/10.1099/mgen.0.000328; https://github.com/B-UMMI/DEN-IM/blob/master/ref/DENV_MAPPING_V3.fasta)
C1	Dengue virus (DENV)	dengue / polyprotein	DENV_2_III	FASTA	Dengue_501	EU677147	Mendes et al, 2020 (https://doi.org/10.1099/mgen.0.000328; https://github.com/B-UMMI/DEN-IM/blob/master/ref/DENV_MAPPING_V3.fasta)
C1	Dengue virus (DENV)	dengue / polyprotein	DENV_2_V	FASTA	Dengue_502	EU677148	Mendes et al, 2020 (https://doi.org/10.1099/mgen.0.000328; https://github.com/B-UMMI/DEN-IM/blob/master/ref/DENV_MAPPING_V3.fasta)
C1	Dengue virus (DENV)	dengue / polyprotein	DENV_2_V	FASTA	Dengue_503	EU677149	Mendes et al, 2020 (https://doi.org/10.1099/mgen.0.000328; https://github.com/B-UMMI/DEN-IM/blob/master/ref/DENV_MAPPING_V3.fasta)
C1	Dengue virus (DENV)	dengue / polyprotein	DENV_1_I	FASTA	Dengue_504	EU677151	Mendes et al, 2020 (https://doi.org/10.1099/mgen.0.000328; https://github.com/B-UMMI/DEN-IM/blob/master/ref/DENV_MAPPING_V3.fasta)
C1	Dengue virus (DENV)	dengue / polyprotein	DENV_1_I	FASTA	Dengue_505	EU677152	Mendes et al, 2020 (https://doi.org/10.1099/mgen.0.000328; https://github.com/B-UMMI/DEN-IM/blob/master/ref/DENV_MAPPING_V3.fasta)
C1	Dengue virus (DENV)	dengue / polyprotein	DENV_1_I	FASTA	Dengue_506	EU677154	Mendes et al, 2020 (https://doi.org/10.1099/mgen.0.000328; https://github.com/B-UMMI/DEN-IM/blob/master/ref/DENV_MAPPING_V3.fasta)
C1	Dengue virus (DENV)	dengue / polyprotein	DENV_1_I	FASTA	Dengue_507	EU677155	Mendes et al, 2020 (https://doi.org/10.1099/mgen.0.000328; https://github.com/B-UMMI/DEN-IM/blob/master/ref/DENV_MAPPING_V3.fasta)
C1	Dengue virus (DENV)	dengue / polyprotein	DENV_1_I	FASTA	Dengue_508	EU677156	Mendes et al, 2020 (https://doi.org/10.1099/mgen.0.000328; https://github.com/B-UMMI/DEN-IM/blob/master/ref/DENV_MAPPING_V3.fasta)
C1	Dengue virus (DENV)	dengue / polyprotein	DENV_1_I	FASTA	Dengue_509	EU677157	Mendes et al, 2020 (https://doi.org/10.1099/mgen.0.000328; https://github.com/B-UMMI/DEN-IM/blob/master/ref/DENV_MAPPING_V3.fasta)
C1	Dengue virus (DENV)	dengue / polyprotein	DENV_1_I	FASTA	Dengue_510	EU677158	Mendes et al, 2020 (https://doi.org/10.1099/mgen.0.000328; https://github.com/B-UMMI/DEN-IM/blob/master/ref/DENV_MAPPING_V3.fasta)
C1	Dengue virus (DENV)	dengue / polyprotein	DENV_1_I	FASTA	Dengue_511	EU677159	Mendes et al, 2020 (https://doi.org/10.1099/mgen.0.000328; https://github.com/B-UMMI/DEN-IM/blob/master/ref/DENV_MAPPING_V3.fasta)
C1	Dengue virus (DENV)	dengue / polyprotein	DENV_1_I	FASTA	Dengue_512	EU677160	Mendes et al, 2020 (https://doi.org/10.1099/mgen.0.000328; https://github.com/B-UMMI/DEN-IM/blob/master/ref/DENV_MAPPING_V3.fasta)
C1	Dengue virus (DENV)	dengue / polyprotein	DENV_1_I	FASTA	Dengue_513	EU677161	Mendes et al, 2020 (https://doi.org/10.1099/mgen.0.000328; https://github.com/B-UMMI/DEN-IM/blob/master/ref/DENV_MAPPING_V3.fasta)
C1	Dengue virus (DENV)	dengue / polyprotein	DENV_1_I	FASTA	Dengue_514	EU677162	Mendes et al, 2020 (https://doi.org/10.1099/mgen.0.000328; https://github.com/B-UMMI/DEN-IM/blob/master/ref/DENV_MAPPING_V3.fasta)
C1	Dengue virus (DENV)	dengue / polyprotein	DENV_1_I	FASTA	Dengue_515	EU677163	Mendes et al, 2020 (https://doi.org/10.1099/mgen.0.000328; https://github.com/B-UMMI/DEN-IM/blob/master/ref/DENV_MAPPING_V3.fasta)
C1	Dengue virus (DENV)	dengue / polyprotein	DENV_1_I	FASTA	Dengue_516	EU677164	Mendes et al, 2020 (https://doi.org/10.1099/mgen.0.000328; https://github.com/B-UMMI/DEN-IM/blob/master/ref/DENV_MAPPING_V3.fasta)
C1	Dengue virus (DENV)	dengue / polyprotein	DENV_1_I	FASTA	Dengue_517	EU677165	Mendes et al, 2020 (https://doi.org/10.1099/mgen.0.000328; https://github.com/B-UMMI/DEN-IM/blob/master/ref/DENV_MAPPING_V3.fasta)
C1	Dengue virus (DENV)	dengue / polyprotein	DENV_1_I	FASTA	Dengue_518	EU677166	Mendes et al, 2020 (https://doi.org/10.1099/mgen.0.000328; https://github.com/B-UMMI/DEN-IM/blob/master/ref/DENV_MAPPING_V3.fasta)
C1	Dengue virus (DENV)	dengue / polyprotein	DENV_1_I	FASTA	Dengue_519	EU677167	Mendes et al, 2020 (https://doi.org/10.1099/mgen.0.000328; https://github.com/B-UMMI/DEN-IM/blob/master/ref/DENV_MAPPING_V3.fasta)
C1	Dengue virus (DENV)	dengue / polyprotein	DENV_1_I	FASTA	Dengue_520	EU677168	Mendes et al, 2020 (https://doi.org/10.1099/mgen.0.000328; https://github.com/B-UMMI/DEN-IM/blob/master/ref/DENV_MAPPING_V3.fasta)
C1	Dengue virus (DENV)	dengue / polyprotein	DENV_1_I	FASTA	Dengue_521	EU677170	Mendes et al, 2020 (https://doi.org/10.1099/mgen.0.000328; https://github.com/B-UMMI/DEN-IM/blob/master/ref/DENV_MAPPING_V3.fasta)
C1	Dengue virus (DENV)	dengue / polyprotein	DENV_1_I	FASTA	Dengue_522	EU677171	Mendes et al, 2020 (https://doi.org/10.1099/mgen.0.000328; https://github.com/B-UMMI/DEN-IM/blob/master/ref/DENV_MAPPING_V3.fasta)
C1	Dengue virus (DENV)	dengue / polyprotein	DENV_1_I	FASTA	Dengue_523	EU677172	Mendes et al, 2020 (https://doi.org/10.1099/mgen.0.000328; https://github.com/B-UMMI/DEN-IM/blob/master/ref/DENV_MAPPING_V3.fasta)
C1	Dengue virus (DENV)	dengue / polyprotein	DENV_1_I	FASTA	Dengue_524	EU677173	Mendes et al, 2020 (https://doi.org/10.1099/mgen.0.000328; https://github.com/B-UMMI/DEN-IM/blob/master/ref/DENV_MAPPING_V3.fasta)
C1	Dengue virus (DENV)	dengue / polyprotein	DENV_1_I	FASTA	Dengue_525	EU677175	Mendes et al, 2020 (https://doi.org/10.1099/mgen.0.000328; https://github.com/B-UMMI/DEN-IM/blob/master/ref/DENV_MAPPING_V3.fasta)
C1	Dengue virus (DENV)	dengue / polyprotein	DENV_1_I	FASTA	Dengue_526	EU677176	Mendes et al, 2020 (https://doi.org/10.1099/mgen.0.000328; https://github.com/B-UMMI/DEN-IM/blob/master/ref/DENV_MAPPING_V3.fasta)
C1	Dengue virus (DENV)	dengue / polyprotein	DENV_1_I	FASTA	Dengue_527	EU677177	Mendes et al, 2020 (https://doi.org/10.1099/mgen.0.000328; https://github.com/B-UMMI/DEN-IM/blob/master/ref/DENV_MAPPING_V3.fasta)
C1	Dengue virus (DENV)	dengue / polyprotein	DENV_1_I	FASTA	Dengue_528	EU677178	Mendes et al, 2020 (https://doi.org/10.1099/mgen.0.000328; https://github.com/B-UMMI/DEN-IM/blob/master/ref/DENV_MAPPING_V3.fasta)
C1	Dengue virus (DENV)	dengue / polyprotein	DENV_3_III	FASTA	Dengue_529	EU687196	Mendes et al, 2020 (https://doi.org/10.1099/mgen.0.000328; https://github.com/B-UMMI/DEN-IM/blob/master/ref/DENV_MAPPING_V3.fasta)
C1	Dengue virus (DENV)	dengue / polyprotein	DENV_3_III	FASTA	Dengue_530	EU687197	Mendes et al, 2020 (https://doi.org/10.1099/mgen.0.000328; https://github.com/B-UMMI/DEN-IM/blob/master/ref/DENV_MAPPING_V3.fasta)
C1	Dengue virus (DENV)	dengue / polyprotein	DENV_3_III	FASTA	Dengue_531	EU687198	Mendes et al, 2020 (https://doi.org/10.1099/mgen.0.000328; https://github.com/B-UMMI/DEN-IM/blob/master/ref/DENV_MAPPING_V3.fasta)
C1	Dengue virus (DENV)	dengue / polyprotein	DENV_2_III	FASTA	Dengue_532	EU687199	Mendes et al, 2020 (https://doi.org/10.1099/mgen.0.000328; https://github.com/B-UMMI/DEN-IM/blob/master/ref/DENV_MAPPING_V3.fasta)
C1	Dengue virus (DENV)	dengue / polyprotein	DENV_2_III	FASTA	Dengue_533	EU687212	Mendes et al, 2020 (https://doi.org/10.1099/mgen.0.000328; https://github.com/B-UMMI/DEN-IM/blob/master/ref/DENV_MAPPING_V3.fasta)
C1	Dengue virus (DENV)	dengue / polyprotein	DENV_2_III	FASTA	Dengue_534	EU687213	Mendes et al, 2020 (https://doi.org/10.1099/mgen.0.000328; https://github.com/B-UMMI/DEN-IM/blob/master/ref/DENV_MAPPING_V3.fasta)
C1	Dengue virus (DENV)	dengue / polyprotein	DENV_2_III	FASTA	Dengue_535	EU687214	Mendes et al, 2020 (https://doi.org/10.1099/mgen.0.000328; https://github.com/B-UMMI/DEN-IM/blob/master/ref/DENV_MAPPING_V3.fasta)
C1	Dengue virus (DENV)	dengue / polyprotein	DENV_2_III	FASTA	Dengue_536	EU687215	Mendes et al, 2020 (https://doi.org/10.1099/mgen.0.000328; https://github.com/B-UMMI/DEN-IM/blob/master/ref/DENV_MAPPING_V3.fasta)
C1	Dengue virus (DENV)	dengue / polyprotein	DENV_2_III	FASTA	Dengue_537	EU687216	Mendes et al, 2020 (https://doi.org/10.1099/mgen.0.000328; https://github.com/B-UMMI/DEN-IM/blob/master/ref/DENV_MAPPING_V3.fasta)
C1	Dengue virus (DENV)	dengue / polyprotein	DENV_2_III	FASTA	Dengue_538	EU687217	Mendes et al, 2020 (https://doi.org/10.1099/mgen.0.000328; https://github.com/B-UMMI/DEN-IM/blob/master/ref/DENV_MAPPING_V3.fasta)
C1	Dengue virus (DENV)	dengue / polyprotein	DENV_3_III	FASTA	Dengue_539	EU687218	Mendes et al, 2020 (https://doi.org/10.1099/mgen.0.000328; https://github.com/B-UMMI/DEN-IM/blob/master/ref/DENV_MAPPING_V3.fasta)
C1	Dengue virus (DENV)	dengue / polyprotein	DENV_3_III	FASTA	Dengue_540	EU687219	Mendes et al, 2020 (https://doi.org/10.1099/mgen.0.000328; https://github.com/B-UMMI/DEN-IM/blob/master/ref/DENV_MAPPING_V3.fasta)
C1	Dengue virus (DENV)	dengue / polyprotein	DENV_2_III	FASTA	Dengue_541	EU687220	Mendes et al, 2020 (https://doi.org/10.1099/mgen.0.000328; https://github.com/B-UMMI/DEN-IM/blob/master/ref/DENV_MAPPING_V3.fasta)
C1	Dengue virus (DENV)	dengue / polyprotein	DENV_3_III	FASTA	Dengue_542	EU687221	Mendes et al, 2020 (https://doi.org/10.1099/mgen.0.000328; https://github.com/B-UMMI/DEN-IM/blob/master/ref/DENV_MAPPING_V3.fasta)
C1	Dengue virus (DENV)	dengue / polyprotein	DENV_2_III	FASTA	Dengue_543	EU687222	Mendes et al, 2020 (https://doi.org/10.1099/mgen.0.000328; https://github.com/B-UMMI/DEN-IM/blob/master/ref/DENV_MAPPING_V3.fasta)
C1	Dengue virus (DENV)	dengue / polyprotein	DENV_2_III	FASTA	Dengue_544	EU687223	Mendes et al, 2020 (https://doi.org/10.1099/mgen.0.000328; https://github.com/B-UMMI/DEN-IM/blob/master/ref/DENV_MAPPING_V3.fasta)
C1	Dengue virus (DENV)	dengue / polyprotein	DENV_2_III	FASTA	Dengue_545	EU687224	Mendes et al, 2020 (https://doi.org/10.1099/mgen.0.000328; https://github.com/B-UMMI/DEN-IM/blob/master/ref/DENV_MAPPING_V3.fasta)
C1	Dengue virus (DENV)	dengue / polyprotein	DENV_3_III	FASTA	Dengue_546	EU687226	Mendes et al, 2020 (https://doi.org/10.1099/mgen.0.000328; https://github.com/B-UMMI/DEN-IM/blob/master/ref/DENV_MAPPING_V3.fasta)
C1	Dengue virus (DENV)	dengue / polyprotein	DENV_2_III	FASTA	Dengue_547	EU687227	Mendes et al, 2020 (https://doi.org/10.1099/mgen.0.000328; https://github.com/B-UMMI/DEN-IM/blob/master/ref/DENV_MAPPING_V3.fasta)
C1	Dengue virus (DENV)	dengue / polyprotein	DENV_2_III	FASTA	Dengue_548	EU687228	Mendes et al, 2020 (https://doi.org/10.1099/mgen.0.000328; https://github.com/B-UMMI/DEN-IM/blob/master/ref/DENV_MAPPING_V3.fasta)
C1	Dengue virus (DENV)	dengue / polyprotein	DENV_2_III	FASTA	Dengue_549	EU687229	Mendes et al, 2020 (https://doi.org/10.1099/mgen.0.000328; https://github.com/B-UMMI/DEN-IM/blob/master/ref/DENV_MAPPING_V3.fasta)
C1	Dengue virus (DENV)	dengue / polyprotein	DENV_2_III	FASTA	Dengue_550	EU687230	Mendes et al, 2020 (https://doi.org/10.1099/mgen.0.000328; https://github.com/B-UMMI/DEN-IM/blob/master/ref/DENV_MAPPING_V3.fasta)
C1	Dengue virus (DENV)	dengue / polyprotein	DENV_2_III	FASTA	Dengue_551	EU687231	Mendes et al, 2020 (https://doi.org/10.1099/mgen.0.000328; https://github.com/B-UMMI/DEN-IM/blob/master/ref/DENV_MAPPING_V3.fasta)
C1	Dengue virus (DENV)	dengue / polyprotein	DENV_2_III	FASTA	Dengue_552	EU687232	Mendes et al, 2020 (https://doi.org/10.1099/mgen.0.000328; https://github.com/B-UMMI/DEN-IM/blob/master/ref/DENV_MAPPING_V3.fasta)
C1	Dengue virus (DENV)	dengue / polyprotein	DENV_3_III	FASTA	Dengue_553	EU687233	Mendes et al, 2020 (https://doi.org/10.1099/mgen.0.000328; https://github.com/B-UMMI/DEN-IM/blob/master/ref/DENV_MAPPING_V3.fasta)
C1	Dengue virus (DENV)	dengue / polyprotein	DENV_3_III	FASTA	Dengue_554	EU687234	Mendes et al, 2020 (https://doi.org/10.1099/mgen.0.000328; https://github.com/B-UMMI/DEN-IM/blob/master/ref/DENV_MAPPING_V3.fasta)
C1	Dengue virus (DENV)	dengue / polyprotein	DENV_2_III	FASTA	Dengue_555	EU687235	Mendes et al, 2020 (https://doi.org/10.1099/mgen.0.000328; https://github.com/B-UMMI/DEN-IM/blob/master/ref/DENV_MAPPING_V3.fasta)
C1	Dengue virus (DENV)	dengue / polyprotein	DENV_2_III	FASTA	Dengue_556	EU687236	Mendes et al, 2020 (https://doi.org/10.1099/mgen.0.000328; https://github.com/B-UMMI/DEN-IM/blob/master/ref/DENV_MAPPING_V3.fasta)
C1	Dengue virus (DENV)	dengue / polyprotein	DENV_2_III	FASTA	Dengue_557	EU687237	Mendes et al, 2020 (https://doi.org/10.1099/mgen.0.000328; https://github.com/B-UMMI/DEN-IM/blob/master/ref/DENV_MAPPING_V3.fasta)
C1	Dengue virus (DENV)	dengue / polyprotein	DENV_2_III	FASTA	Dengue_558	EU687238	Mendes et al, 2020 (https://doi.org/10.1099/mgen.0.000328; https://github.com/B-UMMI/DEN-IM/blob/master/ref/DENV_MAPPING_V3.fasta)
C1	Dengue virus (DENV)	dengue / polyprotein	DENV_3_III	FASTA	Dengue_559	EU687239	Mendes et al, 2020 (https://doi.org/10.1099/mgen.0.000328; https://github.com/B-UMMI/DEN-IM/blob/master/ref/DENV_MAPPING_V3.fasta)
C1	Dengue virus (DENV)	dengue / polyprotein	DENV_2_III	FASTA	Dengue_560	EU687240	Mendes et al, 2020 (https://doi.org/10.1099/mgen.0.000328; https://github.com/B-UMMI/DEN-IM/blob/master/ref/DENV_MAPPING_V3.fasta)
C1	Dengue virus (DENV)	dengue / polyprotein	DENV_2_III	FASTA	Dengue_561	EU687241	Mendes et al, 2020 (https://doi.org/10.1099/mgen.0.000328; https://github.com/B-UMMI/DEN-IM/blob/master/ref/DENV_MAPPING_V3.fasta)
C1	Dengue virus (DENV)	dengue / polyprotein	DENV_2_III	FASTA	Dengue_562	EU687242	Mendes et al, 2020 (https://doi.org/10.1099/mgen.0.000328; https://github.com/B-UMMI/DEN-IM/blob/master/ref/DENV_MAPPING_V3.fasta)
C1	Dengue virus (DENV)	dengue / polyprotein	DENV_2_III	FASTA	Dengue_563	EU687243	Mendes et al, 2020 (https://doi.org/10.1099/mgen.0.000328; https://github.com/B-UMMI/DEN-IM/blob/master/ref/DENV_MAPPING_V3.fasta)
C1	Dengue virus (DENV)	dengue / polyprotein	DENV_2_III	FASTA	Dengue_564	EU687244	Mendes et al, 2020 (https://doi.org/10.1099/mgen.0.000328; https://github.com/B-UMMI/DEN-IM/blob/master/ref/DENV_MAPPING_V3.fasta)
C1	Dengue virus (DENV)	dengue / polyprotein	DENV_2_III	FASTA	Dengue_565	EU687245	Mendes et al, 2020 (https://doi.org/10.1099/mgen.0.000328; https://github.com/B-UMMI/DEN-IM/blob/master/ref/DENV_MAPPING_V3.fasta)
C1	Dengue virus (DENV)	dengue / polyprotein	DENV_2_V	FASTA	Dengue_566	EU687246	Mendes et al, 2020 (https://doi.org/10.1099/mgen.0.000328; https://github.com/B-UMMI/DEN-IM/blob/master/ref/DENV_MAPPING_V3.fasta)
C1	Dengue virus (DENV)	dengue / polyprotein	DENV_1_I	FASTA	Dengue_567	EU687247	Mendes et al, 2020 (https://doi.org/10.1099/mgen.0.000328; https://github.com/B-UMMI/DEN-IM/blob/master/ref/DENV_MAPPING_V3.fasta)
C1	Dengue virus (DENV)	dengue / polyprotein	DENV_2_V	FASTA	Dengue_568	EU687248	Mendes et al, 2020 (https://doi.org/10.1099/mgen.0.000328; https://github.com/B-UMMI/DEN-IM/blob/master/ref/DENV_MAPPING_V3.fasta)
C1	Dengue virus (DENV)	dengue / polyprotein	DENV_2_V	FASTA	Dengue_569	EU687249	Mendes et al, 2020 (https://doi.org/10.1099/mgen.0.000328; https://github.com/B-UMMI/DEN-IM/blob/master/ref/DENV_MAPPING_V3.fasta)
C1	Dengue virus (DENV)	dengue / polyprotein	DENV_2_V	FASTA	Dengue_570	EU687250	Mendes et al, 2020 (https://doi.org/10.1099/mgen.0.000328; https://github.com/B-UMMI/DEN-IM/blob/master/ref/DENV_MAPPING_V3.fasta)
C1	Dengue virus (DENV)	dengue / polyprotein	DENV_1_I	FASTA	Dengue_571	EU687251	Mendes et al, 2020 (https://doi.org/10.1099/mgen.0.000328; https://github.com/B-UMMI/DEN-IM/blob/master/ref/DENV_MAPPING_V3.fasta)
C1	Dengue virus (DENV)	dengue / polyprotein	DENV_2_V	FASTA	Dengue_572	EU726767	Mendes et al, 2020 (https://doi.org/10.1099/mgen.0.000328; https://github.com/B-UMMI/DEN-IM/blob/master/ref/DENV_MAPPING_V3.fasta)
C1	Dengue virus (DENV)	dengue / polyprotein	DENV_3_III	FASTA	Dengue_573	EU726768	Mendes et al, 2020 (https://doi.org/10.1099/mgen.0.000328; https://github.com/B-UMMI/DEN-IM/blob/master/ref/DENV_MAPPING_V3.fasta)
C1	Dengue virus (DENV)	dengue / polyprotein	DENV_3_III	FASTA	Dengue_574	EU726769	Mendes et al, 2020 (https://doi.org/10.1099/mgen.0.000328; https://github.com/B-UMMI/DEN-IM/blob/master/ref/DENV_MAPPING_V3.fasta)
C1	Dengue virus (DENV)	dengue / polyprotein	DENV_2_III	FASTA	Dengue_575	EU726770	Mendes et al, 2020 (https://doi.org/10.1099/mgen.0.000328; https://github.com/B-UMMI/DEN-IM/blob/master/ref/DENV_MAPPING_V3.fasta)
C1	Dengue virus (DENV)	dengue / polyprotein	DENV_3_III	FASTA	Dengue_576	EU726772	Mendes et al, 2020 (https://doi.org/10.1099/mgen.0.000328; https://github.com/B-UMMI/DEN-IM/blob/master/ref/DENV_MAPPING_V3.fasta)
C1	Dengue virus (DENV)	dengue / polyprotein	DENV_3_III	FASTA	Dengue_577	EU726773	Mendes et al, 2020 (https://doi.org/10.1099/mgen.0.000328; https://github.com/B-UMMI/DEN-IM/blob/master/ref/DENV_MAPPING_V3.fasta)
C1	Dengue virus (DENV)	dengue / polyprotein	DENV_3_III	FASTA	Dengue_578	EU726774	Mendes et al, 2020 (https://doi.org/10.1099/mgen.0.000328; https://github.com/B-UMMI/DEN-IM/blob/master/ref/DENV_MAPPING_V3.fasta)
C1	Dengue virus (DENV)	dengue / polyprotein	DENV_2_III	FASTA	Dengue_579	EU726775	Mendes et al, 2020 (https://doi.org/10.1099/mgen.0.000328; https://github.com/B-UMMI/DEN-IM/blob/master/ref/DENV_MAPPING_V3.fasta)
C1	Dengue virus (DENV)	dengue / polyprotein	DENV_2_V	FASTA	Dengue_580	EU726776	Mendes et al, 2020 (https://doi.org/10.1099/mgen.0.000328; https://github.com/B-UMMI/DEN-IM/blob/master/ref/DENV_MAPPING_V3.fasta)
C1	Dengue virus (DENV)	dengue / polyprotein	DENV_1_I	FASTA	Dengue_581	EU726777	Mendes et al, 2020 (https://doi.org/10.1099/mgen.0.000328; https://github.com/B-UMMI/DEN-IM/blob/master/ref/DENV_MAPPING_V3.fasta)
C1	Dengue virus (DENV)	dengue / polyprotein	DENV_1_I	FASTA	Dengue_582	EU726778	Mendes et al, 2020 (https://doi.org/10.1099/mgen.0.000328; https://github.com/B-UMMI/DEN-IM/blob/master/ref/DENV_MAPPING_V3.fasta)
C1	Dengue virus (DENV)	dengue / polyprotein	DENV_1_I	FASTA	Dengue_583	EU726779	Mendes et al, 2020 (https://doi.org/10.1099/mgen.0.000328; https://github.com/B-UMMI/DEN-IM/blob/master/ref/DENV_MAPPING_V3.fasta)
C1	Dengue virus (DENV)	dengue / polyprotein	DENV_1_I	FASTA	Dengue_584	EU726780	Mendes et al, 2020 (https://doi.org/10.1099/mgen.0.000328; https://github.com/B-UMMI/DEN-IM/blob/master/ref/DENV_MAPPING_V3.fasta)
C1	Dengue virus (DENV)	dengue / polyprotein	DENV_1_I	FASTA	Dengue_585	EU726781	Mendes et al, 2020 (https://doi.org/10.1099/mgen.0.000328; https://github.com/B-UMMI/DEN-IM/blob/master/ref/DENV_MAPPING_V3.fasta)
C1	Dengue virus (DENV)	dengue / polyprotein	DENV_2_III	FASTA	Dengue_586	EU781135	Mendes et al, 2020 (https://doi.org/10.1099/mgen.0.000328; https://github.com/B-UMMI/DEN-IM/blob/master/ref/DENV_MAPPING_V3.fasta)
C1	Dengue virus (DENV)	dengue / polyprotein	DENV_3_III	FASTA	Dengue_587	EU781136	Mendes et al, 2020 (https://doi.org/10.1099/mgen.0.000328; https://github.com/B-UMMI/DEN-IM/blob/master/ref/DENV_MAPPING_V3.fasta)
C1	Dengue virus (DENV)	dengue / polyprotein	DENV_3_III	FASTA	Dengue_588	EU781137	Mendes et al, 2020 (https://doi.org/10.1099/mgen.0.000328; https://github.com/B-UMMI/DEN-IM/blob/master/ref/DENV_MAPPING_V3.fasta)
C1	Dengue virus (DENV)	dengue / polyprotein	DENV_3_III	FASTA	Dengue_589	EU854291	Mendes et al, 2020 (https://doi.org/10.1099/mgen.0.000328; https://github.com/B-UMMI/DEN-IM/blob/master/ref/DENV_MAPPING_V3.fasta)
C1	Dengue virus (DENV)	dengue / polyprotein	DENV_3_III	FASTA	Dengue_590	EU854292	Mendes et al, 2020 (https://doi.org/10.1099/mgen.0.000328; https://github.com/B-UMMI/DEN-IM/blob/master/ref/DENV_MAPPING_V3.fasta)
C1	Dengue virus (DENV)	dengue / polyprotein	DENV_2_III	FASTA	Dengue_591	EU854294	Mendes et al, 2020 (https://doi.org/10.1099/mgen.0.000328; https://github.com/B-UMMI/DEN-IM/blob/master/ref/DENV_MAPPING_V3.fasta)
C1	Dengue virus (DENV)	dengue / polyprotein	DENV_4_II	FASTA	Dengue_592	EU854295	Mendes et al, 2020 (https://doi.org/10.1099/mgen.0.000328; https://github.com/B-UMMI/DEN-IM/blob/master/ref/DENV_MAPPING_V3.fasta)
C1	Dengue virus (DENV)	dengue / polyprotein	DENV_4_II	FASTA	Dengue_593	EU854296	Mendes et al, 2020 (https://doi.org/10.1099/mgen.0.000328; https://github.com/B-UMMI/DEN-IM/blob/master/ref/DENV_MAPPING_V3.fasta)
C1	Dengue virus (DENV)	dengue / polyprotein	DENV_4_II	FASTA	Dengue_594	EU854297	Mendes et al, 2020 (https://doi.org/10.1099/mgen.0.000328; https://github.com/B-UMMI/DEN-IM/blob/master/ref/DENV_MAPPING_V3.fasta)
C1	Dengue virus (DENV)	dengue / polyprotein	DENV_3_III	FASTA	Dengue_595	EU854298	Mendes et al, 2020 (https://doi.org/10.1099/mgen.0.000328; https://github.com/B-UMMI/DEN-IM/blob/master/ref/DENV_MAPPING_V3.fasta)
C1	Dengue virus (DENV)	dengue / polyprotein	DENV_4_II	FASTA	Dengue_596	EU854299	Mendes et al, 2020 (https://doi.org/10.1099/mgen.0.000328; https://github.com/B-UMMI/DEN-IM/blob/master/ref/DENV_MAPPING_V3.fasta)
C1	Dengue virus (DENV)	dengue / polyprotein	DENV_4_II	FASTA	Dengue_597	EU854300	Mendes et al, 2020 (https://doi.org/10.1099/mgen.0.000328; https://github.com/B-UMMI/DEN-IM/blob/master/ref/DENV_MAPPING_V3.fasta)
C1	Dengue virus (DENV)	dengue / polyprotein	DENV_4_II	FASTA	Dengue_598	EU854301	Mendes et al, 2020 (https://doi.org/10.1099/mgen.0.000328; https://github.com/B-UMMI/DEN-IM/blob/master/ref/DENV_MAPPING_V3.fasta)
C1	Dengue virus (DENV)	dengue / polyprotein	DENV_1_IV	FASTA	Dengue_599	EU863650	Mendes et al, 2020 (https://doi.org/10.1099/mgen.0.000328; https://github.com/B-UMMI/DEN-IM/blob/master/ref/DENV_MAPPING_V3.fasta)
C1	Dengue virus (DENV)	dengue / polyprotein	DENV_3_III	FASTA	Dengue_600	EU932687	Mendes et al, 2020 (https://doi.org/10.1099/mgen.0.000328; https://github.com/B-UMMI/DEN-IM/blob/master/ref/DENV_MAPPING_V3.fasta)
C1	Dengue virus (DENV)	dengue / polyprotein	DENV_1_V	FASTA	Dengue_601	FJ024423	Mendes et al, 2020 (https://doi.org/10.1099/mgen.0.000328; https://github.com/B-UMMI/DEN-IM/blob/master/ref/DENV_MAPPING_V3.fasta)
C1	Dengue virus (DENV)	dengue / polyprotein	DENV_4_II	FASTA	Dengue_602	FJ024424	Mendes et al, 2020 (https://doi.org/10.1099/mgen.0.000328; https://github.com/B-UMMI/DEN-IM/blob/master/ref/DENV_MAPPING_V3.fasta)
C1	Dengue virus (DENV)	dengue / polyprotein	DENV_1_I	FASTA	Dengue_603	FJ024425	Mendes et al, 2020 (https://doi.org/10.1099/mgen.0.000328; https://github.com/B-UMMI/DEN-IM/blob/master/ref/DENV_MAPPING_V3.fasta)
C1	Dengue virus (DENV)	dengue / polyprotein	DENV_1_I	FASTA	Dengue_604	FJ024426	Mendes et al, 2020 (https://doi.org/10.1099/mgen.0.000328; https://github.com/B-UMMI/DEN-IM/blob/master/ref/DENV_MAPPING_V3.fasta)
C1	Dengue virus (DENV)	dengue / polyprotein	DENV_1_I	FASTA	Dengue_605	FJ024427	Mendes et al, 2020 (https://doi.org/10.1099/mgen.0.000328; https://github.com/B-UMMI/DEN-IM/blob/master/ref/DENV_MAPPING_V3.fasta)
C1	Dengue virus (DENV)	dengue / polyprotein	DENV_1_I	FASTA	Dengue_606	FJ024428	Mendes et al, 2020 (https://doi.org/10.1099/mgen.0.000328; https://github.com/B-UMMI/DEN-IM/blob/master/ref/DENV_MAPPING_V3.fasta)
C1	Dengue virus (DENV)	dengue / polyprotein	DENV_1_I	FASTA	Dengue_607	FJ024430	Mendes et al, 2020 (https://doi.org/10.1099/mgen.0.000328; https://github.com/B-UMMI/DEN-IM/blob/master/ref/DENV_MAPPING_V3.fasta)
C1	Dengue virus (DENV)	dengue / polyprotein	DENV_1_I	FASTA	Dengue_608	FJ024431	Mendes et al, 2020 (https://doi.org/10.1099/mgen.0.000328; https://github.com/B-UMMI/DEN-IM/blob/master/ref/DENV_MAPPING_V3.fasta)
C1	Dengue virus (DENV)	dengue / polyprotein	DENV_1_I	FASTA	Dengue_609	FJ024432	Mendes et al, 2020 (https://doi.org/10.1099/mgen.0.000328; https://github.com/B-UMMI/DEN-IM/blob/master/ref/DENV_MAPPING_V3.fasta)
C1	Dengue virus (DENV)	dengue / polyprotein	DENV_1_I	FASTA	Dengue_610	FJ024433	Mendes et al, 2020 (https://doi.org/10.1099/mgen.0.000328; https://github.com/B-UMMI/DEN-IM/blob/master/ref/DENV_MAPPING_V3.fasta)
C1	Dengue virus (DENV)	dengue / polyprotein	DENV_1_I	FASTA	Dengue_611	FJ024434	Mendes et al, 2020 (https://doi.org/10.1099/mgen.0.000328; https://github.com/B-UMMI/DEN-IM/blob/master/ref/DENV_MAPPING_V3.fasta)
C1	Dengue virus (DENV)	dengue / polyprotein	DENV_1_I	FASTA	Dengue_612	FJ024435	Mendes et al, 2020 (https://doi.org/10.1099/mgen.0.000328; https://github.com/B-UMMI/DEN-IM/blob/master/ref/DENV_MAPPING_V3.fasta)
C1	Dengue virus (DENV)	dengue / polyprotein	DENV_1_I	FASTA	Dengue_613	FJ024436	Mendes et al, 2020 (https://doi.org/10.1099/mgen.0.000328; https://github.com/B-UMMI/DEN-IM/blob/master/ref/DENV_MAPPING_V3.fasta)
C1	Dengue virus (DENV)	dengue / polyprotein	DENV_1_I	FASTA	Dengue_614	FJ024437	Mendes et al, 2020 (https://doi.org/10.1099/mgen.0.000328; https://github.com/B-UMMI/DEN-IM/blob/master/ref/DENV_MAPPING_V3.fasta)
C1	Dengue virus (DENV)	dengue / polyprotein	DENV_1_I	FASTA	Dengue_615	FJ024438	Mendes et al, 2020 (https://doi.org/10.1099/mgen.0.000328; https://github.com/B-UMMI/DEN-IM/blob/master/ref/DENV_MAPPING_V3.fasta)
C1	Dengue virus (DENV)	dengue / polyprotein	DENV_1_I	FASTA	Dengue_616	FJ024439	Mendes et al, 2020 (https://doi.org/10.1099/mgen.0.000328; https://github.com/B-UMMI/DEN-IM/blob/master/ref/DENV_MAPPING_V3.fasta)
C1	Dengue virus (DENV)	dengue / polyprotein	DENV_1_I	FASTA	Dengue_617	FJ024440	Mendes et al, 2020 (https://doi.org/10.1099/mgen.0.000328; https://github.com/B-UMMI/DEN-IM/blob/master/ref/DENV_MAPPING_V3.fasta)
C1	Dengue virus (DENV)	dengue / polyprotein	DENV_1_I	FASTA	Dengue_618	FJ024441	Mendes et al, 2020 (https://doi.org/10.1099/mgen.0.000328; https://github.com/B-UMMI/DEN-IM/blob/master/ref/DENV_MAPPING_V3.fasta)
C1	Dengue virus (DENV)	dengue / polyprotein	DENV_1_I	FASTA	Dengue_619	FJ024442	Mendes et al, 2020 (https://doi.org/10.1099/mgen.0.000328; https://github.com/B-UMMI/DEN-IM/blob/master/ref/DENV_MAPPING_V3.fasta)
C1	Dengue virus (DENV)	dengue / polyprotein	DENV_1_I	FASTA	Dengue_620	FJ024443	Mendes et al, 2020 (https://doi.org/10.1099/mgen.0.000328; https://github.com/B-UMMI/DEN-IM/blob/master/ref/DENV_MAPPING_V3.fasta)
C1	Dengue virus (DENV)	dengue / polyprotein	DENV_1_I	FASTA	Dengue_621	FJ024444	Mendes et al, 2020 (https://doi.org/10.1099/mgen.0.000328; https://github.com/B-UMMI/DEN-IM/blob/master/ref/DENV_MAPPING_V3.fasta)
C1	Dengue virus (DENV)	dengue / polyprotein	DENV_1_I	FASTA	Dengue_622	FJ024445	Mendes et al, 2020 (https://doi.org/10.1099/mgen.0.000328; https://github.com/B-UMMI/DEN-IM/blob/master/ref/DENV_MAPPING_V3.fasta)
C1	Dengue virus (DENV)	dengue / polyprotein	DENV_1_I	FASTA	Dengue_623	FJ024446	Mendes et al, 2020 (https://doi.org/10.1099/mgen.0.000328; https://github.com/B-UMMI/DEN-IM/blob/master/ref/DENV_MAPPING_V3.fasta)
C1	Dengue virus (DENV)	dengue / polyprotein	DENV_1_I	FASTA	Dengue_624	FJ024447	Mendes et al, 2020 (https://doi.org/10.1099/mgen.0.000328; https://github.com/B-UMMI/DEN-IM/blob/master/ref/DENV_MAPPING_V3.fasta)
C1	Dengue virus (DENV)	dengue / polyprotein	DENV_1_I	FASTA	Dengue_625	FJ024448	Mendes et al, 2020 (https://doi.org/10.1099/mgen.0.000328; https://github.com/B-UMMI/DEN-IM/blob/master/ref/DENV_MAPPING_V3.fasta)
C1	Dengue virus (DENV)	dengue / polyprotein	DENV_1_I	FASTA	Dengue_626	FJ024449	Mendes et al, 2020 (https://doi.org/10.1099/mgen.0.000328; https://github.com/B-UMMI/DEN-IM/blob/master/ref/DENV_MAPPING_V3.fasta)
C1	Dengue virus (DENV)	dengue / polyprotein	DENV_1_I	FASTA	Dengue_627	FJ024450	Mendes et al, 2020 (https://doi.org/10.1099/mgen.0.000328; https://github.com/B-UMMI/DEN-IM/blob/master/ref/DENV_MAPPING_V3.fasta)
C1	Dengue virus (DENV)	dengue / polyprotein	DENV_1_I	FASTA	Dengue_628	FJ024451	Mendes et al, 2020 (https://doi.org/10.1099/mgen.0.000328; https://github.com/B-UMMI/DEN-IM/blob/master/ref/DENV_MAPPING_V3.fasta)
C1	Dengue virus (DENV)	dengue / polyprotein	DENV_2_V	FASTA	Dengue_629	FJ024452	Mendes et al, 2020 (https://doi.org/10.1099/mgen.0.000328; https://github.com/B-UMMI/DEN-IM/blob/master/ref/DENV_MAPPING_V3.fasta)
C1	Dengue virus (DENV)	dengue / polyprotein	DENV_2_V	FASTA	Dengue_630	FJ024454	Mendes et al, 2020 (https://doi.org/10.1099/mgen.0.000328; https://github.com/B-UMMI/DEN-IM/blob/master/ref/DENV_MAPPING_V3.fasta)
C1	Dengue virus (DENV)	dengue / polyprotein	DENV_1_I	FASTA	Dengue_631	FJ024455	Mendes et al, 2020 (https://doi.org/10.1099/mgen.0.000328; https://github.com/B-UMMI/DEN-IM/blob/master/ref/DENV_MAPPING_V3.fasta)
C1	Dengue virus (DENV)	dengue / polyprotein	DENV_1_I	FASTA	Dengue_632	FJ024456	Mendes et al, 2020 (https://doi.org/10.1099/mgen.0.000328; https://github.com/B-UMMI/DEN-IM/blob/master/ref/DENV_MAPPING_V3.fasta)
C1	Dengue virus (DENV)	dengue / polyprotein	DENV_1_I	FASTA	Dengue_633	FJ024457	Mendes et al, 2020 (https://doi.org/10.1099/mgen.0.000328; https://github.com/B-UMMI/DEN-IM/blob/master/ref/DENV_MAPPING_V3.fasta)
C1	Dengue virus (DENV)	dengue / polyprotein	DENV_2_V	FASTA	Dengue_634	FJ024458	Mendes et al, 2020 (https://doi.org/10.1099/mgen.0.000328; https://github.com/B-UMMI/DEN-IM/blob/master/ref/DENV_MAPPING_V3.fasta)
C1	Dengue virus (DENV)	dengue / polyprotein	DENV_1_I	FASTA	Dengue_635	FJ024459	Mendes et al, 2020 (https://doi.org/10.1099/mgen.0.000328; https://github.com/B-UMMI/DEN-IM/blob/master/ref/DENV_MAPPING_V3.fasta)
C1	Dengue virus (DENV)	dengue / polyprotein	DENV_1_I	FASTA	Dengue_636	FJ024460	Mendes et al, 2020 (https://doi.org/10.1099/mgen.0.000328; https://github.com/B-UMMI/DEN-IM/blob/master/ref/DENV_MAPPING_V3.fasta)
C1	Dengue virus (DENV)	dengue / polyprotein	DENV_2_V	FASTA	Dengue_637	FJ024461	Mendes et al, 2020 (https://doi.org/10.1099/mgen.0.000328; https://github.com/B-UMMI/DEN-IM/blob/master/ref/DENV_MAPPING_V3.fasta)
C1	Dengue virus (DENV)	dengue / polyprotein	DENV_1_I	FASTA	Dengue_638	FJ024462	Mendes et al, 2020 (https://doi.org/10.1099/mgen.0.000328; https://github.com/B-UMMI/DEN-IM/blob/master/ref/DENV_MAPPING_V3.fasta)
C1	Dengue virus (DENV)	dengue / polyprotein	DENV_1_I	FASTA	Dengue_639	FJ024463	Mendes et al, 2020 (https://doi.org/10.1099/mgen.0.000328; https://github.com/B-UMMI/DEN-IM/blob/master/ref/DENV_MAPPING_V3.fasta)
C1	Dengue virus (DENV)	dengue / polyprotein	DENV_1_I	FASTA	Dengue_640	FJ024464	Mendes et al, 2020 (https://doi.org/10.1099/mgen.0.000328; https://github.com/B-UMMI/DEN-IM/blob/master/ref/DENV_MAPPING_V3.fasta)
C1	Dengue virus (DENV)	dengue / polyprotein	DENV_3_III	FASTA	Dengue_641	FJ024465	Mendes et al, 2020 (https://doi.org/10.1099/mgen.0.000328; https://github.com/B-UMMI/DEN-IM/blob/master/ref/DENV_MAPPING_V3.fasta)
C1	Dengue virus (DENV)	dengue / polyprotein	DENV_3_III	FASTA	Dengue_642	FJ024466	Mendes et al, 2020 (https://doi.org/10.1099/mgen.0.000328; https://github.com/B-UMMI/DEN-IM/blob/master/ref/DENV_MAPPING_V3.fasta)
C1	Dengue virus (DENV)	dengue / polyprotein	DENV_3_III	FASTA	Dengue_643	FJ024467	Mendes et al, 2020 (https://doi.org/10.1099/mgen.0.000328; https://github.com/B-UMMI/DEN-IM/blob/master/ref/DENV_MAPPING_V3.fasta)
C1	Dengue virus (DENV)	dengue / polyprotein	DENV_3_III	FASTA	Dengue_644	FJ024468	Mendes et al, 2020 (https://doi.org/10.1099/mgen.0.000328; https://github.com/B-UMMI/DEN-IM/blob/master/ref/DENV_MAPPING_V3.fasta)
C1	Dengue virus (DENV)	dengue / polyprotein	DENV_3_III	FASTA	Dengue_645	FJ024469	Mendes et al, 2020 (https://doi.org/10.1099/mgen.0.000328; https://github.com/B-UMMI/DEN-IM/blob/master/ref/DENV_MAPPING_V3.fasta)
C1	Dengue virus (DENV)	dengue / polyprotein	DENV_3_III	FASTA	Dengue_646	FJ024470	Mendes et al, 2020 (https://doi.org/10.1099/mgen.0.000328; https://github.com/B-UMMI/DEN-IM/blob/master/ref/DENV_MAPPING_V3.fasta)
C1	Dengue virus (DENV)	dengue / polyprotein	DENV_3_III	FASTA	Dengue_647	FJ024471	Mendes et al, 2020 (https://doi.org/10.1099/mgen.0.000328; https://github.com/B-UMMI/DEN-IM/blob/master/ref/DENV_MAPPING_V3.fasta)
C1	Dengue virus (DENV)	dengue / polyprotein	DENV_1_I	FASTA	Dengue_648	FJ024472	Mendes et al, 2020 (https://doi.org/10.1099/mgen.0.000328; https://github.com/B-UMMI/DEN-IM/blob/master/ref/DENV_MAPPING_V3.fasta)
C1	Dengue virus (DENV)	dengue / polyprotein	DENV_2_III	FASTA	Dengue_649	FJ024473	Mendes et al, 2020 (https://doi.org/10.1099/mgen.0.000328; https://github.com/B-UMMI/DEN-IM/blob/master/ref/DENV_MAPPING_V3.fasta)
C1	Dengue virus (DENV)	dengue / polyprotein	DENV_2_III	FASTA	Dengue_650	FJ024474	Mendes et al, 2020 (https://doi.org/10.1099/mgen.0.000328; https://github.com/B-UMMI/DEN-IM/blob/master/ref/DENV_MAPPING_V3.fasta)
C1	Dengue virus (DENV)	dengue / polyprotein	DENV_2_III	FASTA	Dengue_651	FJ024475	Mendes et al, 2020 (https://doi.org/10.1099/mgen.0.000328; https://github.com/B-UMMI/DEN-IM/blob/master/ref/DENV_MAPPING_V3.fasta)
C1	Dengue virus (DENV)	dengue / polyprotein	DENV_4_II	FASTA	Dengue_652	FJ024476	Mendes et al, 2020 (https://doi.org/10.1099/mgen.0.000328; https://github.com/B-UMMI/DEN-IM/blob/master/ref/DENV_MAPPING_V3.fasta)
C1	Dengue virus (DENV)	dengue / polyprotein	DENV_2_III	FASTA	Dengue_653	FJ024477	Mendes et al, 2020 (https://doi.org/10.1099/mgen.0.000328; https://github.com/B-UMMI/DEN-IM/blob/master/ref/DENV_MAPPING_V3.fasta)
C1	Dengue virus (DENV)	dengue / polyprotein	DENV_1_V	FASTA	Dengue_654	FJ024478	Mendes et al, 2020 (https://doi.org/10.1099/mgen.0.000328; https://github.com/B-UMMI/DEN-IM/blob/master/ref/DENV_MAPPING_V3.fasta)
C1	Dengue virus (DENV)	dengue / polyprotein	DENV_1_V	FASTA	Dengue_655	FJ024479	Mendes et al, 2020 (https://doi.org/10.1099/mgen.0.000328; https://github.com/B-UMMI/DEN-IM/blob/master/ref/DENV_MAPPING_V3.fasta)
C1	Dengue virus (DENV)	dengue / polyprotein	DENV_1_V	FASTA	Dengue_656	FJ024480	Mendes et al, 2020 (https://doi.org/10.1099/mgen.0.000328; https://github.com/B-UMMI/DEN-IM/blob/master/ref/DENV_MAPPING_V3.fasta)
C1	Dengue virus (DENV)	dengue / polyprotein	DENV_1_V	FASTA	Dengue_657	FJ024481	Mendes et al, 2020 (https://doi.org/10.1099/mgen.0.000328; https://github.com/B-UMMI/DEN-IM/blob/master/ref/DENV_MAPPING_V3.fasta)
C1	Dengue virus (DENV)	dengue / polyprotein	DENV_1_V	FASTA	Dengue_658	FJ024482	Mendes et al, 2020 (https://doi.org/10.1099/mgen.0.000328; https://github.com/B-UMMI/DEN-IM/blob/master/ref/DENV_MAPPING_V3.fasta)
C1	Dengue virus (DENV)	dengue / polyprotein	DENV_1_V	FASTA	Dengue_659	FJ024483	Mendes et al, 2020 (https://doi.org/10.1099/mgen.0.000328; https://github.com/B-UMMI/DEN-IM/blob/master/ref/DENV_MAPPING_V3.fasta)
C1	Dengue virus (DENV)	dengue / polyprotein	DENV_1_V	FASTA	Dengue_660	FJ024484	Mendes et al, 2020 (https://doi.org/10.1099/mgen.0.000328; https://github.com/B-UMMI/DEN-IM/blob/master/ref/DENV_MAPPING_V3.fasta)
C1	Dengue virus (DENV)	dengue / polyprotein	DENV_1_V	FASTA	Dengue_661	FJ024485	Mendes et al, 2020 (https://doi.org/10.1099/mgen.0.000328; https://github.com/B-UMMI/DEN-IM/blob/master/ref/DENV_MAPPING_V3.fasta)
C1	Dengue virus (DENV)	dengue / polyprotein	DENV_1_I	FASTA	Dengue_662	FJ176779	Mendes et al, 2020 (https://doi.org/10.1099/mgen.0.000328; https://github.com/B-UMMI/DEN-IM/blob/master/ref/DENV_MAPPING_V3.fasta)
C1	Dengue virus (DENV)	dengue / polyprotein	DENV_1_I	FASTA	Dengue_663	FJ176780	Mendes et al, 2020 (https://doi.org/10.1099/mgen.0.000328; https://github.com/B-UMMI/DEN-IM/blob/master/ref/DENV_MAPPING_V3.fasta)
C1	Dengue virus (DENV)	dengue / polyprotein	DENV_1_V	FASTA	Dengue_664	FJ182002	Mendes et al, 2020 (https://doi.org/10.1099/mgen.0.000328; https://github.com/B-UMMI/DEN-IM/blob/master/ref/DENV_MAPPING_V3.fasta)
C1	Dengue virus (DENV)	dengue / polyprotein	DENV_1_I	FASTA	Dengue_665	FJ182003	Mendes et al, 2020 (https://doi.org/10.1099/mgen.0.000328; https://github.com/B-UMMI/DEN-IM/blob/master/ref/DENV_MAPPING_V3.fasta)
C1	Dengue virus (DENV)	dengue / polyprotein	DENV_3_III	FASTA	Dengue_666	FJ182004	Mendes et al, 2020 (https://doi.org/10.1099/mgen.0.000328; https://github.com/B-UMMI/DEN-IM/blob/master/ref/DENV_MAPPING_V3.fasta)
C1	Dengue virus (DENV)	dengue / polyprotein	DENV_3_III	FASTA	Dengue_667	FJ182005	Mendes et al, 2020 (https://doi.org/10.1099/mgen.0.000328; https://github.com/B-UMMI/DEN-IM/blob/master/ref/DENV_MAPPING_V3.fasta)
C1	Dengue virus (DENV)	dengue / polyprotein	DENV_3_III	FASTA	Dengue_668	FJ182006	Mendes et al, 2020 (https://doi.org/10.1099/mgen.0.000328; https://github.com/B-UMMI/DEN-IM/blob/master/ref/DENV_MAPPING_V3.fasta)
C1	Dengue virus (DENV)	dengue / polyprotein	DENV_3_III	FASTA	Dengue_669	FJ182007	Mendes et al, 2020 (https://doi.org/10.1099/mgen.0.000328; https://github.com/B-UMMI/DEN-IM/blob/master/ref/DENV_MAPPING_V3.fasta)
C1	Dengue virus (DENV)	dengue / polyprotein	DENV_3_III	FASTA	Dengue_670	FJ182008	Mendes et al, 2020 (https://doi.org/10.1099/mgen.0.000328; https://github.com/B-UMMI/DEN-IM/blob/master/ref/DENV_MAPPING_V3.fasta)
C1	Dengue virus (DENV)	dengue / polyprotein	DENV_3_III	FASTA	Dengue_671	FJ182009	Mendes et al, 2020 (https://doi.org/10.1099/mgen.0.000328; https://github.com/B-UMMI/DEN-IM/blob/master/ref/DENV_MAPPING_V3.fasta)
C1	Dengue virus (DENV)	dengue / polyprotein	DENV_3_III	FASTA	Dengue_672	FJ182010	Mendes et al, 2020 (https://doi.org/10.1099/mgen.0.000328; https://github.com/B-UMMI/DEN-IM/blob/master/ref/DENV_MAPPING_V3.fasta)
C1	Dengue virus (DENV)	dengue / polyprotein	DENV_3_III	FASTA	Dengue_673	FJ182011	Mendes et al, 2020 (https://doi.org/10.1099/mgen.0.000328; https://github.com/B-UMMI/DEN-IM/blob/master/ref/DENV_MAPPING_V3.fasta)
C1	Dengue virus (DENV)	dengue / polyprotein	DENV_2_III	FASTA	Dengue_674	FJ182012	Mendes et al, 2020 (https://doi.org/10.1099/mgen.0.000328; https://github.com/B-UMMI/DEN-IM/blob/master/ref/DENV_MAPPING_V3.fasta)
C1	Dengue virus (DENV)	dengue / polyprotein	DENV_3_III	FASTA	Dengue_675	FJ182013	Mendes et al, 2020 (https://doi.org/10.1099/mgen.0.000328; https://github.com/B-UMMI/DEN-IM/blob/master/ref/DENV_MAPPING_V3.fasta)
C1	Dengue virus (DENV)	dengue / polyprotein	DENV_2_III	FASTA	Dengue_676	FJ182014	Mendes et al, 2020 (https://doi.org/10.1099/mgen.0.000328; https://github.com/B-UMMI/DEN-IM/blob/master/ref/DENV_MAPPING_V3.fasta)
C1	Dengue virus (DENV)	dengue / polyprotein	DENV_3_III	FASTA	Dengue_677	FJ182015	Mendes et al, 2020 (https://doi.org/10.1099/mgen.0.000328; https://github.com/B-UMMI/DEN-IM/blob/master/ref/DENV_MAPPING_V3.fasta)
C1	Dengue virus (DENV)	dengue / polyprotein	DENV_4_II	FASTA	Dengue_678	FJ182016	Mendes et al, 2020 (https://doi.org/10.1099/mgen.0.000328; https://github.com/B-UMMI/DEN-IM/blob/master/ref/DENV_MAPPING_V3.fasta)
C1	Dengue virus (DENV)	dengue / polyprotein	DENV_4_II	FASTA	Dengue_679	FJ182017	Mendes et al, 2020 (https://doi.org/10.1099/mgen.0.000328; https://github.com/B-UMMI/DEN-IM/blob/master/ref/DENV_MAPPING_V3.fasta)
C1	Dengue virus (DENV)	dengue / polyprotein	DENV_1_I	FASTA	Dengue_680	FJ182018	Mendes et al, 2020 (https://doi.org/10.1099/mgen.0.000328; https://github.com/B-UMMI/DEN-IM/blob/master/ref/DENV_MAPPING_V3.fasta)
C1	Dengue virus (DENV)	dengue / polyprotein	DENV_1_I	FASTA	Dengue_681	FJ182019	Mendes et al, 2020 (https://doi.org/10.1099/mgen.0.000328; https://github.com/B-UMMI/DEN-IM/blob/master/ref/DENV_MAPPING_V3.fasta)
C1	Dengue virus (DENV)	dengue / polyprotein	DENV_1_I	FASTA	Dengue_682	FJ182021	Mendes et al, 2020 (https://doi.org/10.1099/mgen.0.000328; https://github.com/B-UMMI/DEN-IM/blob/master/ref/DENV_MAPPING_V3.fasta)
C1	Dengue virus (DENV)	dengue / polyprotein	DENV_1_I	FASTA	Dengue_683	FJ182022	Mendes et al, 2020 (https://doi.org/10.1099/mgen.0.000328; https://github.com/B-UMMI/DEN-IM/blob/master/ref/DENV_MAPPING_V3.fasta)
C1	Dengue virus (DENV)	dengue / polyprotein	DENV_1_I	FASTA	Dengue_684	FJ182023	Mendes et al, 2020 (https://doi.org/10.1099/mgen.0.000328; https://github.com/B-UMMI/DEN-IM/blob/master/ref/DENV_MAPPING_V3.fasta)
C1	Dengue virus (DENV)	dengue / polyprotein	DENV_1_I	FASTA	Dengue_685	FJ182024	Mendes et al, 2020 (https://doi.org/10.1099/mgen.0.000328; https://github.com/B-UMMI/DEN-IM/blob/master/ref/DENV_MAPPING_V3.fasta)
C1	Dengue virus (DENV)	dengue / polyprotein	DENV_1_I	FASTA	Dengue_686	FJ182025	Mendes et al, 2020 (https://doi.org/10.1099/mgen.0.000328; https://github.com/B-UMMI/DEN-IM/blob/master/ref/DENV_MAPPING_V3.fasta)
C1	Dengue virus (DENV)	dengue / polyprotein	DENV_1_I	FASTA	Dengue_687	FJ182026	Mendes et al, 2020 (https://doi.org/10.1099/mgen.0.000328; https://github.com/B-UMMI/DEN-IM/blob/master/ref/DENV_MAPPING_V3.fasta)
C1	Dengue virus (DENV)	dengue / polyprotein	DENV_1_I	FASTA	Dengue_688	FJ182027	Mendes et al, 2020 (https://doi.org/10.1099/mgen.0.000328; https://github.com/B-UMMI/DEN-IM/blob/master/ref/DENV_MAPPING_V3.fasta)
C1	Dengue virus (DENV)	dengue / polyprotein	DENV_1_I	FASTA	Dengue_689	FJ182028	Mendes et al, 2020 (https://doi.org/10.1099/mgen.0.000328; https://github.com/B-UMMI/DEN-IM/blob/master/ref/DENV_MAPPING_V3.fasta)
C1	Dengue virus (DENV)	dengue / polyprotein	DENV_1_I	FASTA	Dengue_690	FJ182029	Mendes et al, 2020 (https://doi.org/10.1099/mgen.0.000328; https://github.com/B-UMMI/DEN-IM/blob/master/ref/DENV_MAPPING_V3.fasta)
C1	Dengue virus (DENV)	dengue / polyprotein	DENV_1_I	FASTA	Dengue_691	FJ182030	Mendes et al, 2020 (https://doi.org/10.1099/mgen.0.000328; https://github.com/B-UMMI/DEN-IM/blob/master/ref/DENV_MAPPING_V3.fasta)
C1	Dengue virus (DENV)	dengue / polyprotein	DENV_1_I	FASTA	Dengue_692	FJ182031	Mendes et al, 2020 (https://doi.org/10.1099/mgen.0.000328; https://github.com/B-UMMI/DEN-IM/blob/master/ref/DENV_MAPPING_V3.fasta)
C1	Dengue virus (DENV)	dengue / polyprotein	DENV_1_I	FASTA	Dengue_693	FJ182032	Mendes et al, 2020 (https://doi.org/10.1099/mgen.0.000328; https://github.com/B-UMMI/DEN-IM/blob/master/ref/DENV_MAPPING_V3.fasta)
C1	Dengue virus (DENV)	dengue / polyprotein	DENV_1_I	FASTA	Dengue_694	FJ182033	Mendes et al, 2020 (https://doi.org/10.1099/mgen.0.000328; https://github.com/B-UMMI/DEN-IM/blob/master/ref/DENV_MAPPING_V3.fasta)
C1	Dengue virus (DENV)	dengue / polyprotein	DENV_1_I	FASTA	Dengue_695	FJ182034	Mendes et al, 2020 (https://doi.org/10.1099/mgen.0.000328; https://github.com/B-UMMI/DEN-IM/blob/master/ref/DENV_MAPPING_V3.fasta)
C1	Dengue virus (DENV)	dengue / polyprotein	DENV_1_I	FASTA	Dengue_696	FJ182036	Mendes et al, 2020 (https://doi.org/10.1099/mgen.0.000328; https://github.com/B-UMMI/DEN-IM/blob/master/ref/DENV_MAPPING_V3.fasta)
C1	Dengue virus (DENV)	dengue / polyprotein	DENV_3_III	FASTA	Dengue_697	FJ182037	Mendes et al, 2020 (https://doi.org/10.1099/mgen.0.000328; https://github.com/B-UMMI/DEN-IM/blob/master/ref/DENV_MAPPING_V3.fasta)
C1	Dengue virus (DENV)	dengue / polyprotein	DENV_3_III	FASTA	Dengue_698	FJ182038	Mendes et al, 2020 (https://doi.org/10.1099/mgen.0.000328; https://github.com/B-UMMI/DEN-IM/blob/master/ref/DENV_MAPPING_V3.fasta)
C1	Dengue virus (DENV)	dengue / polyprotein	DENV_3_III	FASTA	Dengue_699	FJ182039	Mendes et al, 2020 (https://doi.org/10.1099/mgen.0.000328; https://github.com/B-UMMI/DEN-IM/blob/master/ref/DENV_MAPPING_V3.fasta)
C1	Dengue virus (DENV)	dengue / polyprotein	DENV_3_III	FASTA	Dengue_700	FJ182040	Mendes et al, 2020 (https://doi.org/10.1099/mgen.0.000328; https://github.com/B-UMMI/DEN-IM/blob/master/ref/DENV_MAPPING_V3.fasta)
C1	Dengue virus (DENV)	dengue / polyprotein	DENV_3_III	FASTA	Dengue_701	FJ182041	Mendes et al, 2020 (https://doi.org/10.1099/mgen.0.000328; https://github.com/B-UMMI/DEN-IM/blob/master/ref/DENV_MAPPING_V3.fasta)
C1	Dengue virus (DENV)	dengue / polyprotein	DENV_3_III	FASTA	Dengue_702	FJ205870	Mendes et al, 2020 (https://doi.org/10.1099/mgen.0.000328; https://github.com/B-UMMI/DEN-IM/blob/master/ref/DENV_MAPPING_V3.fasta)
C1	Dengue virus (DENV)	dengue / polyprotein	DENV_3_III	FASTA	Dengue_703	FJ205871	Mendes et al, 2020 (https://doi.org/10.1099/mgen.0.000328; https://github.com/B-UMMI/DEN-IM/blob/master/ref/DENV_MAPPING_V3.fasta)
C1	Dengue virus (DENV)	dengue / polyprotein	DENV_1_V	FASTA	Dengue_704	FJ205872	Mendes et al, 2020 (https://doi.org/10.1099/mgen.0.000328; https://github.com/B-UMMI/DEN-IM/blob/master/ref/DENV_MAPPING_V3.fasta)
C1	Dengue virus (DENV)	dengue / polyprotein	DENV_1_V	FASTA	Dengue_705	FJ205873	Mendes et al, 2020 (https://doi.org/10.1099/mgen.0.000328; https://github.com/B-UMMI/DEN-IM/blob/master/ref/DENV_MAPPING_V3.fasta)
C1	Dengue virus (DENV)	dengue / polyprotein	DENV_1_V	FASTA	Dengue_706	FJ205874	Mendes et al, 2020 (https://doi.org/10.1099/mgen.0.000328; https://github.com/B-UMMI/DEN-IM/blob/master/ref/DENV_MAPPING_V3.fasta)
C1	Dengue virus (DENV)	dengue / polyprotein	DENV_1_V	FASTA	Dengue_707	FJ205875	Mendes et al, 2020 (https://doi.org/10.1099/mgen.0.000328; https://github.com/B-UMMI/DEN-IM/blob/master/ref/DENV_MAPPING_V3.fasta)
C1	Dengue virus (DENV)	dengue / polyprotein	DENV_1_I	FASTA	Dengue_708	FJ205876	Mendes et al, 2020 (https://doi.org/10.1099/mgen.0.000328; https://github.com/B-UMMI/DEN-IM/blob/master/ref/DENV_MAPPING_V3.fasta)
C1	Dengue virus (DENV)	dengue / polyprotein	DENV_2_V	FASTA	Dengue_709	FJ205877	Mendes et al, 2020 (https://doi.org/10.1099/mgen.0.000328; https://github.com/B-UMMI/DEN-IM/blob/master/ref/DENV_MAPPING_V3.fasta)
C1	Dengue virus (DENV)	dengue / polyprotein	DENV_2_V	FASTA	Dengue_710	FJ205878	Mendes et al, 2020 (https://doi.org/10.1099/mgen.0.000328; https://github.com/B-UMMI/DEN-IM/blob/master/ref/DENV_MAPPING_V3.fasta)
C1	Dengue virus (DENV)	dengue / polyprotein	DENV_2_V	FASTA	Dengue_711	FJ205879	Mendes et al, 2020 (https://doi.org/10.1099/mgen.0.000328; https://github.com/B-UMMI/DEN-IM/blob/master/ref/DENV_MAPPING_V3.fasta)
C1	Dengue virus (DENV)	dengue / polyprotein	DENV_2_V	FASTA	Dengue_712	FJ205880	Mendes et al, 2020 (https://doi.org/10.1099/mgen.0.000328; https://github.com/B-UMMI/DEN-IM/blob/master/ref/DENV_MAPPING_V3.fasta)
C1	Dengue virus (DENV)	dengue / polyprotein	DENV_1_I	FASTA	Dengue_713	FJ205881	Mendes et al, 2020 (https://doi.org/10.1099/mgen.0.000328; https://github.com/B-UMMI/DEN-IM/blob/master/ref/DENV_MAPPING_V3.fasta)
C1	Dengue virus (DENV)	dengue / polyprotein	DENV_1_I	FASTA	Dengue_714	FJ205882	Mendes et al, 2020 (https://doi.org/10.1099/mgen.0.000328; https://github.com/B-UMMI/DEN-IM/blob/master/ref/DENV_MAPPING_V3.fasta)
C1	Dengue virus (DENV)	dengue / polyprotein	DENV_1_I	FASTA	Dengue_715	FJ205883	Mendes et al, 2020 (https://doi.org/10.1099/mgen.0.000328; https://github.com/B-UMMI/DEN-IM/blob/master/ref/DENV_MAPPING_V3.fasta)
C1	Dengue virus (DENV)	dengue / polyprotein	DENV_2_III	FASTA	Dengue_716	FJ205885	Mendes et al, 2020 (https://doi.org/10.1099/mgen.0.000328; https://github.com/B-UMMI/DEN-IM/blob/master/ref/DENV_MAPPING_V3.fasta)
C1	Dengue virus (DENV)	dengue / polyprotein	DENV_2_III	FASTA	Dengue_717	FJ226066	Mendes et al, 2020 (https://doi.org/10.1099/mgen.0.000328; https://github.com/B-UMMI/DEN-IM/blob/master/ref/DENV_MAPPING_V3.fasta)
C1	Dengue virus (DENV)	dengue / polyprotein	DENV_4_II	FASTA	Dengue_718	FJ226067	Mendes et al, 2020 (https://doi.org/10.1099/mgen.0.000328; https://github.com/B-UMMI/DEN-IM/blob/master/ref/DENV_MAPPING_V3.fasta)
C1	Dengue virus (DENV)	dengue / polyprotein	DENV_1_I	FASTA	Dengue_719	FJ373296	Mendes et al, 2020 (https://doi.org/10.1099/mgen.0.000328; https://github.com/B-UMMI/DEN-IM/blob/master/ref/DENV_MAPPING_V3.fasta)
C1	Dengue virus (DENV)	dengue / polyprotein	DENV_1_I	FASTA	Dengue_720	FJ373297	Mendes et al, 2020 (https://doi.org/10.1099/mgen.0.000328; https://github.com/B-UMMI/DEN-IM/blob/master/ref/DENV_MAPPING_V3.fasta)
C1	Dengue virus (DENV)	dengue / polyprotein	DENV_1_I	FASTA	Dengue_721	FJ373298	Mendes et al, 2020 (https://doi.org/10.1099/mgen.0.000328; https://github.com/B-UMMI/DEN-IM/blob/master/ref/DENV_MAPPING_V3.fasta)
C1	Dengue virus (DENV)	dengue / polyprotein	DENV_2_V	FASTA	Dengue_722	FJ373299	Mendes et al, 2020 (https://doi.org/10.1099/mgen.0.000328; https://github.com/B-UMMI/DEN-IM/blob/master/ref/DENV_MAPPING_V3.fasta)
C1	Dengue virus (DENV)	dengue / polyprotein	DENV_2_III	FASTA	Dengue_723	FJ373300	Mendes et al, 2020 (https://doi.org/10.1099/mgen.0.000328; https://github.com/B-UMMI/DEN-IM/blob/master/ref/DENV_MAPPING_V3.fasta)
C1	Dengue virus (DENV)	dengue / polyprotein	DENV_3_III	FASTA	Dengue_724	FJ373302	Mendes et al, 2020 (https://doi.org/10.1099/mgen.0.000328; https://github.com/B-UMMI/DEN-IM/blob/master/ref/DENV_MAPPING_V3.fasta)
C1	Dengue virus (DENV)	dengue / polyprotein	DENV_3_III	FASTA	Dengue_725	FJ373303	Mendes et al, 2020 (https://doi.org/10.1099/mgen.0.000328; https://github.com/B-UMMI/DEN-IM/blob/master/ref/DENV_MAPPING_V3.fasta)
C1	Dengue virus (DENV)	dengue / polyprotein	DENV_3_III	FASTA	Dengue_726	FJ373304	Mendes et al, 2020 (https://doi.org/10.1099/mgen.0.000328; https://github.com/B-UMMI/DEN-IM/blob/master/ref/DENV_MAPPING_V3.fasta)
C1	Dengue virus (DENV)	dengue / polyprotein	DENV_1_I	FASTA	Dengue_727	FJ373305	Mendes et al, 2020 (https://doi.org/10.1099/mgen.0.000328; https://github.com/B-UMMI/DEN-IM/blob/master/ref/DENV_MAPPING_V3.fasta)
C1	Dengue virus (DENV)	dengue / polyprotein	DENV_3_III	FASTA	Dengue_728	FJ373306	Mendes et al, 2020 (https://doi.org/10.1099/mgen.0.000328; https://github.com/B-UMMI/DEN-IM/blob/master/ref/DENV_MAPPING_V3.fasta)
C1	Dengue virus (DENV)	dengue / polyprotein	DENV_3_III	FASTA	Dengue_729	FJ390371	Mendes et al, 2020 (https://doi.org/10.1099/mgen.0.000328; https://github.com/B-UMMI/DEN-IM/blob/master/ref/DENV_MAPPING_V3.fasta)
C1	Dengue virus (DENV)	dengue / polyprotein	DENV_3_III	FASTA	Dengue_730	FJ390372	Mendes et al, 2020 (https://doi.org/10.1099/mgen.0.000328; https://github.com/B-UMMI/DEN-IM/blob/master/ref/DENV_MAPPING_V3.fasta)
C1	Dengue virus (DENV)	dengue / polyprotein	DENV_3_III	FASTA	Dengue_731	FJ390373	Mendes et al, 2020 (https://doi.org/10.1099/mgen.0.000328; https://github.com/B-UMMI/DEN-IM/blob/master/ref/DENV_MAPPING_V3.fasta)
C1	Dengue virus (DENV)	dengue / polyprotein	DENV_3_III	FASTA	Dengue_732	FJ390375	Mendes et al, 2020 (https://doi.org/10.1099/mgen.0.000328; https://github.com/B-UMMI/DEN-IM/blob/master/ref/DENV_MAPPING_V3.fasta)
C1	Dengue virus (DENV)	dengue / polyprotein	DENV_3_III	FASTA	Dengue_733	FJ390376	Mendes et al, 2020 (https://doi.org/10.1099/mgen.0.000328; https://github.com/B-UMMI/DEN-IM/blob/master/ref/DENV_MAPPING_V3.fasta)
C1	Dengue virus (DENV)	dengue / polyprotein	DENV_3_III	FASTA	Dengue_734	FJ390377	Mendes et al, 2020 (https://doi.org/10.1099/mgen.0.000328; https://github.com/B-UMMI/DEN-IM/blob/master/ref/DENV_MAPPING_V3.fasta)
C1	Dengue virus (DENV)	dengue / polyprotein	DENV_1_V	FASTA	Dengue_735	FJ390378	Mendes et al, 2020 (https://doi.org/10.1099/mgen.0.000328; https://github.com/B-UMMI/DEN-IM/blob/master/ref/DENV_MAPPING_V3.fasta)
C1	Dengue virus (DENV)	dengue / polyprotein	DENV_1_V	FASTA	Dengue_736	FJ390379	Mendes et al, 2020 (https://doi.org/10.1099/mgen.0.000328; https://github.com/B-UMMI/DEN-IM/blob/master/ref/DENV_MAPPING_V3.fasta)
C1	Dengue virus (DENV)	dengue / polyprotein	DENV_1_V	FASTA	Dengue_737	FJ390380	Mendes et al, 2020 (https://doi.org/10.1099/mgen.0.000328; https://github.com/B-UMMI/DEN-IM/blob/master/ref/DENV_MAPPING_V3.fasta)
C1	Dengue virus (DENV)	dengue / polyprotein	DENV_1_I	FASTA	Dengue_738	FJ390381	Mendes et al, 2020 (https://doi.org/10.1099/mgen.0.000328; https://github.com/B-UMMI/DEN-IM/blob/master/ref/DENV_MAPPING_V3.fasta)
C1	Dengue virus (DENV)	dengue / polyprotein	DENV_1_I	FASTA	Dengue_739	FJ390382	Mendes et al, 2020 (https://doi.org/10.1099/mgen.0.000328; https://github.com/B-UMMI/DEN-IM/blob/master/ref/DENV_MAPPING_V3.fasta)
C1	Dengue virus (DENV)	dengue / polyprotein	DENV_1_I	FASTA	Dengue_740	FJ390383	Mendes et al, 2020 (https://doi.org/10.1099/mgen.0.000328; https://github.com/B-UMMI/DEN-IM/blob/master/ref/DENV_MAPPING_V3.fasta)
C1	Dengue virus (DENV)	dengue / polyprotein	DENV_2_V	FASTA	Dengue_741	FJ390384	Mendes et al, 2020 (https://doi.org/10.1099/mgen.0.000328; https://github.com/B-UMMI/DEN-IM/blob/master/ref/DENV_MAPPING_V3.fasta)
C1	Dengue virus (DENV)	dengue / polyprotein	DENV_2_V	FASTA	Dengue_742	FJ390385	Mendes et al, 2020 (https://doi.org/10.1099/mgen.0.000328; https://github.com/B-UMMI/DEN-IM/blob/master/ref/DENV_MAPPING_V3.fasta)
C1	Dengue virus (DENV)	dengue / polyprotein	DENV_1_I	FASTA	Dengue_743	FJ390386	Mendes et al, 2020 (https://doi.org/10.1099/mgen.0.000328; https://github.com/B-UMMI/DEN-IM/blob/master/ref/DENV_MAPPING_V3.fasta)
C1	Dengue virus (DENV)	dengue / polyprotein	DENV_2_V	FASTA	Dengue_744	FJ390387	Mendes et al, 2020 (https://doi.org/10.1099/mgen.0.000328; https://github.com/B-UMMI/DEN-IM/blob/master/ref/DENV_MAPPING_V3.fasta)
C1	Dengue virus (DENV)	dengue / polyprotein	DENV_1_I	FASTA	Dengue_745	FJ390388	Mendes et al, 2020 (https://doi.org/10.1099/mgen.0.000328; https://github.com/B-UMMI/DEN-IM/blob/master/ref/DENV_MAPPING_V3.fasta)
C1	Dengue virus (DENV)	dengue / polyprotein	DENV_2_III	FASTA	Dengue_746	FJ390390	Mendes et al, 2020 (https://doi.org/10.1099/mgen.0.000328; https://github.com/B-UMMI/DEN-IM/blob/master/ref/DENV_MAPPING_V3.fasta)
C1	Dengue virus (DENV)	dengue / polyprotein	DENV_2_III	FASTA	Dengue_747	FJ390391	Mendes et al, 2020 (https://doi.org/10.1099/mgen.0.000328; https://github.com/B-UMMI/DEN-IM/blob/master/ref/DENV_MAPPING_V3.fasta)
C1	Dengue virus (DENV)	dengue / polyprotein	DENV_1_V	FASTA	Dengue_748	FJ410173	Mendes et al, 2020 (https://doi.org/10.1099/mgen.0.000328; https://github.com/B-UMMI/DEN-IM/blob/master/ref/DENV_MAPPING_V3.fasta)
C1	Dengue virus (DENV)	dengue / polyprotein	DENV_1_V	FASTA	Dengue_749	FJ410174	Mendes et al, 2020 (https://doi.org/10.1099/mgen.0.000328; https://github.com/B-UMMI/DEN-IM/blob/master/ref/DENV_MAPPING_V3.fasta)
C1	Dengue virus (DENV)	dengue / polyprotein	DENV_1_V	FASTA	Dengue_750	FJ410175	Mendes et al, 2020 (https://doi.org/10.1099/mgen.0.000328; https://github.com/B-UMMI/DEN-IM/blob/master/ref/DENV_MAPPING_V3.fasta)
C1	Dengue virus (DENV)	dengue / polyprotein	DENV_3_III	FASTA	Dengue_751	FJ410176	Mendes et al, 2020 (https://doi.org/10.1099/mgen.0.000328; https://github.com/B-UMMI/DEN-IM/blob/master/ref/DENV_MAPPING_V3.fasta)
C1	Dengue virus (DENV)	dengue / polyprotein	DENV_3_III	FASTA	Dengue_752	FJ410177	Mendes et al, 2020 (https://doi.org/10.1099/mgen.0.000328; https://github.com/B-UMMI/DEN-IM/blob/master/ref/DENV_MAPPING_V3.fasta)
C1	Dengue virus (DENV)	dengue / polyprotein	DENV_3_III	FASTA	Dengue_753	FJ410178	Mendes et al, 2020 (https://doi.org/10.1099/mgen.0.000328; https://github.com/B-UMMI/DEN-IM/blob/master/ref/DENV_MAPPING_V3.fasta)
C1	Dengue virus (DENV)	dengue / polyprotein	DENV_1_V	FASTA	Dengue_754	FJ410179	Mendes et al, 2020 (https://doi.org/10.1099/mgen.0.000328; https://github.com/B-UMMI/DEN-IM/blob/master/ref/DENV_MAPPING_V3.fasta)
C1	Dengue virus (DENV)	dengue / polyprotein	DENV_1_V	FASTA	Dengue_755	FJ410181	Mendes et al, 2020 (https://doi.org/10.1099/mgen.0.000328; https://github.com/B-UMMI/DEN-IM/blob/master/ref/DENV_MAPPING_V3.fasta)
C1	Dengue virus (DENV)	dengue / polyprotein	DENV_1_V	FASTA	Dengue_756	FJ410183	Mendes et al, 2020 (https://doi.org/10.1099/mgen.0.000328; https://github.com/B-UMMI/DEN-IM/blob/master/ref/DENV_MAPPING_V3.fasta)
C1	Dengue virus (DENV)	dengue / polyprotein	DENV_1_V	FASTA	Dengue_757	FJ410184	Mendes et al, 2020 (https://doi.org/10.1099/mgen.0.000328; https://github.com/B-UMMI/DEN-IM/blob/master/ref/DENV_MAPPING_V3.fasta)
C1	Dengue virus (DENV)	dengue / polyprotein	DENV_1_V	FASTA	Dengue_758	FJ410185	Mendes et al, 2020 (https://doi.org/10.1099/mgen.0.000328; https://github.com/B-UMMI/DEN-IM/blob/master/ref/DENV_MAPPING_V3.fasta)
C1	Dengue virus (DENV)	dengue / polyprotein	DENV_1_V	FASTA	Dengue_759	FJ410186	Mendes et al, 2020 (https://doi.org/10.1099/mgen.0.000328; https://github.com/B-UMMI/DEN-IM/blob/master/ref/DENV_MAPPING_V3.fasta)
C1	Dengue virus (DENV)	dengue / polyprotein	DENV_1_V	FASTA	Dengue_760	FJ410187	Mendes et al, 2020 (https://doi.org/10.1099/mgen.0.000328; https://github.com/B-UMMI/DEN-IM/blob/master/ref/DENV_MAPPING_V3.fasta)
C1	Dengue virus (DENV)	dengue / polyprotein	DENV_1_V	FASTA	Dengue_761	FJ410188	Mendes et al, 2020 (https://doi.org/10.1099/mgen.0.000328; https://github.com/B-UMMI/DEN-IM/blob/master/ref/DENV_MAPPING_V3.fasta)
C1	Dengue virus (DENV)	dengue / polyprotein	DENV_1_V	FASTA	Dengue_762	FJ410189	Mendes et al, 2020 (https://doi.org/10.1099/mgen.0.000328; https://github.com/B-UMMI/DEN-IM/blob/master/ref/DENV_MAPPING_V3.fasta)
C1	Dengue virus (DENV)	dengue / polyprotein	DENV_1_V	FASTA	Dengue_763	FJ410190	Mendes et al, 2020 (https://doi.org/10.1099/mgen.0.000328; https://github.com/B-UMMI/DEN-IM/blob/master/ref/DENV_MAPPING_V3.fasta)
C1	Dengue virus (DENV)	dengue / polyprotein	DENV_1_I	FASTA	Dengue_764	FJ410191	Mendes et al, 2020 (https://doi.org/10.1099/mgen.0.000328; https://github.com/B-UMMI/DEN-IM/blob/master/ref/DENV_MAPPING_V3.fasta)
C1	Dengue virus (DENV)	dengue / polyprotein	DENV_1_I	FASTA	Dengue_765	FJ410192	Mendes et al, 2020 (https://doi.org/10.1099/mgen.0.000328; https://github.com/B-UMMI/DEN-IM/blob/master/ref/DENV_MAPPING_V3.fasta)
C1	Dengue virus (DENV)	dengue / polyprotein	DENV_2_V	FASTA	Dengue_766	FJ410193	Mendes et al, 2020 (https://doi.org/10.1099/mgen.0.000328; https://github.com/B-UMMI/DEN-IM/blob/master/ref/DENV_MAPPING_V3.fasta)
C1	Dengue virus (DENV)	dengue / polyprotein	DENV_1_I	FASTA	Dengue_767	FJ410194	Mendes et al, 2020 (https://doi.org/10.1099/mgen.0.000328; https://github.com/B-UMMI/DEN-IM/blob/master/ref/DENV_MAPPING_V3.fasta)
C1	Dengue virus (DENV)	dengue / polyprotein	DENV_2_V	FASTA	Dengue_768	FJ410195	Mendes et al, 2020 (https://doi.org/10.1099/mgen.0.000328; https://github.com/B-UMMI/DEN-IM/blob/master/ref/DENV_MAPPING_V3.fasta)
C1	Dengue virus (DENV)	dengue / polyprotein	DENV_1_I	FASTA	Dengue_769	FJ410196	Mendes et al, 2020 (https://doi.org/10.1099/mgen.0.000328; https://github.com/B-UMMI/DEN-IM/blob/master/ref/DENV_MAPPING_V3.fasta)
C1	Dengue virus (DENV)	dengue / polyprotein	DENV_1_I	FASTA	Dengue_770	FJ410197	Mendes et al, 2020 (https://doi.org/10.1099/mgen.0.000328; https://github.com/B-UMMI/DEN-IM/blob/master/ref/DENV_MAPPING_V3.fasta)
C1	Dengue virus (DENV)	dengue / polyprotein	DENV_1_I	FASTA	Dengue_771	FJ410198	Mendes et al, 2020 (https://doi.org/10.1099/mgen.0.000328; https://github.com/B-UMMI/DEN-IM/blob/master/ref/DENV_MAPPING_V3.fasta)
C1	Dengue virus (DENV)	dengue / polyprotein	DENV_1_I	FASTA	Dengue_772	FJ410199	Mendes et al, 2020 (https://doi.org/10.1099/mgen.0.000328; https://github.com/B-UMMI/DEN-IM/blob/master/ref/DENV_MAPPING_V3.fasta)
C1	Dengue virus (DENV)	dengue / polyprotein	DENV_2_V	FASTA	Dengue_773	FJ410200	Mendes et al, 2020 (https://doi.org/10.1099/mgen.0.000328; https://github.com/B-UMMI/DEN-IM/blob/master/ref/DENV_MAPPING_V3.fasta)
C1	Dengue virus (DENV)	dengue / polyprotein	DENV_1_I	FASTA	Dengue_774	FJ410201	Mendes et al, 2020 (https://doi.org/10.1099/mgen.0.000328; https://github.com/B-UMMI/DEN-IM/blob/master/ref/DENV_MAPPING_V3.fasta)
C1	Dengue virus (DENV)	dengue / polyprotein	DENV_2_V	FASTA	Dengue_775	FJ410202	Mendes et al, 2020 (https://doi.org/10.1099/mgen.0.000328; https://github.com/B-UMMI/DEN-IM/blob/master/ref/DENV_MAPPING_V3.fasta)
C1	Dengue virus (DENV)	dengue / polyprotein	DENV_1_I	FASTA	Dengue_776	FJ410203	Mendes et al, 2020 (https://doi.org/10.1099/mgen.0.000328; https://github.com/B-UMMI/DEN-IM/blob/master/ref/DENV_MAPPING_V3.fasta)
C1	Dengue virus (DENV)	dengue / polyprotein	DENV_1_I	FASTA	Dengue_777	FJ410204	Mendes et al, 2020 (https://doi.org/10.1099/mgen.0.000328; https://github.com/B-UMMI/DEN-IM/blob/master/ref/DENV_MAPPING_V3.fasta)
C1	Dengue virus (DENV)	dengue / polyprotein	DENV_1_I	FASTA	Dengue_778	FJ410205	Mendes et al, 2020 (https://doi.org/10.1099/mgen.0.000328; https://github.com/B-UMMI/DEN-IM/blob/master/ref/DENV_MAPPING_V3.fasta)
C1	Dengue virus (DENV)	dengue / polyprotein	DENV_1_I	FASTA	Dengue_779	FJ410206	Mendes et al, 2020 (https://doi.org/10.1099/mgen.0.000328; https://github.com/B-UMMI/DEN-IM/blob/master/ref/DENV_MAPPING_V3.fasta)
C1	Dengue virus (DENV)	dengue / polyprotein	DENV_1_I	FASTA	Dengue_780	FJ410207	Mendes et al, 2020 (https://doi.org/10.1099/mgen.0.000328; https://github.com/B-UMMI/DEN-IM/blob/master/ref/DENV_MAPPING_V3.fasta)
C1	Dengue virus (DENV)	dengue / polyprotein	DENV_2_V	FASTA	Dengue_781	FJ410208	Mendes et al, 2020 (https://doi.org/10.1099/mgen.0.000328; https://github.com/B-UMMI/DEN-IM/blob/master/ref/DENV_MAPPING_V3.fasta)
C1	Dengue virus (DENV)	dengue / polyprotein	DENV_1_I	FASTA	Dengue_782	FJ410209	Mendes et al, 2020 (https://doi.org/10.1099/mgen.0.000328; https://github.com/B-UMMI/DEN-IM/blob/master/ref/DENV_MAPPING_V3.fasta)
C1	Dengue virus (DENV)	dengue / polyprotein	DENV_1_I	FASTA	Dengue_783	FJ410210	Mendes et al, 2020 (https://doi.org/10.1099/mgen.0.000328; https://github.com/B-UMMI/DEN-IM/blob/master/ref/DENV_MAPPING_V3.fasta)
C1	Dengue virus (DENV)	dengue / polyprotein	DENV_1_I	FASTA	Dengue_784	FJ410211	Mendes et al, 2020 (https://doi.org/10.1099/mgen.0.000328; https://github.com/B-UMMI/DEN-IM/blob/master/ref/DENV_MAPPING_V3.fasta)
C1	Dengue virus (DENV)	dengue / polyprotein	DENV_1_I	FASTA	Dengue_785	FJ410212	Mendes et al, 2020 (https://doi.org/10.1099/mgen.0.000328; https://github.com/B-UMMI/DEN-IM/blob/master/ref/DENV_MAPPING_V3.fasta)
C1	Dengue virus (DENV)	dengue / polyprotein	DENV_1_I	FASTA	Dengue_786	FJ410213	Mendes et al, 2020 (https://doi.org/10.1099/mgen.0.000328; https://github.com/B-UMMI/DEN-IM/blob/master/ref/DENV_MAPPING_V3.fasta)
C1	Dengue virus (DENV)	dengue / polyprotein	DENV_2_V	FASTA	Dengue_787	FJ410215	Mendes et al, 2020 (https://doi.org/10.1099/mgen.0.000328; https://github.com/B-UMMI/DEN-IM/blob/master/ref/DENV_MAPPING_V3.fasta)
C1	Dengue virus (DENV)	dengue / polyprotein	DENV_1_I	FASTA	Dengue_788	FJ410216	Mendes et al, 2020 (https://doi.org/10.1099/mgen.0.000328; https://github.com/B-UMMI/DEN-IM/blob/master/ref/DENV_MAPPING_V3.fasta)
C1	Dengue virus (DENV)	dengue / polyprotein	DENV_2_V	FASTA	Dengue_789	FJ410217	Mendes et al, 2020 (https://doi.org/10.1099/mgen.0.000328; https://github.com/B-UMMI/DEN-IM/blob/master/ref/DENV_MAPPING_V3.fasta)
C1	Dengue virus (DENV)	dengue / polyprotein	DENV_1_I	FASTA	Dengue_790	FJ410218	Mendes et al, 2020 (https://doi.org/10.1099/mgen.0.000328; https://github.com/B-UMMI/DEN-IM/blob/master/ref/DENV_MAPPING_V3.fasta)
C1	Dengue virus (DENV)	dengue / polyprotein	DENV_2_V	FASTA	Dengue_791	FJ410219	Mendes et al, 2020 (https://doi.org/10.1099/mgen.0.000328; https://github.com/B-UMMI/DEN-IM/blob/master/ref/DENV_MAPPING_V3.fasta)
C1	Dengue virus (DENV)	dengue / polyprotein	DENV_1_I	FASTA	Dengue_792	FJ410220	Mendes et al, 2020 (https://doi.org/10.1099/mgen.0.000328; https://github.com/B-UMMI/DEN-IM/blob/master/ref/DENV_MAPPING_V3.fasta)
C1	Dengue virus (DENV)	dengue / polyprotein	DENV_2_V	FASTA	Dengue_793	FJ410221	Mendes et al, 2020 (https://doi.org/10.1099/mgen.0.000328; https://github.com/B-UMMI/DEN-IM/blob/master/ref/DENV_MAPPING_V3.fasta)
C1	Dengue virus (DENV)	dengue / polyprotein	DENV_1_I	FASTA	Dengue_794	FJ410222	Mendes et al, 2020 (https://doi.org/10.1099/mgen.0.000328; https://github.com/B-UMMI/DEN-IM/blob/master/ref/DENV_MAPPING_V3.fasta)
C1	Dengue virus (DENV)	dengue / polyprotein	DENV_2_V	FASTA	Dengue_795	FJ410223	Mendes et al, 2020 (https://doi.org/10.1099/mgen.0.000328; https://github.com/B-UMMI/DEN-IM/blob/master/ref/DENV_MAPPING_V3.fasta)
C1	Dengue virus (DENV)	dengue / polyprotein	DENV_2_V	FASTA	Dengue_796	FJ410224	Mendes et al, 2020 (https://doi.org/10.1099/mgen.0.000328; https://github.com/B-UMMI/DEN-IM/blob/master/ref/DENV_MAPPING_V3.fasta)
C1	Dengue virus (DENV)	dengue / polyprotein	DENV_1_I	FASTA	Dengue_797	FJ410225	Mendes et al, 2020 (https://doi.org/10.1099/mgen.0.000328; https://github.com/B-UMMI/DEN-IM/blob/master/ref/DENV_MAPPING_V3.fasta)
C1	Dengue virus (DENV)	dengue / polyprotein	DENV_1_I	FASTA	Dengue_798	FJ410226	Mendes et al, 2020 (https://doi.org/10.1099/mgen.0.000328; https://github.com/B-UMMI/DEN-IM/blob/master/ref/DENV_MAPPING_V3.fasta)
C1	Dengue virus (DENV)	dengue / polyprotein	DENV_1_I	FASTA	Dengue_799	FJ410227	Mendes et al, 2020 (https://doi.org/10.1099/mgen.0.000328; https://github.com/B-UMMI/DEN-IM/blob/master/ref/DENV_MAPPING_V3.fasta)
C1	Dengue virus (DENV)	dengue / polyprotein	DENV_2_V	FASTA	Dengue_800	FJ410228	Mendes et al, 2020 (https://doi.org/10.1099/mgen.0.000328; https://github.com/B-UMMI/DEN-IM/blob/master/ref/DENV_MAPPING_V3.fasta)
C1	Dengue virus (DENV)	dengue / polyprotein	DENV_3_II	FASTA	Dengue_801	FJ410229	Mendes et al, 2020 (https://doi.org/10.1099/mgen.0.000328; https://github.com/B-UMMI/DEN-IM/blob/master/ref/DENV_MAPPING_V3.fasta)
C1	Dengue virus (DENV)	dengue / polyprotein	DENV_1_I	FASTA	Dengue_802	FJ410230	Mendes et al, 2020 (https://doi.org/10.1099/mgen.0.000328; https://github.com/B-UMMI/DEN-IM/blob/master/ref/DENV_MAPPING_V3.fasta)
C1	Dengue virus (DENV)	dengue / polyprotein	DENV_1_I	FASTA	Dengue_803	FJ410231	Mendes et al, 2020 (https://doi.org/10.1099/mgen.0.000328; https://github.com/B-UMMI/DEN-IM/blob/master/ref/DENV_MAPPING_V3.fasta)
C1	Dengue virus (DENV)	dengue / polyprotein	DENV_2_V	FASTA	Dengue_804	FJ410233	Mendes et al, 2020 (https://doi.org/10.1099/mgen.0.000328; https://github.com/B-UMMI/DEN-IM/blob/master/ref/DENV_MAPPING_V3.fasta)
C1	Dengue virus (DENV)	dengue / polyprotein	DENV_1_I	FASTA	Dengue_805	FJ410234	Mendes et al, 2020 (https://doi.org/10.1099/mgen.0.000328; https://github.com/B-UMMI/DEN-IM/blob/master/ref/DENV_MAPPING_V3.fasta)
C1	Dengue virus (DENV)	dengue / polyprotein	DENV_1_I	FASTA	Dengue_806	FJ410235	Mendes et al, 2020 (https://doi.org/10.1099/mgen.0.000328; https://github.com/B-UMMI/DEN-IM/blob/master/ref/DENV_MAPPING_V3.fasta)
C1	Dengue virus (DENV)	dengue / polyprotein	DENV_1_I	FASTA	Dengue_807	FJ410236	Mendes et al, 2020 (https://doi.org/10.1099/mgen.0.000328; https://github.com/B-UMMI/DEN-IM/blob/master/ref/DENV_MAPPING_V3.fasta)
C1	Dengue virus (DENV)	dengue / polyprotein	DENV_2_V	FASTA	Dengue_808	FJ410237	Mendes et al, 2020 (https://doi.org/10.1099/mgen.0.000328; https://github.com/B-UMMI/DEN-IM/blob/master/ref/DENV_MAPPING_V3.fasta)
C1	Dengue virus (DENV)	dengue / polyprotein	DENV_1_I	FASTA	Dengue_809	FJ410238	Mendes et al, 2020 (https://doi.org/10.1099/mgen.0.000328; https://github.com/B-UMMI/DEN-IM/blob/master/ref/DENV_MAPPING_V3.fasta)
C1	Dengue virus (DENV)	dengue / polyprotein	DENV_1_I	FASTA	Dengue_810	FJ410239	Mendes et al, 2020 (https://doi.org/10.1099/mgen.0.000328; https://github.com/B-UMMI/DEN-IM/blob/master/ref/DENV_MAPPING_V3.fasta)
C1	Dengue virus (DENV)	dengue / polyprotein	DENV_1_I	FASTA	Dengue_811	FJ410240	Mendes et al, 2020 (https://doi.org/10.1099/mgen.0.000328; https://github.com/B-UMMI/DEN-IM/blob/master/ref/DENV_MAPPING_V3.fasta)
C1	Dengue virus (DENV)	dengue / polyprotein	DENV_2_V	FASTA	Dengue_812	FJ410241	Mendes et al, 2020 (https://doi.org/10.1099/mgen.0.000328; https://github.com/B-UMMI/DEN-IM/blob/master/ref/DENV_MAPPING_V3.fasta)
C1	Dengue virus (DENV)	dengue / polyprotein	DENV_1_I	FASTA	Dengue_813	FJ410242	Mendes et al, 2020 (https://doi.org/10.1099/mgen.0.000328; https://github.com/B-UMMI/DEN-IM/blob/master/ref/DENV_MAPPING_V3.fasta)
C1	Dengue virus (DENV)	dengue / polyprotein	DENV_1_I	FASTA	Dengue_814	FJ410243	Mendes et al, 2020 (https://doi.org/10.1099/mgen.0.000328; https://github.com/B-UMMI/DEN-IM/blob/master/ref/DENV_MAPPING_V3.fasta)
C1	Dengue virus (DENV)	dengue / polyprotein	DENV_1_I	FASTA	Dengue_815	FJ410244	Mendes et al, 2020 (https://doi.org/10.1099/mgen.0.000328; https://github.com/B-UMMI/DEN-IM/blob/master/ref/DENV_MAPPING_V3.fasta)
C1	Dengue virus (DENV)	dengue / polyprotein	DENV_1_I	FASTA	Dengue_816	FJ410245	Mendes et al, 2020 (https://doi.org/10.1099/mgen.0.000328; https://github.com/B-UMMI/DEN-IM/blob/master/ref/DENV_MAPPING_V3.fasta)
C1	Dengue virus (DENV)	dengue / polyprotein	DENV_1_I	FASTA	Dengue_817	FJ410246	Mendes et al, 2020 (https://doi.org/10.1099/mgen.0.000328; https://github.com/B-UMMI/DEN-IM/blob/master/ref/DENV_MAPPING_V3.fasta)
C1	Dengue virus (DENV)	dengue / polyprotein	DENV_1_I	FASTA	Dengue_818	FJ410247	Mendes et al, 2020 (https://doi.org/10.1099/mgen.0.000328; https://github.com/B-UMMI/DEN-IM/blob/master/ref/DENV_MAPPING_V3.fasta)
C1	Dengue virus (DENV)	dengue / polyprotein	DENV_1_I	FASTA	Dengue_819	FJ410248	Mendes et al, 2020 (https://doi.org/10.1099/mgen.0.000328; https://github.com/B-UMMI/DEN-IM/blob/master/ref/DENV_MAPPING_V3.fasta)
C1	Dengue virus (DENV)	dengue / polyprotein	DENV_1_I	FASTA	Dengue_820	FJ410249	Mendes et al, 2020 (https://doi.org/10.1099/mgen.0.000328; https://github.com/B-UMMI/DEN-IM/blob/master/ref/DENV_MAPPING_V3.fasta)
C1	Dengue virus (DENV)	dengue / polyprotein	DENV_1_I	FASTA	Dengue_821	FJ410250	Mendes et al, 2020 (https://doi.org/10.1099/mgen.0.000328; https://github.com/B-UMMI/DEN-IM/blob/master/ref/DENV_MAPPING_V3.fasta)
C1	Dengue virus (DENV)	dengue / polyprotein	DENV_1_I	FASTA	Dengue_822	FJ410251	Mendes et al, 2020 (https://doi.org/10.1099/mgen.0.000328; https://github.com/B-UMMI/DEN-IM/blob/master/ref/DENV_MAPPING_V3.fasta)
C1	Dengue virus (DENV)	dengue / polyprotein	DENV_1_I	FASTA	Dengue_823	FJ410252	Mendes et al, 2020 (https://doi.org/10.1099/mgen.0.000328; https://github.com/B-UMMI/DEN-IM/blob/master/ref/DENV_MAPPING_V3.fasta)
C1	Dengue virus (DENV)	dengue / polyprotein	DENV_1_I	FASTA	Dengue_824	FJ410254	Mendes et al, 2020 (https://doi.org/10.1099/mgen.0.000328; https://github.com/B-UMMI/DEN-IM/blob/master/ref/DENV_MAPPING_V3.fasta)
C1	Dengue virus (DENV)	dengue / polyprotein	DENV_1_I	FASTA	Dengue_825	FJ410255	Mendes et al, 2020 (https://doi.org/10.1099/mgen.0.000328; https://github.com/B-UMMI/DEN-IM/blob/master/ref/DENV_MAPPING_V3.fasta)
C1	Dengue virus (DENV)	dengue / polyprotein	DENV_1_I	FASTA	Dengue_826	FJ410256	Mendes et al, 2020 (https://doi.org/10.1099/mgen.0.000328; https://github.com/B-UMMI/DEN-IM/blob/master/ref/DENV_MAPPING_V3.fasta)
C1	Dengue virus (DENV)	dengue / polyprotein	DENV_1_I	FASTA	Dengue_827	FJ410257	Mendes et al, 2020 (https://doi.org/10.1099/mgen.0.000328; https://github.com/B-UMMI/DEN-IM/blob/master/ref/DENV_MAPPING_V3.fasta)
C1	Dengue virus (DENV)	dengue / polyprotein	DENV_1_I	FASTA	Dengue_828	FJ410258	Mendes et al, 2020 (https://doi.org/10.1099/mgen.0.000328; https://github.com/B-UMMI/DEN-IM/blob/master/ref/DENV_MAPPING_V3.fasta)
C1	Dengue virus (DENV)	dengue / polyprotein	DENV_2_V	FASTA	Dengue_829	FJ410259	Mendes et al, 2020 (https://doi.org/10.1099/mgen.0.000328; https://github.com/B-UMMI/DEN-IM/blob/master/ref/DENV_MAPPING_V3.fasta)
C1	Dengue virus (DENV)	dengue / polyprotein	DENV_1_I	FASTA	Dengue_830	FJ410260	Mendes et al, 2020 (https://doi.org/10.1099/mgen.0.000328; https://github.com/B-UMMI/DEN-IM/blob/master/ref/DENV_MAPPING_V3.fasta)
C1	Dengue virus (DENV)	dengue / polyprotein	DENV_1_I	FASTA	Dengue_831	FJ410261	Mendes et al, 2020 (https://doi.org/10.1099/mgen.0.000328; https://github.com/B-UMMI/DEN-IM/blob/master/ref/DENV_MAPPING_V3.fasta)
C1	Dengue virus (DENV)	dengue / polyprotein	DENV_1_I	FASTA	Dengue_832	FJ410262	Mendes et al, 2020 (https://doi.org/10.1099/mgen.0.000328; https://github.com/B-UMMI/DEN-IM/blob/master/ref/DENV_MAPPING_V3.fasta)
C1	Dengue virus (DENV)	dengue / polyprotein	DENV_1_I	FASTA	Dengue_833	FJ410263	Mendes et al, 2020 (https://doi.org/10.1099/mgen.0.000328; https://github.com/B-UMMI/DEN-IM/blob/master/ref/DENV_MAPPING_V3.fasta)
C1	Dengue virus (DENV)	dengue / polyprotein	DENV_1_I	FASTA	Dengue_834	FJ410264	Mendes et al, 2020 (https://doi.org/10.1099/mgen.0.000328; https://github.com/B-UMMI/DEN-IM/blob/master/ref/DENV_MAPPING_V3.fasta)
C1	Dengue virus (DENV)	dengue / polyprotein	DENV_1_I	FASTA	Dengue_835	FJ410265	Mendes et al, 2020 (https://doi.org/10.1099/mgen.0.000328; https://github.com/B-UMMI/DEN-IM/blob/master/ref/DENV_MAPPING_V3.fasta)
C1	Dengue virus (DENV)	dengue / polyprotein	DENV_1_I	FASTA	Dengue_836	FJ410266	Mendes et al, 2020 (https://doi.org/10.1099/mgen.0.000328; https://github.com/B-UMMI/DEN-IM/blob/master/ref/DENV_MAPPING_V3.fasta)
C1	Dengue virus (DENV)	dengue / polyprotein	DENV_1_I	FASTA	Dengue_837	FJ410267	Mendes et al, 2020 (https://doi.org/10.1099/mgen.0.000328; https://github.com/B-UMMI/DEN-IM/blob/master/ref/DENV_MAPPING_V3.fasta)
C1	Dengue virus (DENV)	dengue / polyprotein	DENV_1_I	FASTA	Dengue_838	FJ410268	Mendes et al, 2020 (https://doi.org/10.1099/mgen.0.000328; https://github.com/B-UMMI/DEN-IM/blob/master/ref/DENV_MAPPING_V3.fasta)
C1	Dengue virus (DENV)	dengue / polyprotein	DENV_1_I	FASTA	Dengue_839	FJ410269	Mendes et al, 2020 (https://doi.org/10.1099/mgen.0.000328; https://github.com/B-UMMI/DEN-IM/blob/master/ref/DENV_MAPPING_V3.fasta)
C1	Dengue virus (DENV)	dengue / polyprotein	DENV_1_I	FASTA	Dengue_840	FJ410270	Mendes et al, 2020 (https://doi.org/10.1099/mgen.0.000328; https://github.com/B-UMMI/DEN-IM/blob/master/ref/DENV_MAPPING_V3.fasta)
C1	Dengue virus (DENV)	dengue / polyprotein	DENV_1_I	FASTA	Dengue_841	FJ410272	Mendes et al, 2020 (https://doi.org/10.1099/mgen.0.000328; https://github.com/B-UMMI/DEN-IM/blob/master/ref/DENV_MAPPING_V3.fasta)
C1	Dengue virus (DENV)	dengue / polyprotein	DENV_1_I	FASTA	Dengue_842	FJ410273	Mendes et al, 2020 (https://doi.org/10.1099/mgen.0.000328; https://github.com/B-UMMI/DEN-IM/blob/master/ref/DENV_MAPPING_V3.fasta)
C1	Dengue virus (DENV)	dengue / polyprotein	DENV_1_I	FASTA	Dengue_843	FJ410274	Mendes et al, 2020 (https://doi.org/10.1099/mgen.0.000328; https://github.com/B-UMMI/DEN-IM/blob/master/ref/DENV_MAPPING_V3.fasta)
C1	Dengue virus (DENV)	dengue / polyprotein	DENV_1_I	FASTA	Dengue_844	FJ410275	Mendes et al, 2020 (https://doi.org/10.1099/mgen.0.000328; https://github.com/B-UMMI/DEN-IM/blob/master/ref/DENV_MAPPING_V3.fasta)
C1	Dengue virus (DENV)	dengue / polyprotein	DENV_1_I	FASTA	Dengue_845	FJ410276	Mendes et al, 2020 (https://doi.org/10.1099/mgen.0.000328; https://github.com/B-UMMI/DEN-IM/blob/master/ref/DENV_MAPPING_V3.fasta)
C1	Dengue virus (DENV)	dengue / polyprotein	DENV_1_I	FASTA	Dengue_846	FJ410277	Mendes et al, 2020 (https://doi.org/10.1099/mgen.0.000328; https://github.com/B-UMMI/DEN-IM/blob/master/ref/DENV_MAPPING_V3.fasta)
C1	Dengue virus (DENV)	dengue / polyprotein	DENV_1_I	FASTA	Dengue_847	FJ410278	Mendes et al, 2020 (https://doi.org/10.1099/mgen.0.000328; https://github.com/B-UMMI/DEN-IM/blob/master/ref/DENV_MAPPING_V3.fasta)
C1	Dengue virus (DENV)	dengue / polyprotein	DENV_1_I	FASTA	Dengue_848	FJ410279	Mendes et al, 2020 (https://doi.org/10.1099/mgen.0.000328; https://github.com/B-UMMI/DEN-IM/blob/master/ref/DENV_MAPPING_V3.fasta)
C1	Dengue virus (DENV)	dengue / polyprotein	DENV_1_I	FASTA	Dengue_849	FJ410280	Mendes et al, 2020 (https://doi.org/10.1099/mgen.0.000328; https://github.com/B-UMMI/DEN-IM/blob/master/ref/DENV_MAPPING_V3.fasta)
C1	Dengue virus (DENV)	dengue / polyprotein	DENV_1_I	FASTA	Dengue_850	FJ410281	Mendes et al, 2020 (https://doi.org/10.1099/mgen.0.000328; https://github.com/B-UMMI/DEN-IM/blob/master/ref/DENV_MAPPING_V3.fasta)
C1	Dengue virus (DENV)	dengue / polyprotein	DENV_1_I	FASTA	Dengue_851	FJ410282	Mendes et al, 2020 (https://doi.org/10.1099/mgen.0.000328; https://github.com/B-UMMI/DEN-IM/blob/master/ref/DENV_MAPPING_V3.fasta)
C1	Dengue virus (DENV)	dengue / polyprotein	DENV_1_I	FASTA	Dengue_852	FJ410283	Mendes et al, 2020 (https://doi.org/10.1099/mgen.0.000328; https://github.com/B-UMMI/DEN-IM/blob/master/ref/DENV_MAPPING_V3.fasta)
C1	Dengue virus (DENV)	dengue / polyprotein	DENV_1_I	FASTA	Dengue_853	FJ410284	Mendes et al, 2020 (https://doi.org/10.1099/mgen.0.000328; https://github.com/B-UMMI/DEN-IM/blob/master/ref/DENV_MAPPING_V3.fasta)
C1	Dengue virus (DENV)	dengue / polyprotein	DENV_1_I	FASTA	Dengue_854	FJ410285	Mendes et al, 2020 (https://doi.org/10.1099/mgen.0.000328; https://github.com/B-UMMI/DEN-IM/blob/master/ref/DENV_MAPPING_V3.fasta)
C1	Dengue virus (DENV)	dengue / polyprotein	DENV_1_I	FASTA	Dengue_855	FJ410286	Mendes et al, 2020 (https://doi.org/10.1099/mgen.0.000328; https://github.com/B-UMMI/DEN-IM/blob/master/ref/DENV_MAPPING_V3.fasta)
C1	Dengue virus (DENV)	dengue / polyprotein	DENV_1_I	FASTA	Dengue_856	FJ410287	Mendes et al, 2020 (https://doi.org/10.1099/mgen.0.000328; https://github.com/B-UMMI/DEN-IM/blob/master/ref/DENV_MAPPING_V3.fasta)
C1	Dengue virus (DENV)	dengue / polyprotein	DENV_2_V	FASTA	Dengue_857	FJ410288	Mendes et al, 2020 (https://doi.org/10.1099/mgen.0.000328; https://github.com/B-UMMI/DEN-IM/blob/master/ref/DENV_MAPPING_V3.fasta)
C1	Dengue virus (DENV)	dengue / polyprotein	DENV_1_I	FASTA	Dengue_858	FJ410289	Mendes et al, 2020 (https://doi.org/10.1099/mgen.0.000328; https://github.com/B-UMMI/DEN-IM/blob/master/ref/DENV_MAPPING_V3.fasta)
C1	Dengue virus (DENV)	dengue / polyprotein	DENV_1_V	FASTA	Dengue_859	FJ410290	Mendes et al, 2020 (https://doi.org/10.1099/mgen.0.000328; https://github.com/B-UMMI/DEN-IM/blob/master/ref/DENV_MAPPING_V3.fasta)
C1	Dengue virus (DENV)	dengue / polyprotein	DENV_2_III	FASTA	Dengue_860	FJ410291	Mendes et al, 2020 (https://doi.org/10.1099/mgen.0.000328; https://github.com/B-UMMI/DEN-IM/blob/master/ref/DENV_MAPPING_V3.fasta)
C1	Dengue virus (DENV)	dengue / polyprotein	DENV_1_I	FASTA	Dengue_861	FJ432719	Mendes et al, 2020 (https://doi.org/10.1099/mgen.0.000328; https://github.com/B-UMMI/DEN-IM/blob/master/ref/DENV_MAPPING_V3.fasta)
C1	Dengue virus (DENV)	dengue / polyprotein	DENV_1_V	FASTA	Dengue_862	FJ432720	Mendes et al, 2020 (https://doi.org/10.1099/mgen.0.000328; https://github.com/B-UMMI/DEN-IM/blob/master/ref/DENV_MAPPING_V3.fasta)
C1	Dengue virus (DENV)	dengue / polyprotein	DENV_3_II	FASTA	Dengue_863	FJ432722	Mendes et al, 2020 (https://doi.org/10.1099/mgen.0.000328; https://github.com/B-UMMI/DEN-IM/blob/master/ref/DENV_MAPPING_V3.fasta)
C1	Dengue virus (DENV)	dengue / polyprotein	DENV_1_I	FASTA	Dengue_864	FJ432723	Mendes et al, 2020 (https://doi.org/10.1099/mgen.0.000328; https://github.com/B-UMMI/DEN-IM/blob/master/ref/DENV_MAPPING_V3.fasta)
C1	Dengue virus (DENV)	dengue / polyprotein	DENV_2_V	FASTA	Dengue_865	FJ432724	Mendes et al, 2020 (https://doi.org/10.1099/mgen.0.000328; https://github.com/B-UMMI/DEN-IM/blob/master/ref/DENV_MAPPING_V3.fasta)
C1	Dengue virus (DENV)	dengue / polyprotein	DENV_1_I	FASTA	Dengue_866	FJ432725	Mendes et al, 2020 (https://doi.org/10.1099/mgen.0.000328; https://github.com/B-UMMI/DEN-IM/blob/master/ref/DENV_MAPPING_V3.fasta)
C1	Dengue virus (DENV)	dengue / polyprotein	DENV_2_V	FASTA	Dengue_867	FJ432726	Mendes et al, 2020 (https://doi.org/10.1099/mgen.0.000328; https://github.com/B-UMMI/DEN-IM/blob/master/ref/DENV_MAPPING_V3.fasta)
C1	Dengue virus (DENV)	dengue / polyprotein	DENV_1_I	FASTA	Dengue_868	FJ432727	Mendes et al, 2020 (https://doi.org/10.1099/mgen.0.000328; https://github.com/B-UMMI/DEN-IM/blob/master/ref/DENV_MAPPING_V3.fasta)
C1	Dengue virus (DENV)	dengue / polyprotein	DENV_3_II	FASTA	Dengue_869	FJ432728	Mendes et al, 2020 (https://doi.org/10.1099/mgen.0.000328; https://github.com/B-UMMI/DEN-IM/blob/master/ref/DENV_MAPPING_V3.fasta)
C1	Dengue virus (DENV)	dengue / polyprotein	DENV_1_I	FASTA	Dengue_870	FJ432729	Mendes et al, 2020 (https://doi.org/10.1099/mgen.0.000328; https://github.com/B-UMMI/DEN-IM/blob/master/ref/DENV_MAPPING_V3.fasta)
C1	Dengue virus (DENV)	dengue / polyprotein	DENV_1_I	FASTA	Dengue_871	FJ432730	Mendes et al, 2020 (https://doi.org/10.1099/mgen.0.000328; https://github.com/B-UMMI/DEN-IM/blob/master/ref/DENV_MAPPING_V3.fasta)
C1	Dengue virus (DENV)	dengue / polyprotein	DENV_3_II	FASTA	Dengue_872	FJ432731	Mendes et al, 2020 (https://doi.org/10.1099/mgen.0.000328; https://github.com/B-UMMI/DEN-IM/blob/master/ref/DENV_MAPPING_V3.fasta)
C1	Dengue virus (DENV)	dengue / polyprotein	DENV_1_I	FASTA	Dengue_873	FJ432732	Mendes et al, 2020 (https://doi.org/10.1099/mgen.0.000328; https://github.com/B-UMMI/DEN-IM/blob/master/ref/DENV_MAPPING_V3.fasta)
C1	Dengue virus (DENV)	dengue / polyprotein	DENV_1_I	FASTA	Dengue_874	FJ432733	Mendes et al, 2020 (https://doi.org/10.1099/mgen.0.000328; https://github.com/B-UMMI/DEN-IM/blob/master/ref/DENV_MAPPING_V3.fasta)
C1	Dengue virus (DENV)	dengue / polyprotein	DENV_1_I	FASTA	Dengue_875	FJ432734	Mendes et al, 2020 (https://doi.org/10.1099/mgen.0.000328; https://github.com/B-UMMI/DEN-IM/blob/master/ref/DENV_MAPPING_V3.fasta)
C1	Dengue virus (DENV)	dengue / polyprotein	DENV_1_I	FASTA	Dengue_876	FJ432735	Mendes et al, 2020 (https://doi.org/10.1099/mgen.0.000328; https://github.com/B-UMMI/DEN-IM/blob/master/ref/DENV_MAPPING_V3.fasta)
C1	Dengue virus (DENV)	dengue / polyprotein	DENV_1_I	FASTA	Dengue_877	FJ432736	Mendes et al, 2020 (https://doi.org/10.1099/mgen.0.000328; https://github.com/B-UMMI/DEN-IM/blob/master/ref/DENV_MAPPING_V3.fasta)
C1	Dengue virus (DENV)	dengue / polyprotein	DENV_1_I	FASTA	Dengue_878	FJ432737	Mendes et al, 2020 (https://doi.org/10.1099/mgen.0.000328; https://github.com/B-UMMI/DEN-IM/blob/master/ref/DENV_MAPPING_V3.fasta)
C1	Dengue virus (DENV)	dengue / polyprotein	DENV_1_I	FASTA	Dengue_879	FJ432738	Mendes et al, 2020 (https://doi.org/10.1099/mgen.0.000328; https://github.com/B-UMMI/DEN-IM/blob/master/ref/DENV_MAPPING_V3.fasta)
C1	Dengue virus (DENV)	dengue / polyprotein	DENV_1_I	FASTA	Dengue_880	FJ432739	Mendes et al, 2020 (https://doi.org/10.1099/mgen.0.000328; https://github.com/B-UMMI/DEN-IM/blob/master/ref/DENV_MAPPING_V3.fasta)
C1	Dengue virus (DENV)	dengue / polyprotein	DENV_1_I	FASTA	Dengue_881	FJ432740	Mendes et al, 2020 (https://doi.org/10.1099/mgen.0.000328; https://github.com/B-UMMI/DEN-IM/blob/master/ref/DENV_MAPPING_V3.fasta)
C1	Dengue virus (DENV)	dengue / polyprotein	DENV_3_II	FASTA	Dengue_882	FJ432741	Mendes et al, 2020 (https://doi.org/10.1099/mgen.0.000328; https://github.com/B-UMMI/DEN-IM/blob/master/ref/DENV_MAPPING_V3.fasta)
C1	Dengue virus (DENV)	dengue / polyprotein	DENV_1_I	FASTA	Dengue_883	FJ432742	Mendes et al, 2020 (https://doi.org/10.1099/mgen.0.000328; https://github.com/B-UMMI/DEN-IM/blob/master/ref/DENV_MAPPING_V3.fasta)
C1	Dengue virus (DENV)	dengue / polyprotein	DENV_3_II	FASTA	Dengue_884	FJ432743	Mendes et al, 2020 (https://doi.org/10.1099/mgen.0.000328; https://github.com/B-UMMI/DEN-IM/blob/master/ref/DENV_MAPPING_V3.fasta)
C1	Dengue virus (DENV)	dengue / polyprotein	DENV_1_I	FASTA	Dengue_885	FJ432744	Mendes et al, 2020 (https://doi.org/10.1099/mgen.0.000328; https://github.com/B-UMMI/DEN-IM/blob/master/ref/DENV_MAPPING_V3.fasta)
C1	Dengue virus (DENV)	dengue / polyprotein	DENV_1_I	FASTA	Dengue_886	FJ432745	Mendes et al, 2020 (https://doi.org/10.1099/mgen.0.000328; https://github.com/B-UMMI/DEN-IM/blob/master/ref/DENV_MAPPING_V3.fasta)
C1	Dengue virus (DENV)	dengue / polyprotein	DENV_1_I	FASTA	Dengue_887	FJ432746	Mendes et al, 2020 (https://doi.org/10.1099/mgen.0.000328; https://github.com/B-UMMI/DEN-IM/blob/master/ref/DENV_MAPPING_V3.fasta)
C1	Dengue virus (DENV)	dengue / polyprotein	DENV_1_I	FASTA	Dengue_888	FJ432747	Mendes et al, 2020 (https://doi.org/10.1099/mgen.0.000328; https://github.com/B-UMMI/DEN-IM/blob/master/ref/DENV_MAPPING_V3.fasta)
C1	Dengue virus (DENV)	dengue / polyprotein	DENV_1_I	FASTA	Dengue_889	FJ432748	Mendes et al, 2020 (https://doi.org/10.1099/mgen.0.000328; https://github.com/B-UMMI/DEN-IM/blob/master/ref/DENV_MAPPING_V3.fasta)
C1	Dengue virus (DENV)	dengue / polyprotein	DENV_1_I	FASTA	Dengue_890	FJ432749	Mendes et al, 2020 (https://doi.org/10.1099/mgen.0.000328; https://github.com/B-UMMI/DEN-IM/blob/master/ref/DENV_MAPPING_V3.fasta)
C1	Dengue virus (DENV)	dengue / polyprotein	DENV_1_I	FASTA	Dengue_891	FJ461303	Mendes et al, 2020 (https://doi.org/10.1099/mgen.0.000328; https://github.com/B-UMMI/DEN-IM/blob/master/ref/DENV_MAPPING_V3.fasta)
C1	Dengue virus (DENV)	dengue / polyprotein	DENV_2_V	FASTA	Dengue_892	FJ461305	Mendes et al, 2020 (https://doi.org/10.1099/mgen.0.000328; https://github.com/B-UMMI/DEN-IM/blob/master/ref/DENV_MAPPING_V3.fasta)
C1	Dengue virus (DENV)	dengue / polyprotein	DENV_1_I	FASTA	Dengue_893	FJ461306	Mendes et al, 2020 (https://doi.org/10.1099/mgen.0.000328; https://github.com/B-UMMI/DEN-IM/blob/master/ref/DENV_MAPPING_V3.fasta)
C1	Dengue virus (DENV)	dengue / polyprotein	DENV_1_I	FASTA	Dengue_894	FJ461307	Mendes et al, 2020 (https://doi.org/10.1099/mgen.0.000328; https://github.com/B-UMMI/DEN-IM/blob/master/ref/DENV_MAPPING_V3.fasta)
C1	Dengue virus (DENV)	dengue / polyprotein	DENV_1_I	FASTA	Dengue_895	FJ461308	Mendes et al, 2020 (https://doi.org/10.1099/mgen.0.000328; https://github.com/B-UMMI/DEN-IM/blob/master/ref/DENV_MAPPING_V3.fasta)
C1	Dengue virus (DENV)	dengue / polyprotein	DENV_2_V	FASTA	Dengue_896	FJ461309	Mendes et al, 2020 (https://doi.org/10.1099/mgen.0.000328; https://github.com/B-UMMI/DEN-IM/blob/master/ref/DENV_MAPPING_V3.fasta)
C1	Dengue virus (DENV)	dengue / polyprotein	DENV_1_I	FASTA	Dengue_897	FJ461310	Mendes et al, 2020 (https://doi.org/10.1099/mgen.0.000328; https://github.com/B-UMMI/DEN-IM/blob/master/ref/DENV_MAPPING_V3.fasta)
C1	Dengue virus (DENV)	dengue / polyprotein	DENV_2_V	FASTA	Dengue_898	FJ461311	Mendes et al, 2020 (https://doi.org/10.1099/mgen.0.000328; https://github.com/B-UMMI/DEN-IM/blob/master/ref/DENV_MAPPING_V3.fasta)
C1	Dengue virus (DENV)	dengue / polyprotein	DENV_1_I	FASTA	Dengue_899	FJ461312	Mendes et al, 2020 (https://doi.org/10.1099/mgen.0.000328; https://github.com/B-UMMI/DEN-IM/blob/master/ref/DENV_MAPPING_V3.fasta)
C1	Dengue virus (DENV)	dengue / polyprotein	DENV_1_I	FASTA	Dengue_900	FJ461313	Mendes et al, 2020 (https://doi.org/10.1099/mgen.0.000328; https://github.com/B-UMMI/DEN-IM/blob/master/ref/DENV_MAPPING_V3.fasta)
C1	Dengue virus (DENV)	dengue / polyprotein	DENV_2_V	FASTA	Dengue_901	FJ461314	Mendes et al, 2020 (https://doi.org/10.1099/mgen.0.000328; https://github.com/B-UMMI/DEN-IM/blob/master/ref/DENV_MAPPING_V3.fasta)
C1	Dengue virus (DENV)	dengue / polyprotein	DENV_1_I	FASTA	Dengue_902	FJ461315	Mendes et al, 2020 (https://doi.org/10.1099/mgen.0.000328; https://github.com/B-UMMI/DEN-IM/blob/master/ref/DENV_MAPPING_V3.fasta)
C1	Dengue virus (DENV)	dengue / polyprotein	DENV_1_I	FASTA	Dengue_903	FJ461316	Mendes et al, 2020 (https://doi.org/10.1099/mgen.0.000328; https://github.com/B-UMMI/DEN-IM/blob/master/ref/DENV_MAPPING_V3.fasta)
C1	Dengue virus (DENV)	dengue / polyprotein	DENV_1_I	FASTA	Dengue_904	FJ461317	Mendes et al, 2020 (https://doi.org/10.1099/mgen.0.000328; https://github.com/B-UMMI/DEN-IM/blob/master/ref/DENV_MAPPING_V3.fasta)
C1	Dengue virus (DENV)	dengue / polyprotein	DENV_1_I	FASTA	Dengue_905	FJ461318	Mendes et al, 2020 (https://doi.org/10.1099/mgen.0.000328; https://github.com/B-UMMI/DEN-IM/blob/master/ref/DENV_MAPPING_V3.fasta)
C1	Dengue virus (DENV)	dengue / polyprotein	DENV_1_I	FASTA	Dengue_906	FJ461319	Mendes et al, 2020 (https://doi.org/10.1099/mgen.0.000328; https://github.com/B-UMMI/DEN-IM/blob/master/ref/DENV_MAPPING_V3.fasta)
C1	Dengue virus (DENV)	dengue / polyprotein	DENV_1_I	FASTA	Dengue_907	FJ461320	Mendes et al, 2020 (https://doi.org/10.1099/mgen.0.000328; https://github.com/B-UMMI/DEN-IM/blob/master/ref/DENV_MAPPING_V3.fasta)
C1	Dengue virus (DENV)	dengue / polyprotein	DENV_2_V	FASTA	Dengue_908	FJ461321	Mendes et al, 2020 (https://doi.org/10.1099/mgen.0.000328; https://github.com/B-UMMI/DEN-IM/blob/master/ref/DENV_MAPPING_V3.fasta)
C1	Dengue virus (DENV)	dengue / polyprotein	DENV_3_II	FASTA	Dengue_909	FJ461322	Mendes et al, 2020 (https://doi.org/10.1099/mgen.0.000328; https://github.com/B-UMMI/DEN-IM/blob/master/ref/DENV_MAPPING_V3.fasta)
C1	Dengue virus (DENV)	dengue / polyprotein	DENV_1_I	FASTA	Dengue_910	FJ461323	Mendes et al, 2020 (https://doi.org/10.1099/mgen.0.000328; https://github.com/B-UMMI/DEN-IM/blob/master/ref/DENV_MAPPING_V3.fasta)
C1	Dengue virus (DENV)	dengue / polyprotein	DENV_1_I	FASTA	Dengue_911	FJ461324	Mendes et al, 2020 (https://doi.org/10.1099/mgen.0.000328; https://github.com/B-UMMI/DEN-IM/blob/master/ref/DENV_MAPPING_V3.fasta)
C1	Dengue virus (DENV)	dengue / polyprotein	DENV_1_I	FASTA	Dengue_912	FJ461325	Mendes et al, 2020 (https://doi.org/10.1099/mgen.0.000328; https://github.com/B-UMMI/DEN-IM/blob/master/ref/DENV_MAPPING_V3.fasta)
C1	Dengue virus (DENV)	dengue / polyprotein	DENV_3_II	FASTA	Dengue_913	FJ461326	Mendes et al, 2020 (https://doi.org/10.1099/mgen.0.000328; https://github.com/B-UMMI/DEN-IM/blob/master/ref/DENV_MAPPING_V3.fasta)
C1	Dengue virus (DENV)	dengue / polyprotein	DENV_1_I	FASTA	Dengue_914	FJ461327	Mendes et al, 2020 (https://doi.org/10.1099/mgen.0.000328; https://github.com/B-UMMI/DEN-IM/blob/master/ref/DENV_MAPPING_V3.fasta)
C1	Dengue virus (DENV)	dengue / polyprotein	DENV_1_I	FASTA	Dengue_915	FJ461328	Mendes et al, 2020 (https://doi.org/10.1099/mgen.0.000328; https://github.com/B-UMMI/DEN-IM/blob/master/ref/DENV_MAPPING_V3.fasta)
C1	Dengue virus (DENV)	dengue / polyprotein	DENV_3_II	FASTA	Dengue_916	FJ461329	Mendes et al, 2020 (https://doi.org/10.1099/mgen.0.000328; https://github.com/B-UMMI/DEN-IM/blob/master/ref/DENV_MAPPING_V3.fasta)
C1	Dengue virus (DENV)	dengue / polyprotein	DENV_1_I	FASTA	Dengue_917	FJ461330	Mendes et al, 2020 (https://doi.org/10.1099/mgen.0.000328; https://github.com/B-UMMI/DEN-IM/blob/master/ref/DENV_MAPPING_V3.fasta)
C1	Dengue virus (DENV)	dengue / polyprotein	DENV_1_I	FASTA	Dengue_918	FJ461331	Mendes et al, 2020 (https://doi.org/10.1099/mgen.0.000328; https://github.com/B-UMMI/DEN-IM/blob/master/ref/DENV_MAPPING_V3.fasta)
C1	Dengue virus (DENV)	dengue / polyprotein	DENV_1_I	FASTA	Dengue_919	FJ461332	Mendes et al, 2020 (https://doi.org/10.1099/mgen.0.000328; https://github.com/B-UMMI/DEN-IM/blob/master/ref/DENV_MAPPING_V3.fasta)
C1	Dengue virus (DENV)	dengue / polyprotein	DENV_3_II	FASTA	Dengue_920	FJ461334	Mendes et al, 2020 (https://doi.org/10.1099/mgen.0.000328; https://github.com/B-UMMI/DEN-IM/blob/master/ref/DENV_MAPPING_V3.fasta)
C1	Dengue virus (DENV)	dengue / polyprotein	DENV_1_I	FASTA	Dengue_921	FJ461335	Mendes et al, 2020 (https://doi.org/10.1099/mgen.0.000328; https://github.com/B-UMMI/DEN-IM/blob/master/ref/DENV_MAPPING_V3.fasta)
C1	Dengue virus (DENV)	dengue / polyprotein	DENV_1_I	FASTA	Dengue_922	FJ461336	Mendes et al, 2020 (https://doi.org/10.1099/mgen.0.000328; https://github.com/B-UMMI/DEN-IM/blob/master/ref/DENV_MAPPING_V3.fasta)
C1	Dengue virus (DENV)	dengue / polyprotein	DENV_3_II	FASTA	Dengue_923	FJ461337	Mendes et al, 2020 (https://doi.org/10.1099/mgen.0.000328; https://github.com/B-UMMI/DEN-IM/blob/master/ref/DENV_MAPPING_V3.fasta)
C1	Dengue virus (DENV)	dengue / polyprotein	DENV_3_II	FASTA	Dengue_924	FJ461338	Mendes et al, 2020 (https://doi.org/10.1099/mgen.0.000328; https://github.com/B-UMMI/DEN-IM/blob/master/ref/DENV_MAPPING_V3.fasta)
C1	Dengue virus (DENV)	dengue / polyprotein	DENV_1_I	FASTA	Dengue_925	FJ461339	Mendes et al, 2020 (https://doi.org/10.1099/mgen.0.000328; https://github.com/B-UMMI/DEN-IM/blob/master/ref/DENV_MAPPING_V3.fasta)
C1	Dengue virus (DENV)	dengue / polyprotein	DENV_1_I	FASTA	Dengue_926	FJ461340	Mendes et al, 2020 (https://doi.org/10.1099/mgen.0.000328; https://github.com/B-UMMI/DEN-IM/blob/master/ref/DENV_MAPPING_V3.fasta)
C1	Dengue virus (DENV)	dengue / polyprotein	DENV_1_I	FASTA	Dengue_927	FJ461341	Mendes et al, 2020 (https://doi.org/10.1099/mgen.0.000328; https://github.com/B-UMMI/DEN-IM/blob/master/ref/DENV_MAPPING_V3.fasta)
C1	Dengue virus (DENV)	dengue / polyprotein	DENV_2_III	FASTA	Dengue_928	FJ478455	Mendes et al, 2020 (https://doi.org/10.1099/mgen.0.000328; https://github.com/B-UMMI/DEN-IM/blob/master/ref/DENV_MAPPING_V3.fasta)
C1	Dengue virus (DENV)	dengue / polyprotein	DENV_3_III	FASTA	Dengue_929	FJ478456	Mendes et al, 2020 (https://doi.org/10.1099/mgen.0.000328; https://github.com/B-UMMI/DEN-IM/blob/master/ref/DENV_MAPPING_V3.fasta)
C1	Dengue virus (DENV)	dengue / polyprotein	DENV_1_V	FASTA	Dengue_930	FJ478457	Mendes et al, 2020 (https://doi.org/10.1099/mgen.0.000328; https://github.com/B-UMMI/DEN-IM/blob/master/ref/DENV_MAPPING_V3.fasta)
C1	Dengue virus (DENV)	dengue / polyprotein	DENV_1_V	FASTA	Dengue_931	FJ478458	Mendes et al, 2020 (https://doi.org/10.1099/mgen.0.000328; https://github.com/B-UMMI/DEN-IM/blob/master/ref/DENV_MAPPING_V3.fasta)
C1	Dengue virus (DENV)	dengue / polyprotein	DENV_2_III	FASTA	Dengue_932	FJ478459	Mendes et al, 2020 (https://doi.org/10.1099/mgen.0.000328; https://github.com/B-UMMI/DEN-IM/blob/master/ref/DENV_MAPPING_V3.fasta)
C1	Dengue virus (DENV)	dengue / polyprotein	DENV_1_I	FASTA	Dengue_933	FJ547060	Mendes et al, 2020 (https://doi.org/10.1099/mgen.0.000328; https://github.com/B-UMMI/DEN-IM/blob/master/ref/DENV_MAPPING_V3.fasta)
C1	Dengue virus (DENV)	dengue / polyprotein	DENV_3_II	FASTA	Dengue_934	FJ547061	Mendes et al, 2020 (https://doi.org/10.1099/mgen.0.000328; https://github.com/B-UMMI/DEN-IM/blob/master/ref/DENV_MAPPING_V3.fasta)
C1	Dengue virus (DENV)	dengue / polyprotein	DENV_3_II	FASTA	Dengue_935	FJ547062	Mendes et al, 2020 (https://doi.org/10.1099/mgen.0.000328; https://github.com/B-UMMI/DEN-IM/blob/master/ref/DENV_MAPPING_V3.fasta)
C1	Dengue virus (DENV)	dengue / polyprotein	DENV_1_I	FASTA	Dengue_936	FJ547063	Mendes et al, 2020 (https://doi.org/10.1099/mgen.0.000328; https://github.com/B-UMMI/DEN-IM/blob/master/ref/DENV_MAPPING_V3.fasta)
C1	Dengue virus (DENV)	dengue / polyprotein	DENV_2_V	FASTA	Dengue_937	FJ547064	Mendes et al, 2020 (https://doi.org/10.1099/mgen.0.000328; https://github.com/B-UMMI/DEN-IM/blob/master/ref/DENV_MAPPING_V3.fasta)
C1	Dengue virus (DENV)	dengue / polyprotein	DENV_1_I	FASTA	Dengue_938	FJ547065	Mendes et al, 2020 (https://doi.org/10.1099/mgen.0.000328; https://github.com/B-UMMI/DEN-IM/blob/master/ref/DENV_MAPPING_V3.fasta)
C1	Dengue virus (DENV)	dengue / polyprotein	DENV_3_II	FASTA	Dengue_939	FJ547066	Mendes et al, 2020 (https://doi.org/10.1099/mgen.0.000328; https://github.com/B-UMMI/DEN-IM/blob/master/ref/DENV_MAPPING_V3.fasta)
C1	Dengue virus (DENV)	dengue / polyprotein	DENV_2_V	FASTA	Dengue_940	FJ547067	Mendes et al, 2020 (https://doi.org/10.1099/mgen.0.000328; https://github.com/B-UMMI/DEN-IM/blob/master/ref/DENV_MAPPING_V3.fasta)
C1	Dengue virus (DENV)	dengue / polyprotein	DENV_1_V	FASTA	Dengue_941	FJ547068	Mendes et al, 2020 (https://doi.org/10.1099/mgen.0.000328; https://github.com/B-UMMI/DEN-IM/blob/master/ref/DENV_MAPPING_V3.fasta)
C1	Dengue virus (DENV)	dengue / polyprotein	DENV_3_III	FASTA	Dengue_942	FJ547069	Mendes et al, 2020 (https://doi.org/10.1099/mgen.0.000328; https://github.com/B-UMMI/DEN-IM/blob/master/ref/DENV_MAPPING_V3.fasta)
C1	Dengue virus (DENV)	dengue / polyprotein	DENV_3_III	FASTA	Dengue_943	FJ547070	Mendes et al, 2020 (https://doi.org/10.1099/mgen.0.000328; https://github.com/B-UMMI/DEN-IM/blob/master/ref/DENV_MAPPING_V3.fasta)
C1	Dengue virus (DENV)	dengue / polyprotein	DENV_3_III	FASTA	Dengue_944	FJ547071	Mendes et al, 2020 (https://doi.org/10.1099/mgen.0.000328; https://github.com/B-UMMI/DEN-IM/blob/master/ref/DENV_MAPPING_V3.fasta)
C1	Dengue virus (DENV)	dengue / polyprotein	DENV_3_III	FASTA	Dengue_945	FJ547072	Mendes et al, 2020 (https://doi.org/10.1099/mgen.0.000328; https://github.com/B-UMMI/DEN-IM/blob/master/ref/DENV_MAPPING_V3.fasta)
C1	Dengue virus (DENV)	dengue / polyprotein	DENV_3_III	FASTA	Dengue_946	FJ547073	Mendes et al, 2020 (https://doi.org/10.1099/mgen.0.000328; https://github.com/B-UMMI/DEN-IM/blob/master/ref/DENV_MAPPING_V3.fasta)
C1	Dengue virus (DENV)	dengue / polyprotein	DENV_3_III	FASTA	Dengue_947	FJ547074	Mendes et al, 2020 (https://doi.org/10.1099/mgen.0.000328; https://github.com/B-UMMI/DEN-IM/blob/master/ref/DENV_MAPPING_V3.fasta)
C1	Dengue virus (DENV)	dengue / polyprotein	DENV_3_III	FASTA	Dengue_948	FJ547075	Mendes et al, 2020 (https://doi.org/10.1099/mgen.0.000328; https://github.com/B-UMMI/DEN-IM/blob/master/ref/DENV_MAPPING_V3.fasta)
C1	Dengue virus (DENV)	dengue / polyprotein	DENV_3_III	FASTA	Dengue_949	FJ547076	Mendes et al, 2020 (https://doi.org/10.1099/mgen.0.000328; https://github.com/B-UMMI/DEN-IM/blob/master/ref/DENV_MAPPING_V3.fasta)
C1	Dengue virus (DENV)	dengue / polyprotein	DENV_3_III	FASTA	Dengue_950	FJ547077	Mendes et al, 2020 (https://doi.org/10.1099/mgen.0.000328; https://github.com/B-UMMI/DEN-IM/blob/master/ref/DENV_MAPPING_V3.fasta)
C1	Dengue virus (DENV)	dengue / polyprotein	DENV_3_III	FASTA	Dengue_951	FJ547078	Mendes et al, 2020 (https://doi.org/10.1099/mgen.0.000328; https://github.com/B-UMMI/DEN-IM/blob/master/ref/DENV_MAPPING_V3.fasta)
C1	Dengue virus (DENV)	dengue / polyprotein	DENV_3_III	FASTA	Dengue_952	FJ547079	Mendes et al, 2020 (https://doi.org/10.1099/mgen.0.000328; https://github.com/B-UMMI/DEN-IM/blob/master/ref/DENV_MAPPING_V3.fasta)
C1	Dengue virus (DENV)	dengue / polyprotein	DENV_3_III	FASTA	Dengue_953	FJ547080	Mendes et al, 2020 (https://doi.org/10.1099/mgen.0.000328; https://github.com/B-UMMI/DEN-IM/blob/master/ref/DENV_MAPPING_V3.fasta)
C1	Dengue virus (DENV)	dengue / polyprotein	DENV_3_III	FASTA	Dengue_954	FJ547081	Mendes et al, 2020 (https://doi.org/10.1099/mgen.0.000328; https://github.com/B-UMMI/DEN-IM/blob/master/ref/DENV_MAPPING_V3.fasta)
C1	Dengue virus (DENV)	dengue / polyprotein	DENV_3_III	FASTA	Dengue_955	FJ547082	Mendes et al, 2020 (https://doi.org/10.1099/mgen.0.000328; https://github.com/B-UMMI/DEN-IM/blob/master/ref/DENV_MAPPING_V3.fasta)
C1	Dengue virus (DENV)	dengue / polyprotein	DENV_3_III	FASTA	Dengue_956	FJ547083	Mendes et al, 2020 (https://doi.org/10.1099/mgen.0.000328; https://github.com/B-UMMI/DEN-IM/blob/master/ref/DENV_MAPPING_V3.fasta)
C1	Dengue virus (DENV)	dengue / polyprotein	DENV_3_III	FASTA	Dengue_957	FJ547084	Mendes et al, 2020 (https://doi.org/10.1099/mgen.0.000328; https://github.com/B-UMMI/DEN-IM/blob/master/ref/DENV_MAPPING_V3.fasta)
C1	Dengue virus (DENV)	dengue / polyprotein	DENV_3_III	FASTA	Dengue_958	FJ547085	Mendes et al, 2020 (https://doi.org/10.1099/mgen.0.000328; https://github.com/B-UMMI/DEN-IM/blob/master/ref/DENV_MAPPING_V3.fasta)
C1	Dengue virus (DENV)	dengue / polyprotein	DENV_1_V	FASTA	Dengue_959	FJ547086	Mendes et al, 2020 (https://doi.org/10.1099/mgen.0.000328; https://github.com/B-UMMI/DEN-IM/blob/master/ref/DENV_MAPPING_V3.fasta)
C1	Dengue virus (DENV)	dengue / polyprotein	DENV_1_V	FASTA	Dengue_960	FJ547087	Mendes et al, 2020 (https://doi.org/10.1099/mgen.0.000328; https://github.com/B-UMMI/DEN-IM/blob/master/ref/DENV_MAPPING_V3.fasta)
C1	Dengue virus (DENV)	dengue / polyprotein	DENV_1_V	FASTA	Dengue_961	FJ547088	Mendes et al, 2020 (https://doi.org/10.1099/mgen.0.000328; https://github.com/B-UMMI/DEN-IM/blob/master/ref/DENV_MAPPING_V3.fasta)
C1	Dengue virus (DENV)	dengue / polyprotein	DENV_1_V	FASTA	Dengue_962	FJ547089	Mendes et al, 2020 (https://doi.org/10.1099/mgen.0.000328; https://github.com/B-UMMI/DEN-IM/blob/master/ref/DENV_MAPPING_V3.fasta)
C1	Dengue virus (DENV)	dengue / polyprotein	DENV_2_III	FASTA	Dengue_963	FJ547090	Mendes et al, 2020 (https://doi.org/10.1099/mgen.0.000328; https://github.com/B-UMMI/DEN-IM/blob/master/ref/DENV_MAPPING_V3.fasta)
C1	Dengue virus (DENV)	dengue / polyprotein	DENV_3_II	FASTA	Dengue_964	FJ562097	Mendes et al, 2020 (https://doi.org/10.1099/mgen.0.000328; https://github.com/B-UMMI/DEN-IM/blob/master/ref/DENV_MAPPING_V3.fasta)
C1	Dengue virus (DENV)	dengue / polyprotein	DENV_2_V	FASTA	Dengue_965	FJ562098	Mendes et al, 2020 (https://doi.org/10.1099/mgen.0.000328; https://github.com/B-UMMI/DEN-IM/blob/master/ref/DENV_MAPPING_V3.fasta)
C1	Dengue virus (DENV)	dengue / polyprotein	DENV_3_II	FASTA	Dengue_966	FJ562099	Mendes et al, 2020 (https://doi.org/10.1099/mgen.0.000328; https://github.com/B-UMMI/DEN-IM/blob/master/ref/DENV_MAPPING_V3.fasta)
C1	Dengue virus (DENV)	dengue / polyprotein	DENV_3_II	FASTA	Dengue_967	FJ562100	Mendes et al, 2020 (https://doi.org/10.1099/mgen.0.000328; https://github.com/B-UMMI/DEN-IM/blob/master/ref/DENV_MAPPING_V3.fasta)
C1	Dengue virus (DENV)	dengue / polyprotein	DENV_3_II	FASTA	Dengue_968	FJ562102	Mendes et al, 2020 (https://doi.org/10.1099/mgen.0.000328; https://github.com/B-UMMI/DEN-IM/blob/master/ref/DENV_MAPPING_V3.fasta)
C1	Dengue virus (DENV)	dengue / polyprotein	DENV_3_II	FASTA	Dengue_969	FJ562103	Mendes et al, 2020 (https://doi.org/10.1099/mgen.0.000328; https://github.com/B-UMMI/DEN-IM/blob/master/ref/DENV_MAPPING_V3.fasta)
C1	Dengue virus (DENV)	dengue / polyprotein	DENV_1_V	FASTA	Dengue_970	FJ562104	Mendes et al, 2020 (https://doi.org/10.1099/mgen.0.000328; https://github.com/B-UMMI/DEN-IM/blob/master/ref/DENV_MAPPING_V3.fasta)
C1	Dengue virus (DENV)	dengue / polyprotein	DENV_1_V	FASTA	Dengue_971	FJ562105	Mendes et al, 2020 (https://doi.org/10.1099/mgen.0.000328; https://github.com/B-UMMI/DEN-IM/blob/master/ref/DENV_MAPPING_V3.fasta)
C1	Dengue virus (DENV)	dengue / polyprotein	DENV_1_V	FASTA	Dengue_972	FJ562106	Mendes et al, 2020 (https://doi.org/10.1099/mgen.0.000328; https://github.com/B-UMMI/DEN-IM/blob/master/ref/DENV_MAPPING_V3.fasta)
C1	Dengue virus (DENV)	dengue / polyprotein	DENV_3_III	FASTA	Dengue_973	FJ562107	Mendes et al, 2020 (https://doi.org/10.1099/mgen.0.000328; https://github.com/B-UMMI/DEN-IM/blob/master/ref/DENV_MAPPING_V3.fasta)
C1	Dengue virus (DENV)	dengue / polyprotein	DENV_1_I	FASTA	Dengue_974	FJ639669	Mendes et al, 2020 (https://doi.org/10.1099/mgen.0.000328; https://github.com/B-UMMI/DEN-IM/blob/master/ref/DENV_MAPPING_V3.fasta)
C1	Dengue virus (DENV)	dengue / polyprotein	DENV_1_I	FASTA	Dengue_975	FJ639670	Mendes et al, 2020 (https://doi.org/10.1099/mgen.0.000328; https://github.com/B-UMMI/DEN-IM/blob/master/ref/DENV_MAPPING_V3.fasta)
C1	Dengue virus (DENV)	dengue / polyprotein	DENV_1_I	FASTA	Dengue_976	FJ639671	Mendes et al, 2020 (https://doi.org/10.1099/mgen.0.000328; https://github.com/B-UMMI/DEN-IM/blob/master/ref/DENV_MAPPING_V3.fasta)
C1	Dengue virus (DENV)	dengue / polyprotein	DENV_1_I	FASTA	Dengue_977	FJ639672	Mendes et al, 2020 (https://doi.org/10.1099/mgen.0.000328; https://github.com/B-UMMI/DEN-IM/blob/master/ref/DENV_MAPPING_V3.fasta)
C1	Dengue virus (DENV)	dengue / polyprotein	DENV_1_I	FASTA	Dengue_978	FJ639673	Mendes et al, 2020 (https://doi.org/10.1099/mgen.0.000328; https://github.com/B-UMMI/DEN-IM/blob/master/ref/DENV_MAPPING_V3.fasta)
C1	Dengue virus (DENV)	dengue / polyprotein	DENV_1_I	FASTA	Dengue_979	FJ639674	Mendes et al, 2020 (https://doi.org/10.1099/mgen.0.000328; https://github.com/B-UMMI/DEN-IM/blob/master/ref/DENV_MAPPING_V3.fasta)
C1	Dengue virus (DENV)	dengue / polyprotein	DENV_1_I	FASTA	Dengue_980	FJ639675	Mendes et al, 2020 (https://doi.org/10.1099/mgen.0.000328; https://github.com/B-UMMI/DEN-IM/blob/master/ref/DENV_MAPPING_V3.fasta)
C1	Dengue virus (DENV)	dengue / polyprotein	DENV_1_I	FASTA	Dengue_981	FJ639676	Mendes et al, 2020 (https://doi.org/10.1099/mgen.0.000328; https://github.com/B-UMMI/DEN-IM/blob/master/ref/DENV_MAPPING_V3.fasta)
C1	Dengue virus (DENV)	dengue / polyprotein	DENV_1_I	FASTA	Dengue_982	FJ639677	Mendes et al, 2020 (https://doi.org/10.1099/mgen.0.000328; https://github.com/B-UMMI/DEN-IM/blob/master/ref/DENV_MAPPING_V3.fasta)
C1	Dengue virus (DENV)	dengue / polyprotein	DENV_1_I	FASTA	Dengue_983	FJ639678	Mendes et al, 2020 (https://doi.org/10.1099/mgen.0.000328; https://github.com/B-UMMI/DEN-IM/blob/master/ref/DENV_MAPPING_V3.fasta)
C1	Dengue virus (DENV)	dengue / polyprotein	DENV_1_I	FASTA	Dengue_984	FJ639679	Mendes et al, 2020 (https://doi.org/10.1099/mgen.0.000328; https://github.com/B-UMMI/DEN-IM/blob/master/ref/DENV_MAPPING_V3.fasta)
C1	Dengue virus (DENV)	dengue / polyprotein	DENV_1_I	FASTA	Dengue_985	FJ639680	Mendes et al, 2020 (https://doi.org/10.1099/mgen.0.000328; https://github.com/B-UMMI/DEN-IM/blob/master/ref/DENV_MAPPING_V3.fasta)
C1	Dengue virus (DENV)	dengue / polyprotein	DENV_1_I	FASTA	Dengue_986	FJ639682	Mendes et al, 2020 (https://doi.org/10.1099/mgen.0.000328; https://github.com/B-UMMI/DEN-IM/blob/master/ref/DENV_MAPPING_V3.fasta)
C1	Dengue virus (DENV)	dengue / polyprotein	DENV_1_I	FASTA	Dengue_987	FJ639683	Mendes et al, 2020 (https://doi.org/10.1099/mgen.0.000328; https://github.com/B-UMMI/DEN-IM/blob/master/ref/DENV_MAPPING_V3.fasta)
C1	Dengue virus (DENV)	dengue / polyprotein	DENV_1_I	FASTA	Dengue_988	FJ639684	Mendes et al, 2020 (https://doi.org/10.1099/mgen.0.000328; https://github.com/B-UMMI/DEN-IM/blob/master/ref/DENV_MAPPING_V3.fasta)
C1	Dengue virus (DENV)	dengue / polyprotein	DENV_1_I	FASTA	Dengue_989	FJ639685	Mendes et al, 2020 (https://doi.org/10.1099/mgen.0.000328; https://github.com/B-UMMI/DEN-IM/blob/master/ref/DENV_MAPPING_V3.fasta)
C1	Dengue virus (DENV)	dengue / polyprotein	DENV_1_I	FASTA	Dengue_990	FJ639686	Mendes et al, 2020 (https://doi.org/10.1099/mgen.0.000328; https://github.com/B-UMMI/DEN-IM/blob/master/ref/DENV_MAPPING_V3.fasta)
C1	Dengue virus (DENV)	dengue / polyprotein	DENV_1_I	FASTA	Dengue_991	FJ639688	Mendes et al, 2020 (https://doi.org/10.1099/mgen.0.000328; https://github.com/B-UMMI/DEN-IM/blob/master/ref/DENV_MAPPING_V3.fasta)
C1	Dengue virus (DENV)	dengue / polyprotein	DENV_1_I	FASTA	Dengue_992	FJ639689	Mendes et al, 2020 (https://doi.org/10.1099/mgen.0.000328; https://github.com/B-UMMI/DEN-IM/blob/master/ref/DENV_MAPPING_V3.fasta)
C1	Dengue virus (DENV)	dengue / polyprotein	DENV_1_I	FASTA	Dengue_993	FJ639690	Mendes et al, 2020 (https://doi.org/10.1099/mgen.0.000328; https://github.com/B-UMMI/DEN-IM/blob/master/ref/DENV_MAPPING_V3.fasta)
C1	Dengue virus (DENV)	dengue / polyprotein	DENV_1_I	FASTA	Dengue_994	FJ639691	Mendes et al, 2020 (https://doi.org/10.1099/mgen.0.000328; https://github.com/B-UMMI/DEN-IM/blob/master/ref/DENV_MAPPING_V3.fasta)
C1	Dengue virus (DENV)	dengue / polyprotein	DENV_1_I	FASTA	Dengue_995	FJ639692	Mendes et al, 2020 (https://doi.org/10.1099/mgen.0.000328; https://github.com/B-UMMI/DEN-IM/blob/master/ref/DENV_MAPPING_V3.fasta)
C1	Dengue virus (DENV)	dengue / polyprotein	DENV_1_I	FASTA	Dengue_996	FJ639693	Mendes et al, 2020 (https://doi.org/10.1099/mgen.0.000328; https://github.com/B-UMMI/DEN-IM/blob/master/ref/DENV_MAPPING_V3.fasta)
C1	Dengue virus (DENV)	dengue / polyprotein	DENV_1_I	FASTA	Dengue_997	FJ639694	Mendes et al, 2020 (https://doi.org/10.1099/mgen.0.000328; https://github.com/B-UMMI/DEN-IM/blob/master/ref/DENV_MAPPING_V3.fasta)
C1	Dengue virus (DENV)	dengue / polyprotein	DENV_1_I	FASTA	Dengue_998	FJ639695	Mendes et al, 2020 (https://doi.org/10.1099/mgen.0.000328; https://github.com/B-UMMI/DEN-IM/blob/master/ref/DENV_MAPPING_V3.fasta)
C1	Dengue virus (DENV)	dengue / polyprotein	DENV_1_I	FASTA	Dengue_999	FJ639696	Mendes et al, 2020 (https://doi.org/10.1099/mgen.0.000328; https://github.com/B-UMMI/DEN-IM/blob/master/ref/DENV_MAPPING_V3.fasta)
C1	Dengue virus (DENV)	dengue / polyprotein	DENV_2_III	FASTA	Dengue_1000	FJ639697	Mendes et al, 2020 (https://doi.org/10.1099/mgen.0.000328; https://github.com/B-UMMI/DEN-IM/blob/master/ref/DENV_MAPPING_V3.fasta)
C1	Dengue virus (DENV)	dengue / polyprotein	DENV_2_III	FASTA	Dengue_1001	FJ639698	Mendes et al, 2020 (https://doi.org/10.1099/mgen.0.000328; https://github.com/B-UMMI/DEN-IM/blob/master/ref/DENV_MAPPING_V3.fasta)
C1	Dengue virus (DENV)	dengue / polyprotein	DENV_2_III	FASTA	Dengue_1002	FJ639699	Mendes et al, 2020 (https://doi.org/10.1099/mgen.0.000328; https://github.com/B-UMMI/DEN-IM/blob/master/ref/DENV_MAPPING_V3.fasta)
C1	Dengue virus (DENV)	dengue / polyprotein	DENV_2_III	FASTA	Dengue_1003	FJ639700	Mendes et al, 2020 (https://doi.org/10.1099/mgen.0.000328; https://github.com/B-UMMI/DEN-IM/blob/master/ref/DENV_MAPPING_V3.fasta)
C1	Dengue virus (DENV)	dengue / polyprotein	DENV_2_III	FASTA	Dengue_1004	FJ639701	Mendes et al, 2020 (https://doi.org/10.1099/mgen.0.000328; https://github.com/B-UMMI/DEN-IM/blob/master/ref/DENV_MAPPING_V3.fasta)
C1	Dengue virus (DENV)	dengue / polyprotein	DENV_2_III	FASTA	Dengue_1005	FJ639702	Mendes et al, 2020 (https://doi.org/10.1099/mgen.0.000328; https://github.com/B-UMMI/DEN-IM/blob/master/ref/DENV_MAPPING_V3.fasta)
C1	Dengue virus (DENV)	dengue / polyprotein	DENV_2_III	FASTA	Dengue_1006	FJ639703	Mendes et al, 2020 (https://doi.org/10.1099/mgen.0.000328; https://github.com/B-UMMI/DEN-IM/blob/master/ref/DENV_MAPPING_V3.fasta)
C1	Dengue virus (DENV)	dengue / polyprotein	DENV_2_V	FASTA	Dengue_1007	FJ639704	Mendes et al, 2020 (https://doi.org/10.1099/mgen.0.000328; https://github.com/B-UMMI/DEN-IM/blob/master/ref/DENV_MAPPING_V3.fasta)
C1	Dengue virus (DENV)	dengue / polyprotein	DENV_2_V	FASTA	Dengue_1008	FJ639705	Mendes et al, 2020 (https://doi.org/10.1099/mgen.0.000328; https://github.com/B-UMMI/DEN-IM/blob/master/ref/DENV_MAPPING_V3.fasta)
C1	Dengue virus (DENV)	dengue / polyprotein	DENV_2_V	FASTA	Dengue_1009	FJ639706	Mendes et al, 2020 (https://doi.org/10.1099/mgen.0.000328; https://github.com/B-UMMI/DEN-IM/blob/master/ref/DENV_MAPPING_V3.fasta)
C1	Dengue virus (DENV)	dengue / polyprotein	DENV_2_V	FASTA	Dengue_1010	FJ639707	Mendes et al, 2020 (https://doi.org/10.1099/mgen.0.000328; https://github.com/B-UMMI/DEN-IM/blob/master/ref/DENV_MAPPING_V3.fasta)
C1	Dengue virus (DENV)	dengue / polyprotein	DENV_2_V	FASTA	Dengue_1011	FJ639708	Mendes et al, 2020 (https://doi.org/10.1099/mgen.0.000328; https://github.com/B-UMMI/DEN-IM/blob/master/ref/DENV_MAPPING_V3.fasta)
C1	Dengue virus (DENV)	dengue / polyprotein	DENV_2_V	FASTA	Dengue_1012	FJ639709	Mendes et al, 2020 (https://doi.org/10.1099/mgen.0.000328; https://github.com/B-UMMI/DEN-IM/blob/master/ref/DENV_MAPPING_V3.fasta)
C1	Dengue virus (DENV)	dengue / polyprotein	DENV_2_V	FASTA	Dengue_1013	FJ639710	Mendes et al, 2020 (https://doi.org/10.1099/mgen.0.000328; https://github.com/B-UMMI/DEN-IM/blob/master/ref/DENV_MAPPING_V3.fasta)
C1	Dengue virus (DENV)	dengue / polyprotein	DENV_3_II	FASTA	Dengue_1014	FJ639712	Mendes et al, 2020 (https://doi.org/10.1099/mgen.0.000328; https://github.com/B-UMMI/DEN-IM/blob/master/ref/DENV_MAPPING_V3.fasta)
C1	Dengue virus (DENV)	dengue / polyprotein	DENV_3_II	FASTA	Dengue_1015	FJ639713	Mendes et al, 2020 (https://doi.org/10.1099/mgen.0.000328; https://github.com/B-UMMI/DEN-IM/blob/master/ref/DENV_MAPPING_V3.fasta)
C1	Dengue virus (DENV)	dengue / polyprotein	DENV_3_II	FASTA	Dengue_1016	FJ639714	Mendes et al, 2020 (https://doi.org/10.1099/mgen.0.000328; https://github.com/B-UMMI/DEN-IM/blob/master/ref/DENV_MAPPING_V3.fasta)
C1	Dengue virus (DENV)	dengue / polyprotein	DENV_3_II	FASTA	Dengue_1017	FJ639715	Mendes et al, 2020 (https://doi.org/10.1099/mgen.0.000328; https://github.com/B-UMMI/DEN-IM/blob/master/ref/DENV_MAPPING_V3.fasta)
C1	Dengue virus (DENV)	dengue / polyprotein	DENV_3_II	FASTA	Dengue_1018	FJ639716	Mendes et al, 2020 (https://doi.org/10.1099/mgen.0.000328; https://github.com/B-UMMI/DEN-IM/blob/master/ref/DENV_MAPPING_V3.fasta)
C1	Dengue virus (DENV)	dengue / polyprotein	DENV_2_V	FASTA	Dengue_1019	FJ639717	Mendes et al, 2020 (https://doi.org/10.1099/mgen.0.000328; https://github.com/B-UMMI/DEN-IM/blob/master/ref/DENV_MAPPING_V3.fasta)
C1	Dengue virus (DENV)	dengue / polyprotein	DENV_2_V	FASTA	Dengue_1020	FJ639718	Mendes et al, 2020 (https://doi.org/10.1099/mgen.0.000328; https://github.com/B-UMMI/DEN-IM/blob/master/ref/DENV_MAPPING_V3.fasta)
C1	Dengue virus (DENV)	dengue / polyprotein	DENV_3_II	FASTA	Dengue_1021	FJ639719	Mendes et al, 2020 (https://doi.org/10.1099/mgen.0.000328; https://github.com/B-UMMI/DEN-IM/blob/master/ref/DENV_MAPPING_V3.fasta)
C1	Dengue virus (DENV)	dengue / polyprotein	DENV_3_II	FASTA	Dengue_1022	FJ639720	Mendes et al, 2020 (https://doi.org/10.1099/mgen.0.000328; https://github.com/B-UMMI/DEN-IM/blob/master/ref/DENV_MAPPING_V3.fasta)
C1	Dengue virus (DENV)	dengue / polyprotein	DENV_3_II	FASTA	Dengue_1023	FJ639721	Mendes et al, 2020 (https://doi.org/10.1099/mgen.0.000328; https://github.com/B-UMMI/DEN-IM/blob/master/ref/DENV_MAPPING_V3.fasta)
C1	Dengue virus (DENV)	dengue / polyprotein	DENV_3_II	FASTA	Dengue_1024	FJ639722	Mendes et al, 2020 (https://doi.org/10.1099/mgen.0.000328; https://github.com/B-UMMI/DEN-IM/blob/master/ref/DENV_MAPPING_V3.fasta)
C1	Dengue virus (DENV)	dengue / polyprotein	DENV_3_II	FASTA	Dengue_1025	FJ639723	Mendes et al, 2020 (https://doi.org/10.1099/mgen.0.000328; https://github.com/B-UMMI/DEN-IM/blob/master/ref/DENV_MAPPING_V3.fasta)
C1	Dengue virus (DENV)	dengue / polyprotein	DENV_3_II	FASTA	Dengue_1026	FJ639724	Mendes et al, 2020 (https://doi.org/10.1099/mgen.0.000328; https://github.com/B-UMMI/DEN-IM/blob/master/ref/DENV_MAPPING_V3.fasta)
C1	Dengue virus (DENV)	dengue / polyprotein	DENV_3_II	FASTA	Dengue_1027	FJ639725	Mendes et al, 2020 (https://doi.org/10.1099/mgen.0.000328; https://github.com/B-UMMI/DEN-IM/blob/master/ref/DENV_MAPPING_V3.fasta)
C1	Dengue virus (DENV)	dengue / polyprotein	DENV_3_II	FASTA	Dengue_1028	FJ639726	Mendes et al, 2020 (https://doi.org/10.1099/mgen.0.000328; https://github.com/B-UMMI/DEN-IM/blob/master/ref/DENV_MAPPING_V3.fasta)
C1	Dengue virus (DENV)	dengue / polyprotein	DENV_3_II	FASTA	Dengue_1029	FJ639727	Mendes et al, 2020 (https://doi.org/10.1099/mgen.0.000328; https://github.com/B-UMMI/DEN-IM/blob/master/ref/DENV_MAPPING_V3.fasta)
C1	Dengue virus (DENV)	dengue / polyprotein	DENV_3_II	FASTA	Dengue_1030	FJ639728	Mendes et al, 2020 (https://doi.org/10.1099/mgen.0.000328; https://github.com/B-UMMI/DEN-IM/blob/master/ref/DENV_MAPPING_V3.fasta)
C1	Dengue virus (DENV)	dengue / polyprotein	DENV_3_II	FASTA	Dengue_1031	FJ639729	Mendes et al, 2020 (https://doi.org/10.1099/mgen.0.000328; https://github.com/B-UMMI/DEN-IM/blob/master/ref/DENV_MAPPING_V3.fasta)
C1	Dengue virus (DENV)	dengue / polyprotein	DENV_3_II	FASTA	Dengue_1032	FJ639730	Mendes et al, 2020 (https://doi.org/10.1099/mgen.0.000328; https://github.com/B-UMMI/DEN-IM/blob/master/ref/DENV_MAPPING_V3.fasta)
C1	Dengue virus (DENV)	dengue / polyprotein	DENV_3_II	FASTA	Dengue_1033	FJ639731	Mendes et al, 2020 (https://doi.org/10.1099/mgen.0.000328; https://github.com/B-UMMI/DEN-IM/blob/master/ref/DENV_MAPPING_V3.fasta)
C1	Dengue virus (DENV)	dengue / polyprotein	DENV_2_III	FASTA	Dengue_1034	FJ639732	Mendes et al, 2020 (https://doi.org/10.1099/mgen.0.000328; https://github.com/B-UMMI/DEN-IM/blob/master/ref/DENV_MAPPING_V3.fasta)
C1	Dengue virus (DENV)	dengue / polyprotein	DENV_2_III	FASTA	Dengue_1035	FJ639733	Mendes et al, 2020 (https://doi.org/10.1099/mgen.0.000328; https://github.com/B-UMMI/DEN-IM/blob/master/ref/DENV_MAPPING_V3.fasta)
C1	Dengue virus (DENV)	dengue / polyprotein	DENV_2_III	FASTA	Dengue_1036	FJ639734	Mendes et al, 2020 (https://doi.org/10.1099/mgen.0.000328; https://github.com/B-UMMI/DEN-IM/blob/master/ref/DENV_MAPPING_V3.fasta)
C1	Dengue virus (DENV)	dengue / polyprotein	DENV_1_V	FASTA	Dengue_1037	FJ639735	Mendes et al, 2020 (https://doi.org/10.1099/mgen.0.000328; https://github.com/B-UMMI/DEN-IM/blob/master/ref/DENV_MAPPING_V3.fasta)
C1	Dengue virus (DENV)	dengue / polyprotein	DENV_4_II	FASTA	Dengue_1038	FJ639736	Mendes et al, 2020 (https://doi.org/10.1099/mgen.0.000328; https://github.com/B-UMMI/DEN-IM/blob/master/ref/DENV_MAPPING_V3.fasta)
C1	Dengue virus (DENV)	dengue / polyprotein	DENV_4_II	FASTA	Dengue_1039	FJ639737	Mendes et al, 2020 (https://doi.org/10.1099/mgen.0.000328; https://github.com/B-UMMI/DEN-IM/blob/master/ref/DENV_MAPPING_V3.fasta)
C1	Dengue virus (DENV)	dengue / polyprotein	DENV_4_II	FASTA	Dengue_1040	FJ639738	Mendes et al, 2020 (https://doi.org/10.1099/mgen.0.000328; https://github.com/B-UMMI/DEN-IM/blob/master/ref/DENV_MAPPING_V3.fasta)
C1	Dengue virus (DENV)	dengue / polyprotein	DENV_4_II	FASTA	Dengue_1041	FJ639739	Mendes et al, 2020 (https://doi.org/10.1099/mgen.0.000328; https://github.com/B-UMMI/DEN-IM/blob/master/ref/DENV_MAPPING_V3.fasta)
C1	Dengue virus (DENV)	dengue / polyprotein	DENV_1_V	FASTA	Dengue_1042	FJ639740	Mendes et al, 2020 (https://doi.org/10.1099/mgen.0.000328; https://github.com/B-UMMI/DEN-IM/blob/master/ref/DENV_MAPPING_V3.fasta)
C1	Dengue virus (DENV)	dengue / polyprotein	DENV_1_V	FASTA	Dengue_1043	FJ639741	Mendes et al, 2020 (https://doi.org/10.1099/mgen.0.000328; https://github.com/B-UMMI/DEN-IM/blob/master/ref/DENV_MAPPING_V3.fasta)
C1	Dengue virus (DENV)	dengue / polyprotein	DENV_4_II	FASTA	Dengue_1044	FJ639742	Mendes et al, 2020 (https://doi.org/10.1099/mgen.0.000328; https://github.com/B-UMMI/DEN-IM/blob/master/ref/DENV_MAPPING_V3.fasta)
C1	Dengue virus (DENV)	dengue / polyprotein	DENV_1_V	FASTA	Dengue_1045	FJ639743	Mendes et al, 2020 (https://doi.org/10.1099/mgen.0.000328; https://github.com/B-UMMI/DEN-IM/blob/master/ref/DENV_MAPPING_V3.fasta)
C1	Dengue virus (DENV)	dengue / polyprotein	DENV_4_II	FASTA	Dengue_1046	FJ639744	Mendes et al, 2020 (https://doi.org/10.1099/mgen.0.000328; https://github.com/B-UMMI/DEN-IM/blob/master/ref/DENV_MAPPING_V3.fasta)
C1	Dengue virus (DENV)	dengue / polyprotein	DENV_4_II	FASTA	Dengue_1047	FJ639745	Mendes et al, 2020 (https://doi.org/10.1099/mgen.0.000328; https://github.com/B-UMMI/DEN-IM/blob/master/ref/DENV_MAPPING_V3.fasta)
C1	Dengue virus (DENV)	dengue / polyprotein	DENV_3_III	FASTA	Dengue_1048	FJ639746	Mendes et al, 2020 (https://doi.org/10.1099/mgen.0.000328; https://github.com/B-UMMI/DEN-IM/blob/master/ref/DENV_MAPPING_V3.fasta)
C1	Dengue virus (DENV)	dengue / polyprotein	DENV_3_III	FASTA	Dengue_1049	FJ639747	Mendes et al, 2020 (https://doi.org/10.1099/mgen.0.000328; https://github.com/B-UMMI/DEN-IM/blob/master/ref/DENV_MAPPING_V3.fasta)
C1	Dengue virus (DENV)	dengue / polyprotein	DENV_4_II	FASTA	Dengue_1050	FJ639748	Mendes et al, 2020 (https://doi.org/10.1099/mgen.0.000328; https://github.com/B-UMMI/DEN-IM/blob/master/ref/DENV_MAPPING_V3.fasta)
C1	Dengue virus (DENV)	dengue / polyprotein	DENV_3_III	FASTA	Dengue_1051	FJ639749	Mendes et al, 2020 (https://doi.org/10.1099/mgen.0.000328; https://github.com/B-UMMI/DEN-IM/blob/master/ref/DENV_MAPPING_V3.fasta)
C1	Dengue virus (DENV)	dengue / polyprotein	DENV_3_III	FASTA	Dengue_1052	FJ639750	Mendes et al, 2020 (https://doi.org/10.1099/mgen.0.000328; https://github.com/B-UMMI/DEN-IM/blob/master/ref/DENV_MAPPING_V3.fasta)
C1	Dengue virus (DENV)	dengue / polyprotein	DENV_3_III	FASTA	Dengue_1053	FJ639751	Mendes et al, 2020 (https://doi.org/10.1099/mgen.0.000328; https://github.com/B-UMMI/DEN-IM/blob/master/ref/DENV_MAPPING_V3.fasta)
C1	Dengue virus (DENV)	dengue / polyprotein	DENV_3_III	FASTA	Dengue_1054	FJ639753	Mendes et al, 2020 (https://doi.org/10.1099/mgen.0.000328; https://github.com/B-UMMI/DEN-IM/blob/master/ref/DENV_MAPPING_V3.fasta)
C1	Dengue virus (DENV)	dengue / polyprotein	DENV_3_III	FASTA	Dengue_1055	FJ639754	Mendes et al, 2020 (https://doi.org/10.1099/mgen.0.000328; https://github.com/B-UMMI/DEN-IM/blob/master/ref/DENV_MAPPING_V3.fasta)
C1	Dengue virus (DENV)	dengue / polyprotein	DENV_3_III	FASTA	Dengue_1056	FJ639756	Mendes et al, 2020 (https://doi.org/10.1099/mgen.0.000328; https://github.com/B-UMMI/DEN-IM/blob/master/ref/DENV_MAPPING_V3.fasta)
C1	Dengue virus (DENV)	dengue / polyprotein	DENV_3_III	FASTA	Dengue_1057	FJ639757	Mendes et al, 2020 (https://doi.org/10.1099/mgen.0.000328; https://github.com/B-UMMI/DEN-IM/blob/master/ref/DENV_MAPPING_V3.fasta)
C1	Dengue virus (DENV)	dengue / polyprotein	DENV_3_III	FASTA	Dengue_1058	FJ639758	Mendes et al, 2020 (https://doi.org/10.1099/mgen.0.000328; https://github.com/B-UMMI/DEN-IM/blob/master/ref/DENV_MAPPING_V3.fasta)
C1	Dengue virus (DENV)	dengue / polyprotein	DENV_3_III	FASTA	Dengue_1059	FJ639759	Mendes et al, 2020 (https://doi.org/10.1099/mgen.0.000328; https://github.com/B-UMMI/DEN-IM/blob/master/ref/DENV_MAPPING_V3.fasta)
C1	Dengue virus (DENV)	dengue / polyprotein	DENV_3_III	FASTA	Dengue_1060	FJ639760	Mendes et al, 2020 (https://doi.org/10.1099/mgen.0.000328; https://github.com/B-UMMI/DEN-IM/blob/master/ref/DENV_MAPPING_V3.fasta)
C1	Dengue virus (DENV)	dengue / polyprotein	DENV_3_III	FASTA	Dengue_1061	FJ639761	Mendes et al, 2020 (https://doi.org/10.1099/mgen.0.000328; https://github.com/B-UMMI/DEN-IM/blob/master/ref/DENV_MAPPING_V3.fasta)
C1	Dengue virus (DENV)	dengue / polyprotein	DENV_3_III	FASTA	Dengue_1062	FJ639762	Mendes et al, 2020 (https://doi.org/10.1099/mgen.0.000328; https://github.com/B-UMMI/DEN-IM/blob/master/ref/DENV_MAPPING_V3.fasta)
C1	Dengue virus (DENV)	dengue / polyprotein	DENV_3_III	FASTA	Dengue_1063	FJ639763	Mendes et al, 2020 (https://doi.org/10.1099/mgen.0.000328; https://github.com/B-UMMI/DEN-IM/blob/master/ref/DENV_MAPPING_V3.fasta)
C1	Dengue virus (DENV)	dengue / polyprotein	DENV_4_II	FASTA	Dengue_1064	FJ639764	Mendes et al, 2020 (https://doi.org/10.1099/mgen.0.000328; https://github.com/B-UMMI/DEN-IM/blob/master/ref/DENV_MAPPING_V3.fasta)
C1	Dengue virus (DENV)	dengue / polyprotein	DENV_3_III	FASTA	Dengue_1065	FJ639765	Mendes et al, 2020 (https://doi.org/10.1099/mgen.0.000328; https://github.com/B-UMMI/DEN-IM/blob/master/ref/DENV_MAPPING_V3.fasta)
C1	Dengue virus (DENV)	dengue / polyprotein	DENV_3_III	FASTA	Dengue_1066	FJ639766	Mendes et al, 2020 (https://doi.org/10.1099/mgen.0.000328; https://github.com/B-UMMI/DEN-IM/blob/master/ref/DENV_MAPPING_V3.fasta)
C1	Dengue virus (DENV)	dengue / polyprotein	DENV_3_III	FASTA	Dengue_1067	FJ639767	Mendes et al, 2020 (https://doi.org/10.1099/mgen.0.000328; https://github.com/B-UMMI/DEN-IM/blob/master/ref/DENV_MAPPING_V3.fasta)
C1	Dengue virus (DENV)	dengue / polyprotein	DENV_3_III	FASTA	Dengue_1068	FJ639768	Mendes et al, 2020 (https://doi.org/10.1099/mgen.0.000328; https://github.com/B-UMMI/DEN-IM/blob/master/ref/DENV_MAPPING_V3.fasta)
C1	Dengue virus (DENV)	dengue / polyprotein	DENV_3_III	FASTA	Dengue_1069	FJ639769	Mendes et al, 2020 (https://doi.org/10.1099/mgen.0.000328; https://github.com/B-UMMI/DEN-IM/blob/master/ref/DENV_MAPPING_V3.fasta)
C1	Dengue virus (DENV)	dengue / polyprotein	DENV_3_III	FASTA	Dengue_1070	FJ639770	Mendes et al, 2020 (https://doi.org/10.1099/mgen.0.000328; https://github.com/B-UMMI/DEN-IM/blob/master/ref/DENV_MAPPING_V3.fasta)
C1	Dengue virus (DENV)	dengue / polyprotein	DENV_3_III	FASTA	Dengue_1071	FJ639771	Mendes et al, 2020 (https://doi.org/10.1099/mgen.0.000328; https://github.com/B-UMMI/DEN-IM/blob/master/ref/DENV_MAPPING_V3.fasta)
C1	Dengue virus (DENV)	dengue / polyprotein	DENV_3_III	FASTA	Dengue_1072	FJ639772	Mendes et al, 2020 (https://doi.org/10.1099/mgen.0.000328; https://github.com/B-UMMI/DEN-IM/blob/master/ref/DENV_MAPPING_V3.fasta)
C1	Dengue virus (DENV)	dengue / polyprotein	DENV_4_II	FASTA	Dengue_1073	FJ639773	Mendes et al, 2020 (https://doi.org/10.1099/mgen.0.000328; https://github.com/B-UMMI/DEN-IM/blob/master/ref/DENV_MAPPING_V3.fasta)
C1	Dengue virus (DENV)	dengue / polyprotein	DENV_3_III	FASTA	Dengue_1074	FJ639774	Mendes et al, 2020 (https://doi.org/10.1099/mgen.0.000328; https://github.com/B-UMMI/DEN-IM/blob/master/ref/DENV_MAPPING_V3.fasta)
C1	Dengue virus (DENV)	dengue / polyprotein	DENV_3_III	FASTA	Dengue_1075	FJ639775	Mendes et al, 2020 (https://doi.org/10.1099/mgen.0.000328; https://github.com/B-UMMI/DEN-IM/blob/master/ref/DENV_MAPPING_V3.fasta)
C1	Dengue virus (DENV)	dengue / polyprotein	DENV_3_III	FASTA	Dengue_1076	FJ639776	Mendes et al, 2020 (https://doi.org/10.1099/mgen.0.000328; https://github.com/B-UMMI/DEN-IM/blob/master/ref/DENV_MAPPING_V3.fasta)
C1	Dengue virus (DENV)	dengue / polyprotein	DENV_3_III	FASTA	Dengue_1077	FJ639777	Mendes et al, 2020 (https://doi.org/10.1099/mgen.0.000328; https://github.com/B-UMMI/DEN-IM/blob/master/ref/DENV_MAPPING_V3.fasta)
C1	Dengue virus (DENV)	dengue / polyprotein	DENV_3_III	FASTA	Dengue_1078	FJ639778	Mendes et al, 2020 (https://doi.org/10.1099/mgen.0.000328; https://github.com/B-UMMI/DEN-IM/blob/master/ref/DENV_MAPPING_V3.fasta)
C1	Dengue virus (DENV)	dengue / polyprotein	DENV_3_III	FASTA	Dengue_1079	FJ639779	Mendes et al, 2020 (https://doi.org/10.1099/mgen.0.000328; https://github.com/B-UMMI/DEN-IM/blob/master/ref/DENV_MAPPING_V3.fasta)
C1	Dengue virus (DENV)	dengue / polyprotein	DENV_3_III	FASTA	Dengue_1080	FJ639780	Mendes et al, 2020 (https://doi.org/10.1099/mgen.0.000328; https://github.com/B-UMMI/DEN-IM/blob/master/ref/DENV_MAPPING_V3.fasta)
C1	Dengue virus (DENV)	dengue / polyprotein	DENV_3_III	FASTA	Dengue_1081	FJ639781	Mendes et al, 2020 (https://doi.org/10.1099/mgen.0.000328; https://github.com/B-UMMI/DEN-IM/blob/master/ref/DENV_MAPPING_V3.fasta)
C1	Dengue virus (DENV)	dengue / polyprotein	DENV_3_III	FASTA	Dengue_1082	FJ639782	Mendes et al, 2020 (https://doi.org/10.1099/mgen.0.000328; https://github.com/B-UMMI/DEN-IM/blob/master/ref/DENV_MAPPING_V3.fasta)
C1	Dengue virus (DENV)	dengue / polyprotein	DENV_2_III	FASTA	Dengue_1083	FJ639783	Mendes et al, 2020 (https://doi.org/10.1099/mgen.0.000328; https://github.com/B-UMMI/DEN-IM/blob/master/ref/DENV_MAPPING_V3.fasta)
C1	Dengue virus (DENV)	dengue / polyprotein	DENV_3_III	FASTA	Dengue_1084	FJ639784	Mendes et al, 2020 (https://doi.org/10.1099/mgen.0.000328; https://github.com/B-UMMI/DEN-IM/blob/master/ref/DENV_MAPPING_V3.fasta)
C1	Dengue virus (DENV)	dengue / polyprotein	DENV_3_III	FASTA	Dengue_1085	FJ639785	Mendes et al, 2020 (https://doi.org/10.1099/mgen.0.000328; https://github.com/B-UMMI/DEN-IM/blob/master/ref/DENV_MAPPING_V3.fasta)
C1	Dengue virus (DENV)	dengue / polyprotein	DENV_3_III	FASTA	Dengue_1086	FJ639786	Mendes et al, 2020 (https://doi.org/10.1099/mgen.0.000328; https://github.com/B-UMMI/DEN-IM/blob/master/ref/DENV_MAPPING_V3.fasta)
C1	Dengue virus (DENV)	dengue / polyprotein	DENV_3_III	FASTA	Dengue_1087	FJ639787	Mendes et al, 2020 (https://doi.org/10.1099/mgen.0.000328; https://github.com/B-UMMI/DEN-IM/blob/master/ref/DENV_MAPPING_V3.fasta)
C1	Dengue virus (DENV)	dengue / polyprotein	DENV_2_III	FASTA	Dengue_1088	FJ639788	Mendes et al, 2020 (https://doi.org/10.1099/mgen.0.000328; https://github.com/B-UMMI/DEN-IM/blob/master/ref/DENV_MAPPING_V3.fasta)
C1	Dengue virus (DENV)	dengue / polyprotein	DENV_3_III	FASTA	Dengue_1089	FJ639789	Mendes et al, 2020 (https://doi.org/10.1099/mgen.0.000328; https://github.com/B-UMMI/DEN-IM/blob/master/ref/DENV_MAPPING_V3.fasta)
C1	Dengue virus (DENV)	dengue / polyprotein	DENV_3_III	FASTA	Dengue_1090	FJ639790	Mendes et al, 2020 (https://doi.org/10.1099/mgen.0.000328; https://github.com/B-UMMI/DEN-IM/blob/master/ref/DENV_MAPPING_V3.fasta)
C1	Dengue virus (DENV)	dengue / polyprotein	DENV_3_III	FASTA	Dengue_1091	FJ639791	Mendes et al, 2020 (https://doi.org/10.1099/mgen.0.000328; https://github.com/B-UMMI/DEN-IM/blob/master/ref/DENV_MAPPING_V3.fasta)
C1	Dengue virus (DENV)	dengue / polyprotein	DENV_3_III	FASTA	Dengue_1092	FJ639792	Mendes et al, 2020 (https://doi.org/10.1099/mgen.0.000328; https://github.com/B-UMMI/DEN-IM/blob/master/ref/DENV_MAPPING_V3.fasta)
C1	Dengue virus (DENV)	dengue / polyprotein	DENV_3_III	FASTA	Dengue_1093	FJ639793	Mendes et al, 2020 (https://doi.org/10.1099/mgen.0.000328; https://github.com/B-UMMI/DEN-IM/blob/master/ref/DENV_MAPPING_V3.fasta)
C1	Dengue virus (DENV)	dengue / polyprotein	DENV_1_V	FASTA	Dengue_1094	FJ639794	Mendes et al, 2020 (https://doi.org/10.1099/mgen.0.000328; https://github.com/B-UMMI/DEN-IM/blob/master/ref/DENV_MAPPING_V3.fasta)
C1	Dengue virus (DENV)	dengue / polyprotein	DENV_3_III	FASTA	Dengue_1095	FJ639795	Mendes et al, 2020 (https://doi.org/10.1099/mgen.0.000328; https://github.com/B-UMMI/DEN-IM/blob/master/ref/DENV_MAPPING_V3.fasta)
C1	Dengue virus (DENV)	dengue / polyprotein	DENV_1_V	FASTA	Dengue_1096	FJ639796	Mendes et al, 2020 (https://doi.org/10.1099/mgen.0.000328; https://github.com/B-UMMI/DEN-IM/blob/master/ref/DENV_MAPPING_V3.fasta)
C1	Dengue virus (DENV)	dengue / polyprotein	DENV_1_V	FASTA	Dengue_1097	FJ639797	Mendes et al, 2020 (https://doi.org/10.1099/mgen.0.000328; https://github.com/B-UMMI/DEN-IM/blob/master/ref/DENV_MAPPING_V3.fasta)
C1	Dengue virus (DENV)	dengue / polyprotein	DENV_3_III	FASTA	Dengue_1098	FJ639798	Mendes et al, 2020 (https://doi.org/10.1099/mgen.0.000328; https://github.com/B-UMMI/DEN-IM/blob/master/ref/DENV_MAPPING_V3.fasta)
C1	Dengue virus (DENV)	dengue / polyprotein	DENV_3_III	FASTA	Dengue_1099	FJ639799	Mendes et al, 2020 (https://doi.org/10.1099/mgen.0.000328; https://github.com/B-UMMI/DEN-IM/blob/master/ref/DENV_MAPPING_V3.fasta)
C1	Dengue virus (DENV)	dengue / polyprotein	DENV_3_III	FASTA	Dengue_1100	FJ639800	Mendes et al, 2020 (https://doi.org/10.1099/mgen.0.000328; https://github.com/B-UMMI/DEN-IM/blob/master/ref/DENV_MAPPING_V3.fasta)
C1	Dengue virus (DENV)	dengue / polyprotein	DENV_3_III	FASTA	Dengue_1101	FJ639801	Mendes et al, 2020 (https://doi.org/10.1099/mgen.0.000328; https://github.com/B-UMMI/DEN-IM/blob/master/ref/DENV_MAPPING_V3.fasta)
C1	Dengue virus (DENV)	dengue / polyprotein	DENV_1_V	FASTA	Dengue_1102	FJ639802	Mendes et al, 2020 (https://doi.org/10.1099/mgen.0.000328; https://github.com/B-UMMI/DEN-IM/blob/master/ref/DENV_MAPPING_V3.fasta)
C1	Dengue virus (DENV)	dengue / polyprotein	DENV_3_III	FASTA	Dengue_1103	FJ639803	Mendes et al, 2020 (https://doi.org/10.1099/mgen.0.000328; https://github.com/B-UMMI/DEN-IM/blob/master/ref/DENV_MAPPING_V3.fasta)
C1	Dengue virus (DENV)	dengue / polyprotein	DENV_3_III	FASTA	Dengue_1104	FJ639804	Mendes et al, 2020 (https://doi.org/10.1099/mgen.0.000328; https://github.com/B-UMMI/DEN-IM/blob/master/ref/DENV_MAPPING_V3.fasta)
C1	Dengue virus (DENV)	dengue / polyprotein	DENV_3_III	FASTA	Dengue_1105	FJ639805	Mendes et al, 2020 (https://doi.org/10.1099/mgen.0.000328; https://github.com/B-UMMI/DEN-IM/blob/master/ref/DENV_MAPPING_V3.fasta)
C1	Dengue virus (DENV)	dengue / polyprotein	DENV_1_V	FASTA	Dengue_1106	FJ639806	Mendes et al, 2020 (https://doi.org/10.1099/mgen.0.000328; https://github.com/B-UMMI/DEN-IM/blob/master/ref/DENV_MAPPING_V3.fasta)
C1	Dengue virus (DENV)	dengue / polyprotein	DENV_3_III	FASTA	Dengue_1107	FJ639807	Mendes et al, 2020 (https://doi.org/10.1099/mgen.0.000328; https://github.com/B-UMMI/DEN-IM/blob/master/ref/DENV_MAPPING_V3.fasta)
C1	Dengue virus (DENV)	dengue / polyprotein	DENV_1_V	FASTA	Dengue_1108	FJ639808	Mendes et al, 2020 (https://doi.org/10.1099/mgen.0.000328; https://github.com/B-UMMI/DEN-IM/blob/master/ref/DENV_MAPPING_V3.fasta)
C1	Dengue virus (DENV)	dengue / polyprotein	DENV_2_III	FASTA	Dengue_1109	FJ639809	Mendes et al, 2020 (https://doi.org/10.1099/mgen.0.000328; https://github.com/B-UMMI/DEN-IM/blob/master/ref/DENV_MAPPING_V3.fasta)
C1	Dengue virus (DENV)	dengue / polyprotein	DENV_3_III	FASTA	Dengue_1110	FJ639810	Mendes et al, 2020 (https://doi.org/10.1099/mgen.0.000328; https://github.com/B-UMMI/DEN-IM/blob/master/ref/DENV_MAPPING_V3.fasta)
C1	Dengue virus (DENV)	dengue / polyprotein	DENV_1_V	FASTA	Dengue_1111	FJ639811	Mendes et al, 2020 (https://doi.org/10.1099/mgen.0.000328; https://github.com/B-UMMI/DEN-IM/blob/master/ref/DENV_MAPPING_V3.fasta)
C1	Dengue virus (DENV)	dengue / polyprotein	DENV_1_V	FASTA	Dengue_1112	FJ639812	Mendes et al, 2020 (https://doi.org/10.1099/mgen.0.000328; https://github.com/B-UMMI/DEN-IM/blob/master/ref/DENV_MAPPING_V3.fasta)
C1	Dengue virus (DENV)	dengue / polyprotein	DENV_1_V	FASTA	Dengue_1113	FJ639813	Mendes et al, 2020 (https://doi.org/10.1099/mgen.0.000328; https://github.com/B-UMMI/DEN-IM/blob/master/ref/DENV_MAPPING_V3.fasta)
C1	Dengue virus (DENV)	dengue / polyprotein	DENV_1_V	FASTA	Dengue_1114	FJ639814	Mendes et al, 2020 (https://doi.org/10.1099/mgen.0.000328; https://github.com/B-UMMI/DEN-IM/blob/master/ref/DENV_MAPPING_V3.fasta)
C1	Dengue virus (DENV)	dengue / polyprotein	DENV_1_V	FASTA	Dengue_1115	FJ639815	Mendes et al, 2020 (https://doi.org/10.1099/mgen.0.000328; https://github.com/B-UMMI/DEN-IM/blob/master/ref/DENV_MAPPING_V3.fasta)
C1	Dengue virus (DENV)	dengue / polyprotein	DENV_3_III	FASTA	Dengue_1116	FJ639816	Mendes et al, 2020 (https://doi.org/10.1099/mgen.0.000328; https://github.com/B-UMMI/DEN-IM/blob/master/ref/DENV_MAPPING_V3.fasta)
C1	Dengue virus (DENV)	dengue / polyprotein	DENV_3_III	FASTA	Dengue_1117	FJ639817	Mendes et al, 2020 (https://doi.org/10.1099/mgen.0.000328; https://github.com/B-UMMI/DEN-IM/blob/master/ref/DENV_MAPPING_V3.fasta)
C1	Dengue virus (DENV)	dengue / polyprotein	DENV_1_V	FASTA	Dengue_1118	FJ639818	Mendes et al, 2020 (https://doi.org/10.1099/mgen.0.000328; https://github.com/B-UMMI/DEN-IM/blob/master/ref/DENV_MAPPING_V3.fasta)
C1	Dengue virus (DENV)	dengue / polyprotein	DENV_1_V	FASTA	Dengue_1119	FJ639819	Mendes et al, 2020 (https://doi.org/10.1099/mgen.0.000328; https://github.com/B-UMMI/DEN-IM/blob/master/ref/DENV_MAPPING_V3.fasta)
C1	Dengue virus (DENV)	dengue / polyprotein	DENV_1_V	FASTA	Dengue_1120	FJ639820	Mendes et al, 2020 (https://doi.org/10.1099/mgen.0.000328; https://github.com/B-UMMI/DEN-IM/blob/master/ref/DENV_MAPPING_V3.fasta)
C1	Dengue virus (DENV)	dengue / polyprotein	DENV_1_V	FASTA	Dengue_1121	FJ639821	Mendes et al, 2020 (https://doi.org/10.1099/mgen.0.000328; https://github.com/B-UMMI/DEN-IM/blob/master/ref/DENV_MAPPING_V3.fasta)
C1	Dengue virus (DENV)	dengue / polyprotein	DENV_2_III	FASTA	Dengue_1122	FJ639822	Mendes et al, 2020 (https://doi.org/10.1099/mgen.0.000328; https://github.com/B-UMMI/DEN-IM/blob/master/ref/DENV_MAPPING_V3.fasta)
C1	Dengue virus (DENV)	dengue / polyprotein	DENV_1_V	FASTA	Dengue_1123	FJ639823	Mendes et al, 2020 (https://doi.org/10.1099/mgen.0.000328; https://github.com/B-UMMI/DEN-IM/blob/master/ref/DENV_MAPPING_V3.fasta)
C1	Dengue virus (DENV)	dengue / polyprotein	DENV_1_V	FASTA	Dengue_1124	FJ639824	Mendes et al, 2020 (https://doi.org/10.1099/mgen.0.000328; https://github.com/B-UMMI/DEN-IM/blob/master/ref/DENV_MAPPING_V3.fasta)
C1	Dengue virus (DENV)	dengue / polyprotein	DENV_3_III	FASTA	Dengue_1125	FJ639825	Mendes et al, 2020 (https://doi.org/10.1099/mgen.0.000328; https://github.com/B-UMMI/DEN-IM/blob/master/ref/DENV_MAPPING_V3.fasta)
C1	Dengue virus (DENV)	dengue / polyprotein	DENV_3_III	FASTA	Dengue_1126	FJ639826	Mendes et al, 2020 (https://doi.org/10.1099/mgen.0.000328; https://github.com/B-UMMI/DEN-IM/blob/master/ref/DENV_MAPPING_V3.fasta)
C1	Dengue virus (DENV)	dengue / polyprotein	DENV_2_V	FASTA	Dengue_1127	FJ639828	Mendes et al, 2020 (https://doi.org/10.1099/mgen.0.000328; https://github.com/B-UMMI/DEN-IM/blob/master/ref/DENV_MAPPING_V3.fasta)
C1	Dengue virus (DENV)	dengue / polyprotein	DENV_2_V	FASTA	Dengue_1128	FJ639829	Mendes et al, 2020 (https://doi.org/10.1099/mgen.0.000328; https://github.com/B-UMMI/DEN-IM/blob/master/ref/DENV_MAPPING_V3.fasta)
C1	Dengue virus (DENV)	dengue / polyprotein	DENV_2_V	FASTA	Dengue_1129	FJ639830	Mendes et al, 2020 (https://doi.org/10.1099/mgen.0.000328; https://github.com/B-UMMI/DEN-IM/blob/master/ref/DENV_MAPPING_V3.fasta)
C1	Dengue virus (DENV)	dengue / polyprotein	DENV_2_V	FASTA	Dengue_1130	FJ639831	Mendes et al, 2020 (https://doi.org/10.1099/mgen.0.000328; https://github.com/B-UMMI/DEN-IM/blob/master/ref/DENV_MAPPING_V3.fasta)
C1	Dengue virus (DENV)	dengue / polyprotein	DENV_2_V	FASTA	Dengue_1131	FJ639832	Mendes et al, 2020 (https://doi.org/10.1099/mgen.0.000328; https://github.com/B-UMMI/DEN-IM/blob/master/ref/DENV_MAPPING_V3.fasta)
C1	Dengue virus (DENV)	dengue / polyprotein	DENV_2_III	FASTA	Dengue_1132	FJ639833	Mendes et al, 2020 (https://doi.org/10.1099/mgen.0.000328; https://github.com/B-UMMI/DEN-IM/blob/master/ref/DENV_MAPPING_V3.fasta)
C1	Dengue virus (DENV)	dengue / polyprotein	DENV_2_III	FASTA	Dengue_1133	FJ639835	Mendes et al, 2020 (https://doi.org/10.1099/mgen.0.000328; https://github.com/B-UMMI/DEN-IM/blob/master/ref/DENV_MAPPING_V3.fasta)
C1	Dengue virus (DENV)	dengue / polyprotein	DENV_2_III	FASTA	Dengue_1134	FJ639836	Mendes et al, 2020 (https://doi.org/10.1099/mgen.0.000328; https://github.com/B-UMMI/DEN-IM/blob/master/ref/DENV_MAPPING_V3.fasta)
C1	Dengue virus (DENV)	dengue / polyprotein	DENV_2_III	FASTA	Dengue_1135	FJ639837	Mendes et al, 2020 (https://doi.org/10.1099/mgen.0.000328; https://github.com/B-UMMI/DEN-IM/blob/master/ref/DENV_MAPPING_V3.fasta)
C1	Dengue virus (DENV)	dengue / polyprotein	DENV_1_I	FASTA	Dengue_1136	FJ687426	Mendes et al, 2020 (https://doi.org/10.1099/mgen.0.000328; https://github.com/B-UMMI/DEN-IM/blob/master/ref/DENV_MAPPING_V3.fasta)
C1	Dengue virus (DENV)	dengue / polyprotein	DENV_1_I	FASTA	Dengue_1137	FJ687428	Mendes et al, 2020 (https://doi.org/10.1099/mgen.0.000328; https://github.com/B-UMMI/DEN-IM/blob/master/ref/DENV_MAPPING_V3.fasta)
C1	Dengue virus (DENV)	dengue / polyprotein	DENV_1_I	FASTA	Dengue_1138	FJ687429	Mendes et al, 2020 (https://doi.org/10.1099/mgen.0.000328; https://github.com/B-UMMI/DEN-IM/blob/master/ref/DENV_MAPPING_V3.fasta)
C1	Dengue virus (DENV)	dengue / polyprotein	DENV_1_I	FASTA	Dengue_1139	FJ687430	Mendes et al, 2020 (https://doi.org/10.1099/mgen.0.000328; https://github.com/B-UMMI/DEN-IM/blob/master/ref/DENV_MAPPING_V3.fasta)
C1	Dengue virus (DENV)	dengue / polyprotein	DENV_1_I	FASTA	Dengue_1140	FJ687432	Mendes et al, 2020 (https://doi.org/10.1099/mgen.0.000328; https://github.com/B-UMMI/DEN-IM/blob/master/ref/DENV_MAPPING_V3.fasta)
C1	Dengue virus (DENV)	dengue / polyprotein	DENV_1_I	FASTA	Dengue_1141	FJ687433	Mendes et al, 2020 (https://doi.org/10.1099/mgen.0.000328; https://github.com/B-UMMI/DEN-IM/blob/master/ref/DENV_MAPPING_V3.fasta)
C1	Dengue virus (DENV)	dengue / polyprotein	DENV_2_V	FASTA	Dengue_1142	FJ687435	Mendes et al, 2020 (https://doi.org/10.1099/mgen.0.000328; https://github.com/B-UMMI/DEN-IM/blob/master/ref/DENV_MAPPING_V3.fasta)
C1	Dengue virus (DENV)	dengue / polyprotein	DENV_2_V	FASTA	Dengue_1143	FJ687437	Mendes et al, 2020 (https://doi.org/10.1099/mgen.0.000328; https://github.com/B-UMMI/DEN-IM/blob/master/ref/DENV_MAPPING_V3.fasta)
C1	Dengue virus (DENV)	dengue / polyprotein	DENV_2_V	FASTA	Dengue_1144	FJ687438	Mendes et al, 2020 (https://doi.org/10.1099/mgen.0.000328; https://github.com/B-UMMI/DEN-IM/blob/master/ref/DENV_MAPPING_V3.fasta)
C1	Dengue virus (DENV)	dengue / polyprotein	DENV_2_V	FASTA	Dengue_1145	FJ687439	Mendes et al, 2020 (https://doi.org/10.1099/mgen.0.000328; https://github.com/B-UMMI/DEN-IM/blob/master/ref/DENV_MAPPING_V3.fasta)
C1	Dengue virus (DENV)	dengue / polyprotein	DENV_2_V	FASTA	Dengue_1146	FJ687440	Mendes et al, 2020 (https://doi.org/10.1099/mgen.0.000328; https://github.com/B-UMMI/DEN-IM/blob/master/ref/DENV_MAPPING_V3.fasta)
C1	Dengue virus (DENV)	dengue / polyprotein	DENV_2_V	FASTA	Dengue_1147	FJ687441	Mendes et al, 2020 (https://doi.org/10.1099/mgen.0.000328; https://github.com/B-UMMI/DEN-IM/blob/master/ref/DENV_MAPPING_V3.fasta)
C1	Dengue virus (DENV)	dengue / polyprotein	DENV_2_V	FASTA	Dengue_1148	FJ687442	Mendes et al, 2020 (https://doi.org/10.1099/mgen.0.000328; https://github.com/B-UMMI/DEN-IM/blob/master/ref/DENV_MAPPING_V3.fasta)
C1	Dengue virus (DENV)	dengue / polyprotein	DENV_2_V	FASTA	Dengue_1149	FJ687443	Mendes et al, 2020 (https://doi.org/10.1099/mgen.0.000328; https://github.com/B-UMMI/DEN-IM/blob/master/ref/DENV_MAPPING_V3.fasta)
C1	Dengue virus (DENV)	dengue / polyprotein	DENV_2_V	FASTA	Dengue_1150	FJ687444	Mendes et al, 2020 (https://doi.org/10.1099/mgen.0.000328; https://github.com/B-UMMI/DEN-IM/blob/master/ref/DENV_MAPPING_V3.fasta)
C1	Dengue virus (DENV)	dengue / polyprotein	DENV_2_V	FASTA	Dengue_1151	FJ687445	Mendes et al, 2020 (https://doi.org/10.1099/mgen.0.000328; https://github.com/B-UMMI/DEN-IM/blob/master/ref/DENV_MAPPING_V3.fasta)
C1	Dengue virus (DENV)	dengue / polyprotein	DENV_2_V	FASTA	Dengue_1152	FJ687446	Mendes et al, 2020 (https://doi.org/10.1099/mgen.0.000328; https://github.com/B-UMMI/DEN-IM/blob/master/ref/DENV_MAPPING_V3.fasta)
C1	Dengue virus (DENV)	dengue / polyprotein	DENV_2_V	FASTA	Dengue_1153	FJ687447	Mendes et al, 2020 (https://doi.org/10.1099/mgen.0.000328; https://github.com/B-UMMI/DEN-IM/blob/master/ref/DENV_MAPPING_V3.fasta)
C1	Dengue virus (DENV)	dengue / polyprotein	DENV_3_II	FASTA	Dengue_1154	FJ687448	Mendes et al, 2020 (https://doi.org/10.1099/mgen.0.000328; https://github.com/B-UMMI/DEN-IM/blob/master/ref/DENV_MAPPING_V3.fasta)
C1	Dengue virus (DENV)	dengue / polyprotein	DENV_3_III	FASTA	Dengue_1155	FJ744700	Mendes et al, 2020 (https://doi.org/10.1099/mgen.0.000328; https://github.com/B-UMMI/DEN-IM/blob/master/ref/DENV_MAPPING_V3.fasta)
C1	Dengue virus (DENV)	dengue / polyprotein	DENV_1_V	FASTA	Dengue_1156	FJ744701	Mendes et al, 2020 (https://doi.org/10.1099/mgen.0.000328; https://github.com/B-UMMI/DEN-IM/blob/master/ref/DENV_MAPPING_V3.fasta)
C1	Dengue virus (DENV)	dengue / polyprotein	DENV_1_I	FASTA	Dengue_1157	FJ744702	Mendes et al, 2020 (https://doi.org/10.1099/mgen.0.000328; https://github.com/B-UMMI/DEN-IM/blob/master/ref/DENV_MAPPING_V3.fasta)
C1	Dengue virus (DENV)	dengue / polyprotein	DENV_2_III	FASTA	Dengue_1158	FJ744703	Mendes et al, 2020 (https://doi.org/10.1099/mgen.0.000328; https://github.com/B-UMMI/DEN-IM/blob/master/ref/DENV_MAPPING_V3.fasta)
C1	Dengue virus (DENV)	dengue / polyprotein	DENV_2_III	FASTA	Dengue_1159	FJ744704	Mendes et al, 2020 (https://doi.org/10.1099/mgen.0.000328; https://github.com/B-UMMI/DEN-IM/blob/master/ref/DENV_MAPPING_V3.fasta)
C1	Dengue virus (DENV)	dengue / polyprotein	DENV_2_III	FASTA	Dengue_1160	FJ744705	Mendes et al, 2020 (https://doi.org/10.1099/mgen.0.000328; https://github.com/B-UMMI/DEN-IM/blob/master/ref/DENV_MAPPING_V3.fasta)
C1	Dengue virus (DENV)	dengue / polyprotein	DENV_2_III	FASTA	Dengue_1161	FJ744706	Mendes et al, 2020 (https://doi.org/10.1099/mgen.0.000328; https://github.com/B-UMMI/DEN-IM/blob/master/ref/DENV_MAPPING_V3.fasta)
C1	Dengue virus (DENV)	dengue / polyprotein	DENV_2_III	FASTA	Dengue_1162	FJ744707	Mendes et al, 2020 (https://doi.org/10.1099/mgen.0.000328; https://github.com/B-UMMI/DEN-IM/blob/master/ref/DENV_MAPPING_V3.fasta)
C1	Dengue virus (DENV)	dengue / polyprotein	DENV_2_III	FASTA	Dengue_1163	FJ744708	Mendes et al, 2020 (https://doi.org/10.1099/mgen.0.000328; https://github.com/B-UMMI/DEN-IM/blob/master/ref/DENV_MAPPING_V3.fasta)
C1	Dengue virus (DENV)	dengue / polyprotein	DENV_2_III	FASTA	Dengue_1164	FJ744709	Mendes et al, 2020 (https://doi.org/10.1099/mgen.0.000328; https://github.com/B-UMMI/DEN-IM/blob/master/ref/DENV_MAPPING_V3.fasta)
C1	Dengue virus (DENV)	dengue / polyprotein	DENV_2_V	FASTA	Dengue_1165	FJ744710	Mendes et al, 2020 (https://doi.org/10.1099/mgen.0.000328; https://github.com/B-UMMI/DEN-IM/blob/master/ref/DENV_MAPPING_V3.fasta)
C1	Dengue virus (DENV)	dengue / polyprotein	DENV_2_V	FASTA	Dengue_1166	FJ744711	Mendes et al, 2020 (https://doi.org/10.1099/mgen.0.000328; https://github.com/B-UMMI/DEN-IM/blob/master/ref/DENV_MAPPING_V3.fasta)
C1	Dengue virus (DENV)	dengue / polyprotein	DENV_2_V	FASTA	Dengue_1167	FJ744713	Mendes et al, 2020 (https://doi.org/10.1099/mgen.0.000328; https://github.com/B-UMMI/DEN-IM/blob/master/ref/DENV_MAPPING_V3.fasta)
C1	Dengue virus (DENV)	dengue / polyprotein	DENV_2_V	FASTA	Dengue_1168	FJ744714	Mendes et al, 2020 (https://doi.org/10.1099/mgen.0.000328; https://github.com/B-UMMI/DEN-IM/blob/master/ref/DENV_MAPPING_V3.fasta)
C1	Dengue virus (DENV)	dengue / polyprotein	DENV_2_V	FASTA	Dengue_1169	FJ744715	Mendes et al, 2020 (https://doi.org/10.1099/mgen.0.000328; https://github.com/B-UMMI/DEN-IM/blob/master/ref/DENV_MAPPING_V3.fasta)
C1	Dengue virus (DENV)	dengue / polyprotein	DENV_2_V	FASTA	Dengue_1170	FJ744716	Mendes et al, 2020 (https://doi.org/10.1099/mgen.0.000328; https://github.com/B-UMMI/DEN-IM/blob/master/ref/DENV_MAPPING_V3.fasta)
C1	Dengue virus (DENV)	dengue / polyprotein	DENV_2_V	FASTA	Dengue_1171	FJ744717	Mendes et al, 2020 (https://doi.org/10.1099/mgen.0.000328; https://github.com/B-UMMI/DEN-IM/blob/master/ref/DENV_MAPPING_V3.fasta)
C1	Dengue virus (DENV)	dengue / polyprotein	DENV_2_V	FASTA	Dengue_1172	FJ744718	Mendes et al, 2020 (https://doi.org/10.1099/mgen.0.000328; https://github.com/B-UMMI/DEN-IM/blob/master/ref/DENV_MAPPING_V3.fasta)
C1	Dengue virus (DENV)	dengue / polyprotein	DENV_2_V	FASTA	Dengue_1173	FJ744719	Mendes et al, 2020 (https://doi.org/10.1099/mgen.0.000328; https://github.com/B-UMMI/DEN-IM/blob/master/ref/DENV_MAPPING_V3.fasta)
C1	Dengue virus (DENV)	dengue / polyprotein	DENV_2_V	FASTA	Dengue_1174	FJ744721	Mendes et al, 2020 (https://doi.org/10.1099/mgen.0.000328; https://github.com/B-UMMI/DEN-IM/blob/master/ref/DENV_MAPPING_V3.fasta)
C1	Dengue virus (DENV)	dengue / polyprotein	DENV_2_V	FASTA	Dengue_1175	FJ744722	Mendes et al, 2020 (https://doi.org/10.1099/mgen.0.000328; https://github.com/B-UMMI/DEN-IM/blob/master/ref/DENV_MAPPING_V3.fasta)
C1	Dengue virus (DENV)	dengue / polyprotein	DENV_2_V	FASTA	Dengue_1176	FJ744723	Mendes et al, 2020 (https://doi.org/10.1099/mgen.0.000328; https://github.com/B-UMMI/DEN-IM/blob/master/ref/DENV_MAPPING_V3.fasta)
C1	Dengue virus (DENV)	dengue / polyprotein	DENV_2_V	FASTA	Dengue_1177	FJ744724	Mendes et al, 2020 (https://doi.org/10.1099/mgen.0.000328; https://github.com/B-UMMI/DEN-IM/blob/master/ref/DENV_MAPPING_V3.fasta)
C1	Dengue virus (DENV)	dengue / polyprotein	DENV_2_V	FASTA	Dengue_1178	FJ744725	Mendes et al, 2020 (https://doi.org/10.1099/mgen.0.000328; https://github.com/B-UMMI/DEN-IM/blob/master/ref/DENV_MAPPING_V3.fasta)
C1	Dengue virus (DENV)	dengue / polyprotein	DENV_3_II	FASTA	Dengue_1179	FJ744726	Mendes et al, 2020 (https://doi.org/10.1099/mgen.0.000328; https://github.com/B-UMMI/DEN-IM/blob/master/ref/DENV_MAPPING_V3.fasta)
C1	Dengue virus (DENV)	dengue / polyprotein	DENV_3_II	FASTA	Dengue_1180	FJ744729	Mendes et al, 2020 (https://doi.org/10.1099/mgen.0.000328; https://github.com/B-UMMI/DEN-IM/blob/master/ref/DENV_MAPPING_V3.fasta)
C1	Dengue virus (DENV)	dengue / polyprotein	DENV_3_II	FASTA	Dengue_1181	FJ744730	Mendes et al, 2020 (https://doi.org/10.1099/mgen.0.000328; https://github.com/B-UMMI/DEN-IM/blob/master/ref/DENV_MAPPING_V3.fasta)
C1	Dengue virus (DENV)	dengue / polyprotein	DENV_3_II	FASTA	Dengue_1182	FJ744731	Mendes et al, 2020 (https://doi.org/10.1099/mgen.0.000328; https://github.com/B-UMMI/DEN-IM/blob/master/ref/DENV_MAPPING_V3.fasta)
C1	Dengue virus (DENV)	dengue / polyprotein	DENV_3_II	FASTA	Dengue_1183	FJ744732	Mendes et al, 2020 (https://doi.org/10.1099/mgen.0.000328; https://github.com/B-UMMI/DEN-IM/blob/master/ref/DENV_MAPPING_V3.fasta)
C1	Dengue virus (DENV)	dengue / polyprotein	DENV_3_II	FASTA	Dengue_1184	FJ744733	Mendes et al, 2020 (https://doi.org/10.1099/mgen.0.000328; https://github.com/B-UMMI/DEN-IM/blob/master/ref/DENV_MAPPING_V3.fasta)
C1	Dengue virus (DENV)	dengue / polyprotein	DENV_3_II	FASTA	Dengue_1185	FJ744734	Mendes et al, 2020 (https://doi.org/10.1099/mgen.0.000328; https://github.com/B-UMMI/DEN-IM/blob/master/ref/DENV_MAPPING_V3.fasta)
C1	Dengue virus (DENV)	dengue / polyprotein	DENV_3_II	FASTA	Dengue_1186	FJ744735	Mendes et al, 2020 (https://doi.org/10.1099/mgen.0.000328; https://github.com/B-UMMI/DEN-IM/blob/master/ref/DENV_MAPPING_V3.fasta)
C1	Dengue virus (DENV)	dengue / polyprotein	DENV_3_II	FASTA	Dengue_1187	FJ744737	Mendes et al, 2020 (https://doi.org/10.1099/mgen.0.000328; https://github.com/B-UMMI/DEN-IM/blob/master/ref/DENV_MAPPING_V3.fasta)
C1	Dengue virus (DENV)	dengue / polyprotein	DENV_3_II	FASTA	Dengue_1188	FJ744739	Mendes et al, 2020 (https://doi.org/10.1099/mgen.0.000328; https://github.com/B-UMMI/DEN-IM/blob/master/ref/DENV_MAPPING_V3.fasta)
C1	Dengue virus (DENV)	dengue / polyprotein	DENV_3_II	FASTA	Dengue_1189	FJ744740	Mendes et al, 2020 (https://doi.org/10.1099/mgen.0.000328; https://github.com/B-UMMI/DEN-IM/blob/master/ref/DENV_MAPPING_V3.fasta)
C1	Dengue virus (DENV)	dengue / polyprotein	DENV_2_III	FASTA	Dengue_1190	FJ744741	Mendes et al, 2020 (https://doi.org/10.1099/mgen.0.000328; https://github.com/B-UMMI/DEN-IM/blob/master/ref/DENV_MAPPING_V3.fasta)
C1	Dengue virus (DENV)	dengue / polyprotein	DENV_2_III	FASTA	Dengue_1191	FJ744742	Mendes et al, 2020 (https://doi.org/10.1099/mgen.0.000328; https://github.com/B-UMMI/DEN-IM/blob/master/ref/DENV_MAPPING_V3.fasta)
C1	Dengue virus (DENV)	dengue / polyprotein	DENV_2_III	FASTA	Dengue_1192	FJ744743	Mendes et al, 2020 (https://doi.org/10.1099/mgen.0.000328; https://github.com/B-UMMI/DEN-IM/blob/master/ref/DENV_MAPPING_V3.fasta)
C1	Dengue virus (DENV)	dengue / polyprotein	DENV_2_III	FASTA	Dengue_1193	FJ744744	Mendes et al, 2020 (https://doi.org/10.1099/mgen.0.000328; https://github.com/B-UMMI/DEN-IM/blob/master/ref/DENV_MAPPING_V3.fasta)
C1	Dengue virus (DENV)	dengue / polyprotein	DENV_2_III	FASTA	Dengue_1194	FJ744745	Mendes et al, 2020 (https://doi.org/10.1099/mgen.0.000328; https://github.com/B-UMMI/DEN-IM/blob/master/ref/DENV_MAPPING_V3.fasta)
C1	Dengue virus (DENV)	dengue / polyprotein	DENV_2_V	FASTA	Dengue_1195	FJ810409	Mendes et al, 2020 (https://doi.org/10.1099/mgen.0.000328; https://github.com/B-UMMI/DEN-IM/blob/master/ref/DENV_MAPPING_V3.fasta)
C1	Dengue virus (DENV)	dengue / polyprotein	DENV_2_V	FASTA	Dengue_1196	FJ810410	Mendes et al, 2020 (https://doi.org/10.1099/mgen.0.000328; https://github.com/B-UMMI/DEN-IM/blob/master/ref/DENV_MAPPING_V3.fasta)
C1	Dengue virus (DENV)	dengue / polyprotein	DENV_2_V	FASTA	Dengue_1197	FJ810411	Mendes et al, 2020 (https://doi.org/10.1099/mgen.0.000328; https://github.com/B-UMMI/DEN-IM/blob/master/ref/DENV_MAPPING_V3.fasta)
C1	Dengue virus (DENV)	dengue / polyprotein	DENV_2_V	FASTA	Dengue_1198	FJ810412	Mendes et al, 2020 (https://doi.org/10.1099/mgen.0.000328; https://github.com/B-UMMI/DEN-IM/blob/master/ref/DENV_MAPPING_V3.fasta)
C1	Dengue virus (DENV)	dengue / polyprotein	DENV_3_II	FASTA	Dengue_1199	FJ810413	Mendes et al, 2020 (https://doi.org/10.1099/mgen.0.000328; https://github.com/B-UMMI/DEN-IM/blob/master/ref/DENV_MAPPING_V3.fasta)
[truncated: 3,940 more rows]
